# Supplementary material for: Effects of Supplemental Lighting on Flavonoid and Anthocyanin Biosynthesis in Strawberry Flesh Revealed via Metabolome and Transcriptome Co-Analysis
Source: Plants (Basel). 2024 Apr 10;13(8):1070. doi: 10.3390/plants13081070 (PMC11055167; doi:10.3390/plants13081070)
Supplement: Supplementary file 1 [file plants-13-01070-s001.zip]

Archive with 8 entries (8 files):
- Table S1.xlsx
- Table S2.xlsx
- Table S3.pdf
- Table S4.xlsx
- Table S5.xlsx
- Table S6.pdf
- Table S7.pdf
- Table S8.pdf
