# Supplementary material for: Effects of Supplemental Lighting on Flavonoid and Anthocyanin Biosynthesis in Strawberry Flesh Revealed via Metabolome and Transcriptome Co-Analysis
Source: Plants (Basel). 2024 Apr 10;13(8):1070. doi: 10.3390/plants13081070 (PMC11055167; doi:10.3390/plants13081070)
Supplement: Supplementary file 1 [file plants-13-01070-s001.zip › Table S1.xlsx]

## Sheet: Polyphenols
Table S1 Metabolic profile of polyphenolic compounds in mature strawberries treated with CK, RB, and UV-B
Compounds	Class I	Class II	CK1	CK2	CK3	RB1	RB2	RB3	UVB1	UVB2	UVB3
(-)-Lariciresinol	Lignans and Coumarins	Lignans	340965	238646	412286	453831	715110	402956	323403	248780	298858
(2E)-3-[4-(β-D-glucopyranoside)-phenylacrylic]-acid	Phenolic acids	Phenolic acids	158675	237648	185212	282574	352492	248873	502603	401346	334882
(7S,8R)-dihydrodehydrodiconferyl alcohol	Lignans and Coumarins	Lignans	340965	238646	412286	453831	715110	402956	323403	248780	298858
(7'S,8R,8'R)-3,5'-dimethoxy-3',4,9'-trihydroxy-7',9-epoxy-8,8'-lignan	Lignans and Coumarins	Lignans	49807.2	45544.6	54573.1	69616.6	38569.4	115489	34243.8	46609.4	55352.5
(7S,8R-Threo-3',4,9'-trihydroxy-3-methoxy-4',7-epoxy-neolignan-9-O-rhamnoside	Lignans and Coumarins	Lignans	19755.5	6346.16	2708.76	9	9	9	10346.5	12142.2	12258
(7S,8S-Threo-3',4,7,9-tetrahydroxy-3-methoxy-8-O-4'-neolignan-9'-O-rhamnoside	Lignans and Coumarins	Lignans	237676	111716	88330	330256	150064	189130	188224	206951	204896
1-(4-Methoxyphenyl)-1-propanol	Phenolic acids	Phenolic acids	162132	136190	171125	138150	167873	147032	205001	133841	137934
1,2,3,6-Tetra-O-galloyl-β-D-glucose	Phenolic acids	Phenolic acids	170004	95401.4	103808	143426	236023	193802	179839	90163.7	120361
1,2,3-Tri-O-galloyl-β-D-glucose*	Phenolic acids	Phenolic acids	45311.2	20944.6	31131.1	33470.3	77996.1	83597.6	39861.7	17744.8	23043.1
1,2,4,6-tetra-O-galloyl-β-D-glucose	Phenolic acids	Phenolic acids	234442	209065	189404	219858	435268	317635	204720	105694	165555
1,2,6-Tri-O-galloyl-β-D-glucose*	Phenolic acids	Phenolic acids	38343.3	37532	33646.4	37519.6	51102.2	72017.9	31824.5	10370.6	22569.5
1,2-Di-O-galloyl-4-O-Cinnamoyl-β-D-glucose*	Phenolic acids	Phenolic acids	60629.9	42323.4	44035.5	64336.7	90187.1	85505.6	23552	26907.1	21473.8
1',2'-epoxy-4-isobutyryl coniferol	Lignans and Coumarins	Coumarins	163474	130051	100975	103484	134166	69865.8	212549	80586.9	178979
1,3,6-Tri-O-galloyl-β-D-glucose*	Phenolic acids	Phenolic acids	49123.7	34812.5	25358.7	53000.1	82199.8	74272.7	33015.3	20962.8	24149.2
1,4,6-Tri-O-galloyl-β-D-glucose*	Phenolic acids	Phenolic acids	29899.8	23176.4	32144	36530.6	75682.2	73968.9	22930.6	13396.5	26003.9
1,4-Di-O-Galloyl-D-glucose	Phenolic acids	Phenolic acids	31437.9	53470	36756.9	51135.8	108656	128203	34566.9	28829.5	28352.2
1,6-Di-O-galloyl-2-O-Cinnamoyl-β-D-glucose*	Phenolic acids	Phenolic acids	60629.9	42323.4	44035.5	64336.7	90187.1	85505.6	23552	26907.1	21473.8
1,6-Di-O-galloyl-3-O-Cinnamoyl-β-D-glucose	Phenolic acids	Phenolic acids	62741.9	45875.7	48111.7	72749.4	97268.8	95286.9	23427.3	26871.8	20053.7
1-O-(3,4-Dihydroxy-5-methoxy-benzoyl)-glucoside	Phenolic acids	Phenolic acids	70712.1	187798	51574.3	173983	255944	203325	386702	385849	148539
1-O-Caffeoyl-(6-O-glucosyl)-β-D-glucose	Phenolic acids	Phenolic acids	13998.8	16677.9	13227	42704.5	26960.1	14816.9	30368.3	32588.3	27602
1-O-Caffeoyl-3-O-galloyl-β-D-glucose	Phenolic acids	Phenolic acids	48727.9	48586.5	41008.4	39212.7	69631.7	57555.8	19980.1	30035.4	5774.86
1-O-Caffeoyl-β-D-glucose	Phenolic acids	Phenolic acids	1.39074e+06	1.6299e+06	1.061e+06	1.95017e+06	2.71619e+06	2.06782e+06	2.71321e+06	3.94464e+06	2.48874e+06
1-O-Caffeoyl-β-D-xylose	Phenolic acids	Phenolic acids	18575.6	16349.1	15184.4	31429.9	23381.2	26610.1	17867.9	19449.6	22412.5
1-O-Cinnamoyl-β-D-glucose	Phenolic acids	Phenolic acids	9.51424e+06	1.13733e+07	8.08734e+06	7.39956e+06	9.30552e+06	8.20869e+06	9.77659e+06	9.3576e+06	7.23676e+06
1-O-Feruloylquinic acid	Phenolic acids	Phenolic acids	69135.7	53632.5	60111.8	96153.6	103692	89736.5	71214.7	59970	77092
1-O-Galloyl-2-O-Cinnamoyl-β-D-glucose	Phenolic acids	Phenolic acids	62092.3	50089.5	63841.4	70434.7	106099	84075.8	78794.1	51283.3	64342.6
1-O-Galloyl-2-O-Feruloyl-β-D-glucose	Phenolic acids	Phenolic acids	51500.8	24498.7	51176.9	42597.7	70235.3	53406.9	21638.4	21250.5	41208.6
1-O-Galloyl-2-O-p-Coumaroyl-β-D-glucose*	Phenolic acids	Phenolic acids	206944	175556	206018	224479	331113	322728	177274	183724	207650
1-O-Galloyl-3-O-p-Coumaroyl-β-D-glucose*	Phenolic acids	Phenolic acids	202116	182656	270766	299476	349631	291860	196037	168320	155699
1-O-Galloyl-4,6-(S)-HHDP-β-D-glucose	Phenolic acids	Phenolic acids	15092.1	8018.55	10415	17858	15280.2	16371.5	12414.8	7265.51	11659.7
1-O-Galloyl-6-O-Cinnamoyl-β-D-glucose*	Phenolic acids	Phenolic acids	62030.7	49720.4	62751.3	76670.5	103496	157675	78343	59647.7	69714.6
1-O-Galloyl-rhamnose	Phenolic acids	Phenolic acids	26259.7	31734.5	17949.4	23566.6	30135.4	18258.7	113029	69000.1	73772.1
1-O-Galloyl-β-D-glucose*	Phenolic acids	Phenolic acids	328820	143869	304659	359974	362094	325726	241789	199516	429637
1-O-Gentisoyl-β-D-glucoside	Phenolic acids	Phenolic acids	182569	142550	126171	569877	380756	295744	275523	172122	229552
1-O-p-Coumaroyl-β-D-glucose	Phenolic acids	Phenolic acids	5.67205e+07	5.34344e+07	5.13715e+07	5.53757e+07	5.53539e+07	4.90016e+07	5.78419e+07	6.09111e+07	5.90216e+07
1-O-Salicyloyl-β-D-glucose	Phenolic acids	Phenolic acids	9.96043e+06	6.16906e+06	5.76733e+06	1.13115e+07	5.47207e+06	9.85838e+06	1.48048e+07	1.0832e+07	1.26832e+07
1-O-Vanilloyl-D-Glucose	Phenolic acids	Phenolic acids	168320	184839	159923	345008	470358	255092	230655	165426	208458
2-(Formylamino)benzoic acid	Phenolic acids	Phenolic acids	107726	107906	67896	95142.5	99377.7	39054	432092	169101	297381
2,3-Dihydroxybenzoic Acid*	Phenolic acids	Phenolic acids	122339	136659	86427.2	123920	135501	147390	104558	111956	111139
2,3-Di-O-Galloyl-β-D-Glucose*	Phenolic acids	Phenolic acids	205504	107131	94736.9	206751	509671	241410	345262	128130	200894
2,4,2',4'-tetrahydroxy-3'-prenylchalcone	Flavonoids	Chalcones	98040.4	104820	139891	163692	93148.8	288873	134104	141456	179676
2,4,6-Trihydroxybenzoic acid	Phenolic acids	Phenolic acids	72059.1	61021.3	66007.9	86663.6	107689	104838	71827.1	60848.8	75453.8
2,4,6-Trihydroxybenzoic acid methyl ester	Phenolic acids	Phenolic acids	4489.46	4331.41	3924.64	4605.94	3482.37	5852.72	2888.06	4753.47	5111.63
2,4,6-Tri-O-galloyl-D-glucose*	Phenolic acids	Phenolic acids	34208.8	36758.5	31277.6	38597.8	63889.5	84403.9	33251.2	16833.6	23601.4
2,4-Di-Tert-Butylphenol*	Phenolic acids	Phenolic acids	445592	347796	266981	249141	212210	259005	306472	260260	544158
2,5-Dihydroxybenzaldehyde	Phenolic acids	Phenolic acids	296712	340252	213631	292768	300521	250368	556309	417301	547650
2,5-Dihydroxybenzoic acid; Gentisic Acid*	Phenolic acids	Phenolic acids	34649.7	56649.2	33588	51218	74143.4	54716.4	44217.4	55678.8	43944.3
2,6-dimethoxy-4-hydroxyphenyl-1-O-beta-D-glucopyranoside	Phenolic acids	Phenolic acids	175475	214889	112067	171265	230557	155314	640642	438682	450056
2,6-Dimethoxybenzaldehyde	Phenolic acids	Phenolic acids	24209.6	35795.8	40489.2	23326.2	22280.9	37657.3	63876	42234.2	42886.7
2,6-Dimethoxybenzoic acid	Phenolic acids	Phenolic acids	7628.78	3328.66	7908.4	8549.78	8075.93	13123.9	8729.36	8068.71	7810.38
2,6-dimethoxy-hydroquinone-4-O-β-D-glucopyranoside	Phenolic acids	Phenolic acids	1.5987e+06	1.4395e+06	1.59594e+06	2.88515e+06	4.94516e+06	2.72535e+06	2.1629e+06	1.87803e+06	1.6089e+06
2,6-Di-tert-butylphenol*	Phenolic acids	Phenolic acids	512343	404325	318365	295189	256905	307434	362028	313410	638820
2-Amino-3-methoxybenzoic acid	Phenolic acids	Phenolic acids	341242	407328	391500	290877	362976	59975.2	496760	528795	530823
2-Caffeoyl-L-tartaric acid (Caftaric acid)	Phenolic acids	Phenolic acids	24835.4	28428.2	15872.2	23238.7	26010.9	20493	24770	25487.8	23890.9
2-Hydroxy-3-phenylpropanoic acid	Phenolic acids	Phenolic acids	21306.4	24791.7	22682.6	24371.5	14865.4	29898.5	37232	38957.4	30169.5
2-Hydroxycinnamic acid*	Phenolic acids	Phenolic acids	592902	370324	435590	411413	483508	303645	2.75548e+06	1.09657e+06	3.70173e+06
2-Methoxy-4-ethenylphenol	Phenolic acids	Phenolic acids	90151.1	88694.3	72373.3	91066.5	103086	115684	95359.2	89832.1	94903.9
2-O-Caffeoylmalic acid	Phenolic acids	Phenolic acids	17663.2	18352.6	17484.4	27991.5	33911.4	21019	43998.3	16132.7	20491.9
2-O-Galloyl-D-glucose	Phenolic acids	Phenolic acids	1.73632e+06	1.45553e+06	1.9146e+06	3.13384e+06	5.47331e+06	3.14227e+06	2.49132e+06	1.89271e+06	1.64172e+06
2-Phenylphenol	Phenolic acids	Phenolic acids	3155.57	2275.21	2355.5	4568.29	2666.45	4333.29	3304.62	1882.05	2159.19
2α,3α-Epoxy-5,7,3',4'-tetrahydroxyflavan-(4β-8-catechin)	Tannins	Proanthocyanidins	75939	56962.6	57551.5	93156.6	61367.5	86558	54849.9	57915.3	69565
3-(4-Hydroxyphenyl)-propionic acid	Phenolic acids	Phenolic acids	36843.6	38077.1	56733.6	33248.3	27073.3	41435.4	68746.3	39219	72426.2
3,4-Digalloylshikimic acid	Phenolic acids	Phenolic acids	178459	141986	192569	185179	334971	295723	147171	165502	174389
3,4-Dihydro-4-(4'-hydroxyphenyl)-5,7-dihydroxycoumarin glucoside	Lignans and Coumarins	Coumarins	775340	1.1262e+06	578420	1.08246e+06	1.04626e+06	867775	2.83799e+06	1.64485e+06	2.06821e+06
3,4'-Dihydroxy-3',5'-dimethoxypropiophenone	Phenolic acids	Phenolic acids	270035	78000.9	109887	200865	91538.1	111628	134936	88450	159003
3,4-dihydroxy-allylbenzene-3-O-β-D-glucopyranoside	Phenolic acids	Phenolic acids	146467	171575	109992	58600.4	89704.4	67553.2	246552	286557	236252
3,4-Dihydroxybenzoic acid (Protocatechuic acid)*	Phenolic acids	Phenolic acids	68602.7	100148	48930.4	62890.2	109758	89201.7	53996.7	88744.9	63987.3
3,4-Methylenedioxy cinnamyl alcohol	Lignans and Coumarins	Lignans	219883	177078	167606	211024	209792	129407	946100	481648	629009
3,5,4'-Trihydroxy-7-methoxyflavone (Rhamnocitrin)	Flavonoids	Flavonols	7421.35	3526.42	3745.67	5488.58	5977.36	1780.82	4277.58	4325.02	7032.15
3',5',5,7-Tetrahydroxy-4'-methoxyflavanone-3'-O-glucoside	Flavonoids	Flavones	36961	32523.7	37339.5	10814.9	48306	61502.2	21932	38656.1	7598.24
3,5,6,7,8,4'-Hexamethoxyflavone	Flavonoids	Flavones	14491.2	106020	17174.2	47186.7	18011.3	31267.4	12294	18902.4	5341.05
3,5-Dimethoxy-4-hydroxybenzaldehyde	Phenolic acids	Phenolic acids	206779	108679	246652	183895	330166	263184	107334	142072	129173
3,6-Di-O-caffeoyl glucose	Phenolic acids	Phenolic acids	213209	176023	159116	187180	158539	110544	408288	282617	410359
3-Galloylquinic acid*	Phenolic acids	Phenolic acids	1.20391e+06	398178	581108	1.24789e+06	1.37587e+06	1.10036e+06	800917	755836	611975
3-Hydroxy-4-isopropylbenzylalcohol-3-O-glucoside	Phenolic acids	Phenolic acids	410909	325093	298632	364177	342152	354565	274024	427995	434159
3-Methoxybenzoic acid	Phenolic acids	Phenolic acids	117486	115343	82865	154887	177432	150280	153762	113305	159492
3'-methoxyquercetin-3-O-L-rhamnosyl(1→2)-glucopyranoside	Flavonoids	Flavonols	37388.3	26288.1	11909.7	31962.5	18349.5	15206.4	11260.5	13313.9	20183.7
3-Methyl-4,8-dihydroxy-3,4-dihydroisocoumarin	Phenolic acids	Phenolic acids	32399.3	48750.5	15295	15661.3	28524	43641.1	12674.1	14572.5	14229.9
3-O-caffeoylshikimic acid*	Phenolic acids	Phenolic acids	461366	329448	457558	512664	924835	622605	447994	818022	517237
3-O-Digalloyl quinic acid	Phenolic acids	Phenolic acids	38639	18400.5	24696.1	52412.7	71381.8	60576.7	33659.2	57819	26487.5
3-O-Galloyl-D-glucose*	Phenolic acids	Phenolic acids	501850	309947	57812.8	550031	753940	581170	156479	101195	445842
3'-O-Methyl-epicatechin	Flavonoids	Flavanols	126472	103198	139821	139871	62522.6	224914	106424	157957	150684
3-O-Methylgallic Acid	Phenolic acids	Phenolic acids	146935	119207	140734	273058	172869	193667	210620	138514	167456
3'-O-Methyltricetin-5-O-glucoside	Flavonoids	Flavones	53895.2	54913.8	33539.9	55467.2	42206.7	53400.9	44109.6	42182.4	40566.3
3'-O-Methyltricetin-7-O-(6''-malonyl)glucoside	Flavonoids	Flavones	180512	117963	154647	216472	77814.8	271125	80338.2	18726.1	30485
3'-O-Methyltricetin-7-O-glucoside	Flavonoids	Flavones	61136.3	75469.6	62715.6	37136.9	48834.9	71300.5	47357.7	34713.2	63813.1
3-O-p-Coumaroylquinic acid*	Phenolic acids	Phenolic acids	194480	99601.2	160424	265979	210936	221781	229992	158022	252523
4-(3,4,5-Trihydroxybenzoxy)benzoic acid	Phenolic acids	Phenolic acids	2.68457e+06	2.30379e+06	2.08062e+06	3.57982e+06	2.28828e+06	3.14743e+06	1.83267e+06	1.70044e+06	1.99818e+06
4,6-(S)-Hexahydroxydiphenoyl-D-glucose	Phenolic acids	Phenolic acids	482001	172432	175836	456259	556219	345568	355734	354531	453656
4,6-(S)-Hexahydroxydiphenoyl-β-D-glucose	Phenolic acids	Phenolic acids	1.06257e+06	444576	529250	831116	1.10572e+06	693266	903545	690236	359191
4-Aminobenzoic acid	Phenolic acids	Phenolic acids	2.12801e+07	2.10502e+07	1.72091e+07	1.63791e+07	1.4745e+07	9.25884e+06	3.00174e+07	2.96054e+07	2.34938e+07
4-caffeoylshikimic acid*	Phenolic acids	Phenolic acids	509546	341097	443385	504511	1.00832e+06	660119	379441	593335	534209
4-Galloylquinic acid*	Phenolic acids	Phenolic acids	1.19129e+06	433152	557976	1.25044e+06	1.32818e+06	1.12399e+06	868657	736882	624743
4'-Hydroxy-3'-methoxyacetophenone (Acetovanillone)	Phenolic acids	Phenolic acids	205261	138234	204343	156226	285110	229783	107852	146388	98783.1
4-Hydroxy-7-methoxycoumarin-β-rhamnoside	Lignans and Coumarins	Coumarins	2.42902e+06	2.57302e+06	868629	831580	926385	822067	3.84707e+06	2.62015e+06	2.42354e+06
4-Hydroxyacetophenone	Phenolic acids	Phenolic acids	13486.2	10608.1	18882	23695.4	9364.92	7671.35	35440.9	16364.2	27310.8
4-Hydroxybenzaldehyde	Phenolic acids	Phenolic acids	491611	388918	383664	457282	405818	430457	541050	508589	715527
4-Hydroxybenzoic acid	Phenolic acids	Phenolic acids	400546	435258	355231	429631	417973	292758	829965	499893	606382
4-Hydroxycoumarin di-glucoside	Lignans and Coumarins	Coumarins	42754.5	52961.5	16338.8	49275.4	63287.3	32091.4	270726	114295	158971
4-Hydroxyphenyllactic Acid	Phenolic acids	Phenolic acids	30162.4	35062.9	24449.2	32175	39987.8	24388.5	69902.4	51394.9	40100.3
4'-Hydroxypropiophenone	Phenolic acids	Phenolic acids	10988	7716.83	7829.09	7291.65	7918.05	14677	8492.84	10524.6	13246.6
4-MethoxycinnaMaldehyde	Phenolic acids	Phenolic acids	180083	159951	107547	146173	135478	189641	168692	160638	179509
4-Methoxyphenylpropionic acid	Phenolic acids	Phenolic acids	30033.1	17029.9	24263.9	39077.7	22978.3	45877.9	17087.4	20639.4	30086.8
4-Nitrophenol	Phenolic acids	Phenolic acids	3.68514e+07	3.84522e+07	2.97413e+07	4.64962e+07	4.13911e+07	5.62543e+07	5.43098e+07	3.52785e+07	4.93634e+07
4-O-(3'-O-alpha-D-Glucopyranosyl)caffeoylquinic acid	Phenolic acids	Phenolic acids	9389.72	14271.2	6036.13	13890.1	8649.51	13068.2	21485.4	10179.8	15365.7
4-O-(6'-O-Glucosylcaffeoyl)-4-hydroxybenzoic acid	Phenolic acids	Phenolic acids	103710	56621.1	109281	133797	131331	102916	79344.2	88447.8	86326.2
4-O-Galloyl-1-O-Cinnamoyl-β-D-glucose*	Phenolic acids	Phenolic acids	61984.6	60387.9	65026.2	81607	104797	93936.3	71868.8	62557.4	61123.1
4-O-Glucosyl-3,4-dihydroxybenzyl alcohol	Phenolic acids	Phenolic acids	53417.6	46329.1	47081.3	68903	89964.5	63727.9	108745	86213.8	81110.7
4-O-Glucosyl-4-hydroxybenzoic acid	Phenolic acids	Phenolic acids	371626	467727	333479	498046	395019	369131	1.15679e+06	780279	778770
4'-O-Glucosylvitexin	Flavonoids	Flavones	96220.8	89333.7	7266.9	81888	86933.3	7970.37	247927	171688	156092
4-O-Methylgallic Acid	Phenolic acids	Phenolic acids	487935	355445	368668	598913	523812	498780	452089	366700	459751
4-O-p-Coumaroylquinic acid	Phenolic acids	Phenolic acids	50745.8	18711.1	41396.7	37897.4	42721.4	65129.1	54833.9	32631.6	55187.3
4-p-Cumaroyl-rhamnosyl-(1→6)-D-glucose	Phenolic acids	Phenolic acids	34797.6	56170.5	55940.3	45621.5	52266.2	30813.9	58223.1	56802.9	39613.6
5-(2-Hydroxyethyl)-2-O-glucosylphenol	Phenolic acids	Phenolic acids	2.30959e+06	1.18766e+06	1.1084e+06	3.23076e+06	1.40343e+06	2.1302e+06	4.2236e+06	2.73135e+06	2.92189e+06
5,4'-Dihydroxy-3,6,7,3'-tetramethoxyflavone-4'-O-glucoside	Flavonoids	Flavones	21656.6	3589.1	17866.9	13513	13498.3	11298.2	19006.4	5900.13	9667.32
5,6,3',4'-Tetrahydroxy-3,7-dimethoxyflavone	Flavonoids	Flavones	8725.25	1277.24	1257.29	8250.08	6980.55	7197.03	1753.25	3750.99	7724.71
5,6,3',4'-Tetrahydroxy-3,7-dimethoxyflavone-6-O-glucoside	Flavonoids	Flavones	69111.2	19130.1	30415.1	36159.8	21230.9	33851.2	18607.9	16491.3	16019.7
5,6,7,5'-tetramethoxy-3',4'-methylenedioxyflavonoid	Flavonoids	Flavones	115578	89056.8	112844	117476	121941	127302	112069	76512.4	91996
5,7,3',4',5'-Pentahydroxydihydroflavone	Flavonoids	Flavanones	59728.9	43575.8	43021.7	87353.1	46407.8	99641.6	55356.7	110733	60746.8
5,7,5'-Trimethoxy-3',4'-methylenedioxyflavonoid	Flavonoids	Flavones	55670.6	49899	76420.6	51393.8	56297.3	76673.4	83718.9	66162.8	67406.9
5,7-Dihydroxy-4-methylcoumarin	Lignans and Coumarins	Coumarins	108297	31952.6	45757.6	31784	49361.7	85903	124216	51969.2	60662.4
5-Galloylshikimic acid	Phenolic acids	Phenolic acids	14129.8	4048.44	7713.17	12948.5	9553.62	8071.71	8530.26	4241.19	3489.65
5-Glucosyloxy-2-Hydroxybenzoic acid methyl ester	Phenolic acids	Phenolic acids	910923	977164	695072	1.69564e+06	2.0089e+06	923907	2.10361e+06	1.02117e+06	1.75921e+06
5-O-Galloyl-D-hamamelose*	Phenolic acids	Phenolic acids	506723	164992	180444	365841	360756	293567	481196	187838	262357
5-O-p-Coumaroylquinic acid*	Phenolic acids	Phenolic acids	84358.6	57133.9	52074.6	100835	123213	75787.9	115864	40284.5	106803
5-O-p-Coumaroylshikimic acid O-glucoside	Phenolic acids	Phenolic acids	9601.08	11688.5	7280.71	8837.31	15810.9	17445.5	10683.1	12325.3	11859.7
6,7,8-Tetrahydroxy-5-methoxyflavone	Flavonoids	Flavones	7421.35	3526.42	3745.67	5488.58	5977.36	1780.82	4277.58	4325.02	7032.15
6,7-Dihydroxy-4-methylcoumarin	Lignans and Coumarins	Coumarins	177150	185348	126373	149601	106870	134277	118199	249178	199731
6,7-Dihydroxyflavone	Flavonoids	Flavones	57355.6	44491.2	44139	32804.2	42753.8	39160.9	38689	22532.1	63209.3
6-C-Glucosyl-2-Hydroxynaringenin	Flavonoids	Flavanones	1.80006e+07	2.2621e+07	1.6534e+07	2.10059e+07	2.06673e+07	1.93098e+07	2.66399e+07	2.69657e+07	2.4929e+07
6-C-MethylKaempferol-3-glucoside	Flavonoids	Flavones	548781	380938	501622	814843	521543	611190	314421	487891	502336
6-C-Methylquercetin-3-O-glucoside	Flavonoids	Flavonols	488883	191141	275934	208078	115849	305412	269597	158530	219535
6-C-Methylquercetin-3-O-rutinoside	Flavonoids	Flavonols	7207.8	12917.5	2839.21	7089.71	10912.7	6757.27	5977.97	3870.91	6346.95
6-Hydroxykaempferol-3,6-O-Diglucoside*	Flavonoids	Flavonols	41615.1	15285.7	20691.9	8639.19	6318	8194.52	22995	10397.8	14192
6-Hydroxykaempferol-3,6-O-Diglucoside-7-O-Glucuronic Acid	Flavonoids	Flavonols	388360	198624	271508	372258	304802	333867	209508	164476	212564
6-Hydroxykaempferol-3,6-O-Diglucoside-7-O-Glucuronide	Flavonoids	Flavonols	234198	162773	162594	282251	264546	274371	157540	173190	208411
6-Hydroxykaempferol-6,7-O-Diglucoside*	Flavonoids	Flavonols	12476.7	19500.3	8475.06	18078.3	28556.3	29764.9	11840.5	17528.2	18458.7
6-Hydroxykaempferol-7,6-O-Diglucoside	Flavonoids	Flavonols	18787.3	14849.9	24906.8	19844.4	36550.3	25049.7	17326.5	27628.1	19022
6-Hydroxykaempferol-7-O-glucoside	Flavonoids	Flavonols	2.76353e+06	3.45959e+06	2.12519e+06	2.89028e+06	3.99794e+06	3.99372e+06	2.17372e+06	5.14187e+06	2.28204e+06
6-Methoxykaempferol-3-O-glucoside	Flavonoids	Flavonols	778134	719789	515342	805778	477816	1.01415e+06	420513	500886	487514
6-O-Acetylarbutin	Phenolic acids	Phenolic acids	9324.82	6785.62	8722.94	9859.5	9013.68	7566.16	7722.74	7180.38	7883.57
6-O-Caffeoylarbutin	Phenolic acids	Phenolic acids	743525	1.03922e+06	586207	1.54563e+06	1.81559e+06	932431	1.79003e+06	1.32626e+06	1.55108e+06
6-O-Caffeoyl-D-glucose	Phenolic acids	Phenolic acids	417856	422574	401540	495535	666520	940495	392470	469684	478904
6'-O-Feruloyl-D-sucrose	Phenolic acids	Phenolic acids	384308	282707	457535	582229	209795	622407	705900	736341	772695
6-O-Feruloyl-β-D-glucose	Phenolic acids	Phenolic acids	157245	117828	140313	211858	250257	189897	189319	134769	172699
7,8-Dihydro-Buddlenol B(threo)	Phenolic acids	Phenolic acids	43280.3	33287.3	59057.6	74259.6	30498.2	108834	33510.9	36874.7	28538.2
7,8-Dihydroxy-4-methylcoumarin	Lignans and Coumarins	Coumarins	137924	166565	115782	162840	140241	167615	161468	211038	159493
7-Hydroxy-4-methyl-8-nitrocoumarin	Lignans and Coumarins	Coumarins	152727	126134	112948	104771	100667	107004	210629	180049	248054
7-Hydroxycoumarin-O-rhamnoside	Lignans and Coumarins	Coumarins	88722.1	84841.2	105255	108824	99652.2	113093	113297	77451.2	103324
7-methoxycoumarin	Lignans and Coumarins	Coumarins	1.564e+06	1.29786e+06	1.62764e+06	2.14635e+06	1.75069e+06	2.43315e+06	1.7907e+06	2.15485e+06	2.16527e+06
7R,8S-erythro-3',4,9,9'-tetrahydroxy-3-methoxy-8-O-4'-neolignan-7-O-glucopyr-anoside,	Lignans and Coumarins	Lignans	62031.7	44002.8	31109	100377	67489.6	58253.1	82746.6	78514.5	114591
7S,8R-threo-3',9,9'-trihydroxy-3-methoxy-4',7-epoxy-neolignan-4-O-rhamnoside	Lignans and Coumarins	Lignans	227991	77441.4	77284.9	307928	85610.8	140592	167619	144703	122834
8-Methoxykaempferol-7-O-rhamnoside	Flavonoids	Flavonols	202248	80485.7	153251	291903	173117	242682	241432	191992	225734
Acacetin-7-O-glucuronide	Flavonoids	Flavones	42641.1	7962.54	25333.6	14242.6	37452.2	10704.7	11746.3	22144.5	19417.6
Afzelechin (3,5,7,4'-Tetrahydroxyflavan)	Flavonoids	Flavanols	107224	115994	89746.7	137249	184786	71386.7	204355	157841	167929
Afzelin	Flavonoids	Anthocyanidin	939282	854492	765895	879013	1.13637e+06	993220	1.55253e+06	541989	1.00876e+06
Amoenin	Flavonoids	Flavonols	1.60252e+06	3.15722e+06	794023	1.85215e+06	4.13255e+06	2.23618e+06	1.18006e+06	3.78693e+06	3.43237e+06
Androsin	Phenolic acids	Phenolic acids	2.16803e+06	2.32254e+06	1.39024e+06	1.73004e+06	1.77475e+06	1.43061e+06	3.79886e+06	3.08332e+06	3.13762e+06
Anthranilate-1-O-Sophoroside	Phenolic acids	Phenolic acids	1.74539e+06	1.85851e+06	1.90081e+06	1.42151e+06	1.58434e+06	2.00036e+06	1.26302e+06	1.18861e+06	1.16429e+06
Anthranilic Acid	Phenolic acids	Phenolic acids	1.85994e+06	3.38366e+06	1.78002e+06	1.43521e+06	1.74634e+06	1.24449e+06	3.22482e+06	4.43562e+06	2.81702e+06
Antiarol; 3,4,5-Trimethoxyphenol	Phenolic acids	Phenolic acids	50073.2	31524.4	49634.7	50305.2	32948.8	29702.5	42236	40544.8	58738.8
Apiferol	Flavonoids	Flavones	47315.3	31764.3	41870	31581.9	49209	50075.9	51872.2	60629.5	35628.7
Apigenin-5-O-glucoside	Flavonoids	Flavones	1.06052e+08	1.35932e+08	6.2576e+07	104586357	1.2193e+08	8.74161e+07	1.1096e+08	1.71292e+08	1.00662e+08
Apigenin-6-C-glucoside (Isovitexin)*	Flavonoids	Flavones	44218.4	72741	17948.2	30620.9	47714.5	18346.7	237828	125348	36671.5
Apigenin-6-C-xyloside-8-C-arabinoside	Flavonoids	Flavones	9	21383.5	25212	41224	11346.6	20359.7	20698.9	8524.21	20016.2
Apigenin-7-O-(6''-p-Coumaryl)glucoside	Flavonoids	Flavones	2.15289e+06	1.44451e+06	701805	1.28256e+06	1.10843e+06	751916	3.14394e+06	1764834	2.24467e+06
Apigenin-7-O-Gentiobioside	Flavonoids	Flavones	64904.7	90240.8	47002.3	16020.6	127612	46791.9	374579	77178.4	127673
Apigenin-7-O-glucoside(Cosmosiin)	Flavonoids	Flavones	5.23822e+07	4.7023e+07	2.5332e+07	3.42237e+07	3.0849e+07	2.57306e+07	7.83134e+07	5.33522e+07	7.19238e+07
Apigenin-7-O-neohesperidoside (Rhoifolin)	Flavonoids	Flavones	644770	345881	374477	404664	381846	213081	1.11213e+06	378161	809432
Apigenin-7-O-rutinoside (Isorhoifolin)	Flavonoids	Flavones	1.68119e+06	1.90822e+06	1.06061e+06	490009	504971	1.33436e+06	3.84269e+06	1.78309e+06	2.52919e+06
Apigenin-8-C-Glucoside (Vitexin)*	Flavonoids	Flavones	44218.4	72741	17948.2	30620.9	47714.5	18346.7	237828	125348	36671.5
Arbutin	Phenolic acids	Phenolic acids	54900.8	39245.5	44478.2	72334.6	78196	64128.4	49295.9	50115	55696.3
Aromadendrin (Dihydrokaempferol)	Flavonoids	Flavanonols	639082	616099	716425	505108	300824	800889	950834	706748	1.13726e+06
Aromadendrin-7-O-glucoside	Flavonoids	Flavanonols	1.1642e+07	1.47311e+07	9.80519e+06	1.37036e+07	1.53884e+07	1.22124e+07	1.88252e+07	1.64293e+07	1.87634e+07
Awsoniaside B	Phenolic acids	Phenolic acids	1.2822e+06	2.08128e+06	1.16732e+06	4.11942e+06	9.747e+06	947202	2.26471e+06	1.99152e+06	1.31035e+06
Benzamide	Phenolic acids	Phenolic acids	773184	155241	562648	1.30952e+06	243268	972082	904532	776048	972750
Benzyl β-primeveroside	Phenolic acids	Phenolic acids	442024	429703	355804	561391	626881	546843	277379	481300	427875
Benzyl-(2''-O-xylosyl)glucoside	Phenolic acids	Phenolic acids	490033	441485	426280	528924	379018	508250	379828	387707	437967
Benzyl-β-gentiobioside	Phenolic acids	Phenolic acids	2.52115e+07	3.56876e+07	2.86818e+07	3.24722e+07	3.49522e+07	3.19187e+07	4.08465e+07	3.95229e+07	3.71874e+07
Biondnoid I	Flavonoids	Flavonols	1.08923e+07	9.60999e+06	1.36203e+07	2.24201e+07	1.21847e+07	2.85629e+07	1.43222e+07	1.61507e+07	1.5986e+07
Bis(2-ethylhexyl)phthalate*	Phenolic acids	Phenolic acids	382717	371366	287997	565103	349287	285478	545724	401903	323491
Brevifolin carboxylic acid	Phenolic acids	Phenolic acids	1.29796e+07	1.04175e+07	9.71306e+06	1.50538e+07	2.12839e+07	1.22792e+07	1.65883e+07	1.05394e+07	1.27043e+07
Carthamone	Flavonoids	Chalcones	2.12585e+06	1.89246e+06	1.70396e+06	2.32185e+06	2.59097e+06	3.12141e+06	3.95863e+06	3.48868e+06	3.87448e+06
Catechin	Flavonoids	Flavanols	1.49988e+07	1.0168e+07	1.18981e+07	1.77443e+07	1.31526e+07	1.58037e+07	1.06488e+07	1.00835e+07	1.34775e+07
Catechin gallate*	Flavonoids	Flavanols	181478	80289.7	80582.4	64422.7	183234	87545.1	93384.6	104538	46639.7
Catechin-(7,8-bc)-4α-(3,4-dihydroxyphenyl)-dihydro-2-(3H)-one	Flavonoids	Flavanols	129151	198769	113595	141112	285609	163195	151907	187650	107780
catechin-4-β-D-galactopyranoside*	Flavonoids	Flavanols	1.29657e+06	696749	849758	2.01992e+06	2.16029e+06	2.01338e+06	888820	820736	917852
Catechin-catechin-catechin	Flavonoids	Flavanols	491561	403053	335286	564695	373121	473448	292463	240783	390074
C-glucosyl-C-arabinosyl-2-hydroxynaringenin	Flavonoids	Flavanones	24142.9	18978.4	10264.4	15896	21792.2	16730.4	97397.3	34809.5	32497.4
Chlorogenic acid (3-O-Caffeoylquinic acid)*	Phenolic acids	Phenolic acids	415735	165176	229579	567952	345009	376693	282346	281161	291956
Chlorogenic acid methyl ester	Phenolic acids	Phenolic acids	61319	40173.8	42660.7	65743.8	93438.2	68901.7	79973.4	53724.9	86395.2
Chrysoeriol-7-O-glucoside	Flavonoids	Flavones	54633.3	41738.8	31480.5	48343.3	49082.4	42667.5	60769.1	50895.9	50080.2
Chrysoeriol-8-C-glucoside (Scoparin)	Flavonoids	Flavones	16717.9	6587.38	2769.19	5041.97	3897.36	2388.93	10729.1	2838.01	3630.18
Cinchonain Ic	Flavonoids	Flavanols	101503	176510	100217	149476	216945	162864	144978	134224	92065.1
Cinchonain Id	Flavonoids	Flavanols	203351	254435	149220	214843	326263	260440	194851	193718	98456.6
Cinnamaldehyde	Phenolic acids	Phenolic acids	66947.2	53352.7	68647.6	33299.5	36427.1	39826.2	152578	95010.1	122574
Cinnamic acid	Phenolic acids	Phenolic acids	777930	777445	652230	588382	632796	496065	1.6387e+06	904139	937661
Clemastanin A	Lignans and Coumarins	Lignans	337243	268955	301586	419531	763441	579502	257788	267778	272887
Columbianetin Glucopyranoside	Lignans and Coumarins	Coumarins	99013.1	176920	124915	121050	132939	107085	96211.1	66497.9	104636
Coniferin	Phenolic acids	Phenolic acids	1.1879e+06	1.42629e+06	1.11332e+06	1.29345e+06	1.55832e+06	1.5953e+06	1.25624e+06	1.4486e+06	1.27675e+06
Coniferyl alcohol	Phenolic acids	Phenolic acids	38379.2	39818.7	36163.4	65073.8	25738	77491.4	52281.2	39936.2	57651.4
coumarin	Lignans and Coumarins	Coumarins	4.50326e+07	3.88979e+07	3.7942e+07	4.22297e+07	4.34966e+07	3.49998e+07	5.63772e+07	4.4921e+07	5.29098e+07
Coumarin-3-carboxylic Acid	Lignans and Coumarins	Coumarins	74451.5	46461	89536.9	9	9	9	119756	17450.9	107734
Cryptochlorogenic acid (4-O-Caffeoylquinic acid)*	Phenolic acids	Phenolic acids	336234	121678	184651	382499	313870	309065	233879	224702	211919
Cyanidin-3,5-O-diglucoside	Flavonoids	Anthocyanidin	20371.7	31434.5	10618.9	10529.7	38210.8	39867.2	58532.4	66216.4	31396.4
Cyanidin-3-O-(6-O-malonyl-beta-D-glucoside)	Flavonoids	Anthocyanidin	3.40273e+07	4.17402e+07	3.92853e+07	4.8685e+07	6.94634e+07	5.62241e+07	5.77932e+07	8.4915e+07	6.54423e+07
Cyanidin-3-O-(6-O-p-coumaroyl)-glucoside	Flavonoids	Anthocyanidin	13539.7	24057.7	18648.4	23654.4	0	0	46236	32682.3	32962.8
Cyanidin-3-O-arabinoside	Flavonoids	Anthocyanidin	1187.25	15745	712.991	23590.4	19569.6	15269.9	2436.36	3144.64	3330.43
Cyanidin-3-O-glucoside	Flavonoids	Anthocyanidin	276492462	398920151	276318469	352674694	508397691	447790721	345293520	525678259	392404526
Cyanidin-3-O-glucoside chloride	Flavonoids	Anthocyanidins	4.99233e+07	6.49516e+07	4.07507e+07	6.36561e+07	9.17612e+07	8.35296e+07	5.22576e+07	8.1302e+07	6.49631e+07
Cyanidin-3-O-rutinoside	Flavonoids	Anthocyanidin	9.84971e+06	1.02731e+07	7.95858e+06	1.1342e+07	1.62479e+07	1.13679e+07	9.83157e+06	1.06261e+07	1.04934e+07
Cyanidin-3-O-sambubioside	Flavonoids	Anthocyanidin	39874.6	91823.1	58166	117463	257408	171205	64481.8	202525	44698.5
Cyanidin-3-O-xyloside	Flavonoids	Anthocyanidin	122684	210200	115949	199935	401073	225907	158027	278523	162064
Cycloolivil-6-O-glucoside	Lignans and Coumarins	Lignans	62336.3	31828	48324.6	47796.1	57850.5	67509.6	48956.9	38730.7	48942.3
Daphnin	Lignans and Coumarins	Coumarins	14349.9	13686.3	10662.3	15880.7	19684.9	18202	17015.1	21415.4	18167.2
Dehydrodiconiferyl alcohol	Lignans and Coumarins	Lignans	52433.8	41944.1	48581.2	66996.7	32380.4	88390.9	46394.9	33209.8	33305.1
Dehydrodiconiferyl alcohol-4-O-glucoside	Lignans and Coumarins	Lignans	46180.8	39055.7	64271.1	53081	122524	63671.8	33804.3	38250.5	51745.3
Dehydrodiconiferyl alcohol-gamma'-O-glucoside	Phenolic acids	Phenolic acids	55747.5	32142.3	51553.1	43610.3	112285	88669.9	48652.7	31734.9	45850.2
Delphinidin-3-O-galactoside*	Flavonoids	Anthocyanidins	363215	418064	251047	382809	628029	633413	454592	178144	452832
Delphinidin-3-O-glucoside (Mirtillin)*	Flavonoids	Anthocyanidins	314916	235539	237277	294879	390619	408180	199018	196026	241251
Delphinidin-3-O-rutinoside-5-O-glucoside	Flavonoids	Anthocyanidin	21902.5	12819	27895.7	35129.1	24400.5	28205.7	48522	30545	47958.2
Demethyl coniferin	Phenolic acids	Phenolic acids	30439.8	31605.4	27353.1	43372.3	47161.7	35918.6	57312	38196.4	41016
Dicaffeoylshikimic acid	Phenolic acids	Phenolic acids	5163.12	2239.3	9	9	9	9	2069.28	5811.41	2798.25
Digalloylglucose*	Phenolic acids	Phenolic acids	195794	97278.4	85804.1	140500	377197	221047	364584	99896.1	172295
Dihydrocaffeoylglucose	Phenolic acids	Phenolic acids	96469.2	86262.4	78469.1	120778	127555	85003.6	90764.8	101761	90170.2
Dihydrocharcone-4'-O-glucoside	Flavonoids	Chalcones	3.73636e+06	4.44791e+06	3.23526e+06	4.97422e+06	5.18267e+06	4.04084e+06	7.62098e+06	4.3946e+06	6.09879e+06
dihydrodehydro-diconiferyl alcohol	Lignans and Coumarins	Lignans	207699	111848	189630	180374	315312	270361	135892	146618	139648
Dihydrodehydrodiconiferyl alcohol-4-O-glucoside	Lignans and Coumarins	Lignans	138902	80516.8	120116	149325	262969	146238	105641	97026.3	103477
Dihydroferulic acid glucoside	Phenolic acids	Phenolic acids	323163	217705	222481	476397	556008	377069	229532	409553	205726
Dihydrokaempferide	Flavonoids	Flavanonols	136821	153519	123993	98948.3	233676	137561	89253.7	193192	131270
Dihydrokaempferol	Flavonoids	Anthocyanidin	1.75496e+06	1.60937e+06	2.28084e+06	2.13502e+06	1.11834e+06	2.1964e+06	1.87491e+06	2.40209e+06	3.79285e+06
Dihydrokaempferol-7-O-glucoside	Flavonoids	Flavanonols	170465	171622	131456	169518	217307	197041	268012	271325	221942
Dihydroxybenzoyl xyloside	Phenolic acids	Phenolic acids	2.7294e+06	1.817e+06	1.59096e+06	4.73278e+06	2.85768e+06	3.73499e+06	4.14051e+06	2.84196e+06	3.3709e+06
Diisobutyl phthalate	Phenolic acids	Phenolic acids	3.59011e+07	2.2174e+07	2.32745e+07	1.7541e+07	2.14477e+07	1.84802e+07	2.64146e+07	2.10841e+07	3.28322e+07
Diisooctyl Phthalate*	Phenolic acids	Phenolic acids	410476	427001	326019	608938	369644	296656	579408	378835	380846
Dimethyl phthalate	Phenolic acids	Phenolic acids	173116	158022	111443	151096	149860	151620	199202	165702	216744
Diosmetin-6-C-glucoside	Flavonoids	Flavones	14449.6	36081.6	22801.5	20810.6	32824.6	30771.9	38687.7	40495	28864.6
Diosmetin-7-O-galactoside*	Flavonoids	Flavones	464033	315286	430128	555737	420586	531825	365131	375992	440204
Diosmetin-7-O-glucoside*	Flavonoids	Flavones	652079	355712	476272	552667	506650	617397	330869	420760	388540
Diosmetin-7-O-Neohesperidoside (Neodiosmin)	Flavonoids	Flavones	11827.4	23270.2	18152.9	26387.3	30055.8	35306	24532.2	35145.2	27479.8
Diosmetin-7-O-rutinoside (Diosmin)	Flavonoids	Flavones	49120.8	25445.1	26650.1	35489.3	43625.9	45523.2	15515.1	7837.31	35203.4
D-Threo-guaiacylglycerol-7-O-β-D-glucoside	Phenolic acids	Phenolic acids	13558.4	13301.3	14912.9	23318.9	34648.5	25753.4	16441.6	14062.7	14228
Dunalianoside A	Phenolic acids	Phenolic acids	84408.1	112500	56623.4	107958	158699	109412	398036	245148	239477
Epiafzelechin	Flavonoids	Flavanols	1.52867e+06	1.41534e+06	1.37804e+06	1.13652e+06	881620	1.04716e+06	2.58935e+06	2.04166e+06	1.83663e+06
Epicatechin gallate*	Flavonoids	Flavanols	224795	67818.9	109639	64344	167980	113370	113996	147581	72494.6
Epicatechin glucoside	Flavonoids	Flavanols	104135	383280	230418	444306	388485	375857	692514	549746	491774
Epicatechin-3'-O-β-D-glucopyranoside*	Flavonoids	Flavanols	1.32176e+06	782444	849804	2.13962e+06	2.11266e+06	1.88185e+06	836100	790779	910482
Epicatechin-4'-O-β-D-glucopyranoside*	Flavonoids	Flavanols	1.49774e+06	935926	789346	2.11163e+06	2.22347e+06	1.94143e+06	992157	961011	1.0255e+06
Epicatechin-6-C-β-D-glucopyranoside*	Flavonoids	Flavanols	1.33337e+06	1.05973e+06	845387	2.30999e+06	2.22445e+06	1.93263e+06	951711	782486	1.18329e+06
Epicatechin-epiafzelechin	Flavonoids	Flavanols	978738	983578	765652	1.07647e+06	685064	1.41061e+06	626118	699227	650986
Epigallocatechin	Flavonoids	Flavanols	94266	24581.1	7032.62	9204.91	20336.8	18879	19167.1	11469.4	12451.6
Epigallocatechin-3-gallate	Flavonoids	Flavanols	808829	63409.9	70505.4	56818	235267	361087	157596	112401	209473
Epipinoresinol*	Lignans and Coumarins	Lignans	107221	123921	130532	222845	112245	370449	241272	262256	314542
Eriodictyol-3'-O-glucoside	Flavonoids	Flavanones	110922	163645	100938	185297	229605	202015	182074	111938	195747
Eriodictyol-7-O-(6''-malonyl)glucoside	Flavonoids	Flavanones	451635	370639	355212	431841	513711	506413	980352	867550	845469
Eriodictyol-7-O-(6''-O-p-coumaroyl)glucoside	Flavonoids	Flavanones	77271.8	73516.7	114845	166960	90699.1	265549	115938	140408	129847
Eriodictyol-7-O-glucoside	Flavonoids	Flavanones	248139	276155	257741	357460	434249	501193	448238	376372	447133
Eriodictyol-7-O-Rutinoside (Eriocitrin)	Flavonoids	Flavanones	1718.29	22358	8960.5	23714.5	20241.3	15998.8	20164.6	11684.6	28494.8
Eriodictyol-8-C-glucoside	Flavonoids	Flavanones	4.26615e+06	5.65001e+06	3.42743e+06	6.01154e+06	5.98979e+06	4.85423e+06	9.30915e+06	7.15755e+06	9.49785e+06
Eriodictyol-8-C-glucoside-4'-O-glucoside	Flavonoids	Flavanones	10411.4	12501.4	13600.6	13833.2	11199.3	19487.6	40969.6	19077.4	24718.9
Esculin (6,7-Dihydroxycoumarin-6-O-glucoside)	Lignans and Coumarins	Coumarins	14349.9	13686.3	10662.3	15880.7	19684.9	18202	17015.1	21415.4	18167.2
Ferulic Acid	Phenolic acids	Phenolic acids	88239	113783	58567	49824	100882	136876	67490.5	42573.7	86843.3
Ferulic acid methyl ester	Phenolic acids	Phenolic acids	4733.85	4948.52	4250.26	6294.01	6537.85	5169.44	8156.9	5742.34	7349.36
Ferulic acid-4-O-glucoside	Phenolic acids	Phenolic acids	1.96617e+06	1.94198e+06	1.94628e+06	1.23332e+06	2.48228e+06	903504	3.20596e+06	2.77386e+06	2.57262e+06
Feruloyl syringic acid	Phenolic acids	Phenolic acids	32626.5	42399.4	38101.4	63043.6	50953	73636.2	30920.3	27501.2	34690.1
Feruloylmalic acid	Phenolic acids	Phenolic acids	32813.3	29373.1	34262.9	45531.1	33130.5	55847.8	46289	45099.9	45336.3
Fortuneanoside J	Phenolic acids	Phenolic acids	103464	106503	78858.1	101283	107766	96109.6	207502	105088	159208
Fortuneanoside K	Phenolic acids	Phenolic acids	84670.3	82120.6	66093.1	86127	144096	109084	213434	117585	183406
Fraxidin-8-O-glucoside	Lignans and Coumarins	Coumarins	86722.5	95166.7	52068.5	32823.9	41557.6	63730.3	46682.3	79983	57377.1
Galangin-7-O-glucoside	Flavonoids	Flavones	9.75776e+07	1.16083e+08	6.39001e+07	2.31989e+07	1.12353e+08	6.89092e+07	124192832	1.31006e+08	1.49936e+08
Gallacetophenone	Phenolic acids	Phenolic acids	47927.2	41698.1	54551	54625.4	60683.5	52802.7	46941.9	48966	53733
Gallic acid	Phenolic acids	Phenolic acids	174802	253636	292141	358710	244019	155888	284034	319546	202488
Gallic acid-4-O-glucoside	Phenolic acids	Phenolic acids	250306	235075	184302	628868	410875	533924	458819	271908	268801
Gallocatechin gallate	Flavonoids	Flavanols	205983	27421.1	8571.1	11732.7	46779.5	74667.2	27516.2	30576.3	38872.3
Gallocatechin-(4α→8)-gallocatechin	Flavonoids	Flavanols	639953	649910	490267	679990	808694	630196	1.48814e+06	1.01754e+06	1.4765e+06
glochidioboside	Lignans and Coumarins	Lignans	207699	111848	189630	180374	315312	270361	135892	146618	139648
glucoacetosyringone	Phenolic acids	Phenolic acids	53193.2	93308.1	43762.7	103952	114839	145569	30900.2	120689	103225
Glucosyloxybenzoic acid	Phenolic acids	Phenolic acids	1.13249e+07	6.12196e+06	6.36146e+06	1.15345e+07	6.72325e+06	9.84452e+06	1.40268e+07	1.0264e+07	1.00491e+07
guaiacylglycerol-β-coniferyl ether	Lignans and Coumarins	Lignans	64744.1	42546.7	68922.8	126611	94582	101641	126652	138600	145748
Helecin	Phenolic acids	Phenolic acids	49365.9	36028.3	22208.3	34394	42109.6	36076.2	52124.6	34582.4	37041.8
Hesperetin-5-O-glucoside	Flavonoids	Flavanones	156193	208050	105074	189848	257436	274722	189561	259571	211862
Hesperetin-7-O-(6''-malonyl)glucoside	Flavonoids	Flavanones	17766.9	2400.73	13669.3	16959.8	18995.4	10471.4	22952	8583.4	16142.9
Hesperetin-7-O-glucoside	Flavonoids	Flavanones	250754	347406	192752	264755	389697	263840	435894	270840	320549
Hispidulin (5,7,4'-Trihydroxy-6-methoxyflavone)	Flavonoids	Flavones	7022.06	2605.77	2955.56	6975.32	3616.63	3377.9	5957.65	3923.97	5249.05
Hispidulin-7-O-glucoside(Homoplantaginin)	Flavonoids	Flavones	625682	337892	450289	614333	474252	639592	334196	458997	484760
Isoferulic Acid	Phenolic acids	Phenolic acids	21268.9	12387.2	29115.6	14727	21865.3	32101.5	26466.8	26608.8	24720.8
Isohyperoside*	Flavonoids	Flavonols	65672.1	75289.1	53569.3	87818.3	85813	106754	76657.5	120082	71904.7
Isolariciresinol	Lignans and Coumarins	Lignans	219715	163661	248730	232793	410005	306024	174072	143414	143321
Isolariciresinol-9'-O-glucoside	Lignans and Coumarins	Lignans	152471	77150.6	150168	137732	245512	166038	106416	98645.2	110930
Isolariciresinol-9-O-xyloside	Lignans and Coumarins	Lignans	881281	335147	618253	772909	769565	779534	472472	572563	508900
isolariciresinol-9-O-β-D-glucopyranoside	Lignans and Coumarins	Lignans	38859.1	42169.3	48881	56044.7	34034.6	120992	47831	51273.2	44216.6
Isoorientin-7-O-glucoside	Flavonoids	Flavones	15732.2	19522.7	16657.8	18584.4	18845.3	20375.2	22158.4	38458.4	17918
Isorhamnetin-3-O-(6''-acetylglucoside)	Flavonoids	Flavonols	110987	57782.2	86774.6	141357	121319	195704	100529	96034.7	104317
Isorhamnetin-3-O-(6''-malonyl)glucoside	Flavonoids	Flavonols	50351.6	73080.9	61271.1	92033.8	108165	82617.1	144508	130598	178027
Isorhamnetin-3-O-arabinoside	Flavonoids	Flavonols	119217	50219.2	58524.2	32260.5	45343.2	11617.1	42190.9	46703.2	39033.9
Isorhamnetin-3-O-neohesperidoside*	Flavonoids	Flavonols	37388.3	26288.1	11909.7	31962.5	18349.5	15206.4	11260.5	13313.9	20183.7
Isorhamnetin-3-O-rutinoside (Narcissin)*	Flavonoids	Flavonols	31590.1	24269.1	19258	9257.96	12896.1	9445.42	18804.3	15903.1	15313
Isorhamnetin-7-O-glucoside (Brassicin)*	Flavonoids	Flavonols	905815	888826	585340	811335	589646	1.24493e+06	338724	563509	562768
isoscopoletin	Lignans and Coumarins	Coumarins	382638	361019	284142	316564	192563	323311	221288	496346	344594
Isotachioside*	Phenolic acids	Phenolic acids	418717	302614	429841	503765	769465	537661	424994	419901	380880
Isovanillin	Phenolic acids	Phenolic acids	394872	262602	592819	499456	400148	810679	374957	292857	431115
Isovitexin-7-O-(6''-sinapoyl)glucoside	Flavonoids	Flavones	9	9	9	5609.82	6652.65	9	3933.89	6793.09	6409.05
Kaempferide-3-O-(6''-malonyl)glucoside	Flavonoids	Flavonols	5380.09	4095.33	4671.78	13382.3	10946.9	3294.05	12482.2	7094.75	14301.4
Kaempferol (3,5,7,4'-Tetrahydroxyflavone)	Flavonoids	Flavonols	99025.5	83259.6	76271.5	85966.4	60952.8	80175.7	117170	99784.1	137925
Kaempferol-3,7-O-diglucoside	Flavonoids	Flavonols	565951	313008	461880	672437	580452	509715	1.43444e+06	1.04146e+06	1.55234e+06
Kaempferol-3-O-(2''-O-acetyl)glucoside	Flavonoids	Flavonols	1.76835e+06	1.85832e+06	1.63598e+06	1.75131e+06	926825	1.57633e+06	3.79463e+06	2.67634e+06	5.14171e+06
Kaempferol-3-O-(4''-p-coumaroyl)rhamnoside	Flavonoids	Flavonols	12209.2	10282.2	13708.4	31162.2	32898.4	39315.8	22855.7	22648.1	15650.7
Kaempferol-3-O-(6''-Acetyl)glucosyl-(1→3)-Galactoside	Flavonoids	Flavonols	43741.8	48549	38001.1	42335.1	61637.8	55520.2	79444.4	69318.9	73978.9
Kaempferol-3-O-(6''-malonyl)galactoside*	Flavonoids	Flavonols	1.47535e+07	1.49021e+07	1.17966e+07	1.5325e+07	1.8655e+07	1.53866e+07	3.31242e+07	2.28021e+07	2.85689e+07
Kaempferol-3-O-(6''-malonyl)glucoside*	Flavonoids	Flavonols	1.50367e+07	1.33247e+07	1.18182e+07	1.61435e+07	2.01386e+07	1.62508e+07	3.2658e+07	2.32567e+07	3.04445e+07
Kaempferol-3-O-(6''-Malonyl)glucoside-7-O-Glucoside	Flavonoids	Flavonols	152127	183037	167423	244546	211898	189763	263001	236856	338464
Kaempferol-3-O-(6''-O-acetyl)glucoside	Flavonoids	Flavonols	1.05766e+07	9.83946e+06	6.85845e+06	1.16124e+07	1.6233e+07	10638979	2.36684e+07	1.60172e+07	2.43716e+07
Kaempferol-3-O-(6''-p-Coumaroyl)galactoside	Flavonoids	Flavonols	2.57928e+06	2.34484e+06	3.74998e+06	5.83872e+06	2.57216e+06	7.53104e+06	3.26619e+06	4.35578e+06	3.98438e+06
Kaempferol-3-O-(6''-p-Coumaroyl)glucoside (Tiliroside)	Flavonoids	Flavonols	1.20053e+07	1.023e+07	1.50335e+07	2.08275e+07	1.35495e+07	3.2795e+07	1.507e+07	1.8925e+07	1.80655e+07
Kaempferol-3-O-arabinoside	Flavonoids	Flavonols	30060.1	41576.6	26210	53480.3	61517.7	65766.3	76969.5	61129.5	54382.9
Kaempferol-3-O-galactoside (Trifolin)*	Flavonoids	Flavonols	1.543e+06	1.6075e+06	1.47884e+06	2.53775e+06	2.25718e+06	2.80566e+06	3.72254e+06	2.81632e+06	3.36026e+06
Kaempferol-3-O-galactoside-4'-O-glucoside	Flavonoids	Flavonols	16402.1	7056.97	9724.11	18080.3	23174.2	31164.8	24572.3	21139.7	14184.1
Kaempferol-3-O-glucorhamnoside*	Flavonoids	Flavonols	3657.25	7486.02	5412.35	9002.17	14654.6	10675.5	4664.42	10409.3	14996.2
Kaempferol-3-O-glucoside (Astragalin)*	Flavonoids	Flavonols	1.0722e+07	1.24181e+07	1.14486e+07	1.77543e+07	1.64592e+07	2.19005e+07	2.02916e+07	1.97209e+07	1.9658e+07
Kaempferol-3-O-neohesperidoside*	Flavonoids	Flavonols	7370.58	14305.3	5048.89	20186.3	1484.01	14561.1	4542.66	15677.3	4693.98
Kaempferol-3-O-neohesperidoside-7-O-glucoside*	Flavonoids	Flavonols	25964.1	33436	37383.2	42354.8	51436.4	48026.5	67405.7	43226.7	70804.1
Kaempferol-3-O-rutinoside	Flavonoids	Anthocyanidin	1.05826e+07	8.1941e+06	8.77787e+06	1.48862e+07	1.68923e+07	1.01509e+07	1.60536e+07	1.148e+07	1.46894e+07
Kaempferol-3-O-rutinoside(Nicotiflorin)	Flavonoids	Flavonols	104845	85352.1	103685	210443	150632	115893	226836	163608	211627
Kaempferol-3-O-sambubioside	Flavonoids	Flavonols	23803.5	41104.2	117459	32884.9	214369	100752	60353.3	50254	52139.4
Kaempferol-3-O-sophoroside-7-O-rhamnoside*	Flavonoids	Flavonols	39231.1	23410.1	21897.6	46161.1	64617.1	38851.2	53695.1	42023.1	36531.9
Kaempferol-4'-O-glucoside*	Flavonoids	Flavonols	7.65556e+06	9.51987e+06	1.07515e+07	1.66153e+07	1.58866e+07	1.99894e+07	1.49046e+07	1.64675e+07	1.51629e+07
Kaempferol-6,8-di-C-glucoside-7-O-glucoside	Flavonoids	Flavonols	12313.9	15439.9	11306.2	25835.9	29555	8842.68	101309	37443.3	86250.8
Kaempferol-7-O-glucoside*	Flavonoids	Flavonols	854829	839463	660350	1.11916e+06	1.05114e+06	1.27387e+06	2.19244e+06	1.54063e+06	1.67167e+06
Koaburaside	Phenolic acids	Phenolic acids	9287.7	11405.7	12122.6	12782.3	15611.2	13387.8	28932.3	42269.1	16609.1
Limocitrin-3-O-arabinoside	Flavonoids	Flavonols	12677.1	1821.61	6062.24	8086.06	11776	3920.6	3389.85	6949.73	3585.5
Limocitrin-3-O-galactoside	Flavonoids	Flavonols	63520	41778.1	50068.9	46689.7	17611.2	53882.9	16628.4	20503.6	28660.2
Limocitrin-7-O-glucoside	Flavonoids	Flavonols	13693.7	22641.3	10233.7	30062.1	13831.1	9660.15	6133.88	26328.8	12170.1
Liquiritigenin-4'-O-Glucoside (Liquiritin)	Flavonoids	Flavanones	170124	260903	151990	275912	962843	327674	78640.9	97641.8	73184.4
L-Malic acid-2-O-gallate	Phenolic acids	Phenolic acids	62576.3	97424.4	59234.7	210631	132203	204533	100426	106771	105081
Luteolin (5,7,3',4'-Tetrahydroxyflavone)	Flavonoids	Flavones	21030.2	19738.1	25213.5	40776.5	20448.8	53025.7	29431.9	27740.8	35721
Luteolin-3'-O-glucoside*	Flavonoids	Flavones	1.10565e+07	9.18848e+06	9.43173e+06	1.45923e+07	1.3041e+07	1.58949e+07	2.2973e+07	1.61326e+07	2.18512e+07
Luteolin-4'-O-glucoside*	Flavonoids	Flavones	1.07127e+07	1.02605e+07	9.35223e+06	1.43996e+07	1.37157e+07	1.47225e+07	2.11794e+07	1.62255e+07	2.26249e+07
Luteolin-7-O-(6''-caffeoyl)rhamnoside	Flavonoids	Flavones	3.9533e+06	3.25932e+06	4.50635e+06	7.63209e+06	4.02067e+06	1.0611e+07	5.10282e+06	6.28986e+06	5.43635e+06
Luteolin-7-O-(6''-malonyl)glucoside	Flavonoids	Flavones	1.61343e+07	1.73213e+07	1.17797e+07	1.84958e+07	2.07893e+07	1.37529e+07	3.6374e+07	2.51223e+07	2.96757e+07
Luteolin-7-O-(6''-malonyl)glucuronide-5-O-rhamnoside	Flavonoids	Flavones	5984.83	1512.41	9	3808.12	3759.08	1439.39	16381.2	11305.4	4330.81
Luteolin-7-O-gentiobioside	Flavonoids	Flavones	25915	11344.8	27655.3	15671.8	15761.2	5832.51	32361.7	40707.6	54924.2
Luteolin-7-O-glucoside (Cynaroside)	Flavonoids	Flavones	8.38708e+06	9.57782e+06	7.38699e+06	1.70466e+07	1.66111e+07	1.82216e+07	1.54159e+07	1.71439e+07	1.73107e+07
Luteolin-7-O-glucuronide-5-O-rhamnoside	Flavonoids	Flavones	5543.67	13452.3	9	10005	12945.4	9	10001	11828.7	3696.69
Luteolin-7-O-neohesperidoside (Lonicerin)	Flavonoids	Flavones	3981.44	8639.68	7238.16	26723.2	18977.2	12852.8	9443.76	6938.83	2922.28
Luteolin-8-C-arabinoside	Flavonoids	Flavones	529.476	5795.07	5073.3	10046.1	16070.1	13672.1	4423.3	11050.4	11634.7
Mandelic acid-β-glucoside	Phenolic acids	Phenolic acids	49015.4	36675.6	32593.5	66712.7	60262.1	62053.2	69738.3	46820.3	61241.8
Maplexin C (2,3-Di-O-Galloyl-1,5-Anhydro-D-Glucitol)	Phenolic acids	Phenolic acids	1.29965e+06	1.0339e+06	1.15311e+06	1.44232e+06	2.21498e+06	1.80639e+06	937340	887948	1.07464e+06
Matairesinol	Lignans and Coumarins	Lignans	138111	81380.2	201817	184537	131001	339906	129369	105563	228049
Mearnsetin-3-O-glucoside	Flavonoids	Flavones	135892	80599.3	90825.1	182618	107669	110002	212502	160826	222170
Mearnsetin-3-O-glucuronide	Flavonoids	Flavones	57418.9	38241.8	35823.5	54086.1	47681.9	48000.5	41057.5	40286.8	48935.4
Methyl 2,4-dihydroxyphenylacetate	Phenolic acids	Phenolic acids	56028.6	51827.4	34786.5	38741.5	61451.5	29857.2	97628.5	52774.5	65258.8
Methyl 2-O-(4-hydroxybenzoyl)-2,4,6-trihydroxyphenylacetate	Phenolic acids	Phenolic acids	739263	1.26223e+06	629113	1.43764e+06	1.51135e+06	1.06264e+06	2.70002e+06	2.65158e+06	2.2544e+06
Methyl 4-hydroxybenzoate	Phenolic acids	Phenolic acids	190749	148733	281239	188183	163874	343447	172349	179694	156430
Methyl 6-O-galloyl-glucoside	Phenolic acids	Phenolic acids	22753.8	38274.9	16987	17312.2	21059.6	10984.8	98075.5	51230.1	70202.5
methyl 6-O-galloyl-β-D-gluco-pyranosid	Phenolic acids	Phenolic acids	8062.79	7340.12	3824.29	14053.5	15546.9	15298.9	10060.8	16940.8	13390.1
Methyl Anthranilate	Phenolic acids	Phenolic acids	132988	98893.8	101046	118881	75739.2	63860.7	295168	218870	234353
Methyl Cinnamate	Phenolic acids	Phenolic acids	35830.7	29936.8	34797.1	21511.5	30670.8	19048.7	66948.9	39199.5	28108.5
Methyl gallate	Phenolic acids	Phenolic acids	896680	498819	687291	980804	875523	834681	806083	649333	871225
Methyl salicylate-2-O-glucoside	Phenolic acids	Phenolic acids	102344	94892.7	79207	157380	165849	127478	146897	143539	160207
Methylillicinone F	Lignans and Coumarins	Coumarins	1.99506e+06	1.35076e+06	1.22221e+06	983263	1.18456e+06	1.03072e+06	1.41882e+06	1.13916e+06	1.80172e+06
Methylpicraquassioside A	Lignans and Coumarins	Coumarins	114180	99910.2	101090	109425	117076	104647	162741	132173	181472
Mucic acid Dimethyl Ester	Phenolic acids	Phenolic acids	1.78347e+06	1.9167e+06	1.81708e+06	2.2574e+06	2.34042e+06	2.35069e+06	2.09812e+06	2.08898e+06	2.00183e+06
Mucic acid-1,4-lactone-2-O-gallate	Phenolic acids	Phenolic acids	17241.1	17977.2	22535.3	15813.8	20747.8	22739.9	17702.4	17124.3	16197.2
mudanoside B	Phenolic acids	Phenolic acids	100037	74710.5	72818.3	125391	113634	122616	116851	88947.4	104114
Myricetin-3-O-rhamnoside (Myricitrin)	Flavonoids	Flavonols	90487.4	137171	212180	552051	263557	367111	151093	120041	66172
Myricetin-3-O-β-D-glucoside	Flavonoids	Flavonols	68083.9	40709.4	24485	37539.9	29587.5	67745.1	22808.7	30497.4	26224.9
Naringenin (5,7,4'-Trihydroxyflavanone)	Flavonoids	Flavanones	69768.8	68590	65002.9	89374.8	98197.2	111004	82954.6	77190	99586.1
Naringenin chalcone; 2',4,4',6'-Tetrahydroxychalcone	Flavonoids	Chalcones	77299.8	56454.1	65144.5	92038.5	104097	114732	71799.7	63491	90259.5
Naringenin-4',7-dimethyl ether	Flavonoids	Flavanones	198873	502794	86778.4	209063	139375	194282	121086	66919.1	98675.8
Naringenin-4'-O-glucoside	Flavonoids	Flavanones	431815	493144	330185	561937	693447	526409	934194	955819	1.06352e+06
Naringenin-6-C-Glucoside	Flavonoids	Flavanones	63331.4	44886.1	50166.8	42345.1	34491.4	15173.3	106912	100816	104566
Naringenin-7-O-(6''-malonyl)glucoside	Flavonoids	Flavanones	47006.6	74130.8	39120.6	62060.6	66030.8	29178.2	315245	166266	183247
Naringenin-7-O-glucoside	Flavonoids	Anthocyanidin	6.55831e+06	4.93236e+06	5.03545e+06	9.12572e+06	1.18298e+07	7.3137e+06	1.02662e+07	6.75583e+06	8.32471e+06
Naringenin-7-O-glucoside (Prunin)	Flavonoids	Flavanones	434919	511903	285266	634169	851538	581792	673649	528162	640919
Naringenin-7-O-Neohesperidoside(Naringin)	Flavonoids	Flavanones	181806	150733	171194	224440	205064	191052	172361	177971	175366
Neochlorogenic acid (5-O-Caffeoylquinic acid)*	Phenolic acids	Phenolic acids	418183	168390	231624	409977	401685	362719	322515	264024	320772
Neoeriocitrin	Flavonoids	Flavones	32758.1	33796.2	26864.9	36965	27857.1	30286.6	29462.9	28205.3	32469.3
Nepetin-7-O-alloside*	Flavonoids	Flavones	558066	695570	453477	704820	455458	729654	412641	449881	466494
Nepetin-7-O-glucoside(Nepitrin)*	Flavonoids	Flavones	793182	798878	626701	771939	337670	1.07556e+06	561056	550246	525762
Nobiletin (5,6,7,8,3',4'-Hexamethoxyflavone)	Flavonoids	Flavones	36391.5	227496	33771.2	110462	35860.2	69735.8	44748	30668.5	14259.9
Nodakenin	Lignans and Coumarins	Coumarins	146050	122028	134761	145360	98728.9	156959	85681.6	123206	126578
Nordihydrocapsiate	Phenolic acids	Phenolic acids	400868	463211	273494	532123	459075	483092	443037	436886	467987
O-Feruloyl 3-hydroxycoumarin*	Lignans and Coumarins	Coumarins	175494	114809	157213	240360	123225	188892	208196	263661	355582
O-Feruloylhydroxycoumarin*	Lignans and Coumarins	Coumarins	168791	110056	169849	213182	125513	219204	213561	306224	252842
Olivetolic acid	Phenolic acids	Phenolic acids	123180	125228	84807.4	71446.6	87088.5	71286.9	192106	137299	179680
Olivil-4'-O-glucoside	Lignans and Coumarins	Lignans	31089.5	33992.9	42676.6	38384.5	44286	41812.6	27321.6	29822.5	38091.8
O-MethylChrysoeriol-8-C-glucoside	Flavonoids	Flavones	6619.36	3229.25	7169.99	11242.1	11806.4	7828.61	611.061	4596.82	1257.91
paratensein-7-O-glucoside	Flavonoids	Flavones	551548	343030	448580	571290	646518	572434	376536	450429	396873
p-Coumaric acid	Phenolic acids	Phenolic acids	1.1405e+06	1.14378e+06	751612	1.13574e+06	1.08903e+06	901175	1.24425e+06	1.48628e+06	651303
p-Coumaric acid methyl ester	Phenolic acids	Phenolic acids	109048	69806.9	93492.9	96471.8	103608	63828.4	360550	211062	259901
p-Coumaric acid-4-O-glucoside	Phenolic acids	Phenolic acids	210792	213303	206784	259743	219160	134583	486483	393561	411199
p-Coumaroylcaffeoyltartaric acid	Phenolic acids	Phenolic acids	6642.02	25468.1	14403.2	23306.4	30996	10887.3	82213.6	54121.2	56544
p-Coumaroylmalic acid	Phenolic acids	Phenolic acids	48165.4	54754.1	45788.8	73641.3	63311.2	67355.3	86501.1	74367.8	65442.7
p-Coumaryl alcohol	Phenolic acids	Phenolic acids	105649	73860.5	103837	125789	126210	186006	137055	119747	190696
Pelargonidin-3,5-O-diglucoside	Flavonoids	Anthocyanidin	6.69083e+06	8.68869e+06	6.54024e+06	1.05175e+07	1.28076e+07	8.76214e+06	2.2426e+07	17863311	1.86523e+07
Pelargonidin-3-O-(6-O-malonyl-beta-D-glucoside)	Flavonoids	Anthocyanidin	9.84299e+07	104034476	9.22763e+07	125931109	126401672	9.81273e+07	279644526	170021558	240280865
Pelargonidin-3-O-(6-O-p-coumaroyl)-glucoside	Flavonoids	Anthocyanidin	217393	204129	158241	243277	272331	210396	329100	193190	254142
Pelargonidin-3-O-arabinoside	Flavonoids	Anthocyanidin	8.53737e+06	1.07033e+07	8.97614e+06	1.0455e+07	1.17368e+07	8.51534e+06	14445582	8.20002e+06	1.1021e+07
Pelargonidin-3-O-galactoside	Flavonoids	Anthocyanidin	105995377	129306122	6.90894e+07	9.11773e+07	137005175	8.05381e+07	294206784	163649380	155036371
Pelargonidin-3-O-glucoside	Flavonoids	Anthocyanidins	6.54178e+07	6.63441e+07	6.70262e+07	5.77952e+07	61738719	6.69978e+07	6.24259e+07	6.41675e+07	5.00449e+07
Pelargonidin-3-O-glucoside	Flavonoids	Anthocyanidin	9861226130	11301010500	9698106290	11639360400	12659653700	10525768200	17543063200	13365832800	15542513600
Pelargonidin-3-O-rutinoside	Flavonoids	Anthocyanidins	2.61739e+07	2.48397e+07	2.05152e+07	3.82313e+07	3.45864e+07	2.76251e+07	2.54935e+07	1.83146e+07	2.63837e+07
Pelargonidin-3-O-rutinoside	Flavonoids	Anthocyanidin	1093969850	1094426390	1083799630	1499905250	1707768710	1092257480	1623128170	1039804760	1390470800
Pelargonidin-3-O-sophoroside	Flavonoids	Anthocyanidin	2.68939e+06	3.38187e+06	2.55117e+06	4.0966e+06	5.49763e+06	2.40862e+06	9.53366e+06	4.3158e+06	6.76759e+06
Pelargonidin-3-O-sophoroside-5-O-(malonyl)-glucoside	Flavonoids	Anthocyanidin	154828	181411	181624	204716	195129	206272	224964	211902	197150
Peonidin-3-O-(6-O-malonyl-beta-D-glucoside)	Flavonoids	Anthocyanidin	4.6911e+06	3.79594e+06	3.89391e+06	1.55783e+06	2.01535e+06	2.40177e+06	1.91752e+06	2.67352e+06	2.22089e+06
Peonidin-3-O-(6-O-p-coumaroyl)-glucoside	Flavonoids	Anthocyanidin	169628	111201	128652	196216	194677	171789	141524	139535	198743
Peonidin-3-O-glucoside	Flavonoids	Anthocyanidins	2.29763e+06	2.69428e+06	1.66059e+06	1.48546e+06	1.16505e+06	2.26711e+06	598941	1.47106e+06	833854
Peonidin-3-O-glucoside	Flavonoids	Anthocyanidin	7.48006e+06	8.75691e+06	6.04948e+06	3.87714e+06	3.61986e+06	6.67558e+06	2.72618e+06	5.01507e+06	2.8525e+06
Peonidin-3-O-rutinoside	Flavonoids	Anthocyanidin	2.30117e+06	1.81896e+06	1.67588e+06	820298	765856	1.48984e+06	582748	933213	768695
Phenyl-β-D-glucopyranoside	Phenolic acids	Phenolic acids	17492.3	11555.1	21791	28172.2	17130.1	14808.6	3273.4	7709.91	19183.1
Phloretin	Flavonoids	Chalcones	23478.1	19683.8	20605.5	26298.2	22035.3	26749.3	40115.7	19890.4	37374.6
Phloretin-2'-O-(6''-O-xylosyl)glucoside	Flavonoids	Chalcones	212389	289381	173338	246070	286528	283627	435885	344841	408057
Phloretin-2'-O-glucoside (Phlorizin)	Flavonoids	Chalcones	2.4535e+06	3.02615e+06	1.96573e+06	3.02857e+06	3.1854e+06	2.57087e+06	4.44541e+06	2.74781e+06	4.14248e+06
Phloretin-4'-O-(6''-Caffeoyl)glucoside	Flavonoids	Chalcones	4500.98	6863.51	2520.49	8298.44	4475.78	7678.83	8586.63	7832.16	9971.62
Phloretin-4'-O-(6''-Cinnamoyl)glucoside	Flavonoids	Chalcones	9510.59	14270.5	9087.79	11849.5	28201.3	9340.44	18986.2	10081.3	14672.9
Phloretin-4'-O-(6''-Feruloyl)glucoside	Flavonoids	Chalcones	6946.45	3674.49	1889.9	8956.93	3946.14	7446.68	14670.1	4364.06	7490.59
Phloretin-4'-O-(6''-p-Coumaroyl)glucoside	Flavonoids	Chalcones	10089.3	10622.9	6121.93	18221	29955.8	9975.04	66435.6	24305.1	42922.7
Phloretin-4'-O-glucoside (Trilobatin)	Flavonoids	Chalcones	4.80755e+06	4.27635e+06	3.08629e+06	4.40043e+06	4.54776e+06	4.71554e+06	4.81885e+06	4.51836e+06	5.79722e+06
Phthalic anhydride	Phenolic acids	Phenolic acids	3.45476e+06	1.97589e+06	2.09616e+06	1.49749e+06	1.89375e+06	1.56235e+06	2.35887e+06	1.90549e+06	3.14863e+06
p-Hydroxyphenyl 6-O-(E)-caffeoyl-β-D-glucopyranoside	Phenolic acids	Phenolic acids	92674.7	53193.1	60474.3	72629.7	66037	93459.8	54000.9	28628.8	61805
p-Hydroxypheny-β-D-allopyranoside	Phenolic acids	Phenolic acids	30692.5	19395	24690.5	36423.6	43387.1	36553.5	25601	27087.6	32202.6
Pinocembrin-7-O-(2''-O-arabinosyl)glucoside	Flavonoids	Flavanones	201430	319640	142152	390036	1.05831e+06	278863	88999.7	109597	80792.2
Pinocembrin-7-O-(6''-O-malonyl)glucoside	Flavonoids	Flavanones	3.63526e+06	4.99543e+06	2.98161e+06	6.17319e+06	1.68116e+07	4.27852e+06	2.05042e+06	1.65481e+06	1.50665e+06
Pinocembrin-7-O-glucoside (Pinocembroside)	Flavonoids	Flavanones	774772	1.10464e+06	677696	1.57402e+06	3.7746e+06	1.43108e+06	446989	428403	426049
Pinocembrin-7-O-neohesperidoside	Flavonoids	Flavanones	512412	694724	402867	799287	1.11816e+06	811264	342344	330496	314357
Pinoresinol*	Lignans and Coumarins	Lignans	108569	117056	128684	194927	109919	392658	228525	244549	313958
Pinoresinol-4-O-(6''-acetyl)glucoside	Lignans and Coumarins	Lignans	296908	187793	314665	412587	719563	467431	564740	345476	669337
Pinoresinol-4-O-glucoside	Lignans and Coumarins	Lignans	788508	317679	481496	856478	1.13587e+06	652608	723079	579848	855907
Procyanidin A2	Tannins	Proanthocyanidins	37374.6	46818.9	38734	36697.7	37173.1	34290.9	22889.7	34430.5	43427.4
Procyanidin B1	Tannins	Proanthocyanidins	1.49825e+07	1.00663e+07	9.26901e+06	1.55588e+07	1.05844e+07	1.38585e+07	9.85896e+06	9.62945e+06	1.24401e+07
Procyanidin B1	Flavonoids	Anthocyanidin	193258291	133609867	142691305	204315041	202466162	180456116	8.86421e+07	113271710	178095575
Procyanidin B2	Tannins	Proanthocyanidins	1.62202e+07	1.16093e+07	1.09665e+07	1.75188e+07	1.31384e+07	1.52872e+07	1.15834e+07	1.11988e+07	1.20195e+07
Procyanidin B2	Flavonoids	Anthocyanidin	5.38505e+06	5.08795e+06	5.26644e+06	7.08928e+06	6.95273e+06	6.26144e+06	3.28781e+06	5.00846e+06	6.61243e+06
Procyanidin B3	Tannins	Proanthocyanidins	9.81866e+06	7.97178e+06	8.20695e+06	1.21367e+07	1.11682e+07	1.14336e+07	8.0672e+06	7.31122e+06	9.52245e+06
Procyanidin B3	Flavonoids	Anthocyanidin	603429146	393405984	453007534	583258981	470119427	564051014	314741012	350026439	530870883
Procyanidin C1	Tannins	Proanthocyanidins	237248	223351	193176	270123	285395	264546	151910	161696	169215
Procyanidin C2	Tannins	Proanthocyanidins	536694	441056	398151	665322	547334	492040	372947	362151	415156
Protocatechuic Acid Methyl Ester	Phenolic acids	Phenolic acids	33423.4	26186.3	18445.9	19928.6	38850.8	29011.3	40734.3	31685.7	27098.7
Protocatechuic acid-4-O-glucoside	Phenolic acids	Phenolic acids	555512	575066	508447	1.01304e+06	870885	885703	1.03045e+06	1.02612e+06	780906
Prupersin C	Phenolic acids	Phenolic acids	41588	31299.9	38710	37204.2	46171	47993.4	40300.2	24128.2	45009.1
Pyrafortunoside A	Phenolic acids	Phenolic acids	55887.7	40657.3	66774.9	50747.7	165221	67342.8	54699.6	60469.8	65692
Quercetin-3',4'-dimethyl ether	Flavonoids	Flavonols	49730.6	55308.3	65455.5	68146.6	99827.4	108953	38428.5	55984	58443.6
Quercetin-3-O-(2''-O-acetyl)glucuronide	Flavonoids	Flavonols	24607.7	11499.7	22743.5	20875.9	20075.9	25161.2	24254	24599.8	41543.4
Quercetin-3-O-(2'''-O-p-coumaroyl)sophoroside-7-O-glucoside	Flavonoids	Flavonols	9	9	9	9	9	9	7230.95	1890.21	9
Quercetin-3-O-(6''-O-acetyl)galactoside	Flavonoids	Flavonols	1.04788e+06	732578	801575	1.05623e+06	1.47325e+06	1.04064e+06	2.61706e+06	1.61763e+06	2.35359e+06
Quercetin-3-O-(6''-O-acetyl)glucoside	Flavonoids	Flavonols	249684	165327	127635	168749	131683	145677	573391	451520	574168
Quercetin-3-O-(6''-O-malonyl)glucosyl-5-O-glucoside	Flavonoids	Flavonols	7153.6	5778.99	7966.81	13019.5	21365	7174.01	11816	8371.68	11507
Quercetin-3-O-(6''-O-p-coumaroyl)sophoroside-7-O-rhamnoside	Flavonoids	Flavonols	19863.6	6843.39	7887.86	6090.7	4631.88	14693.6	12068.9	9728.52	10483.3
Quercetin-3-O-apiosyl(1→2)galactoside*	Flavonoids	Flavonols	3646.16	11254.4	18200.1	6496.45	17069.9	16490	16625.7	5509.83	6085.07
Quercetin-3-O-galactoside (Hyperin)	Flavonoids	Flavonols	65064.8	67703.8	40363.6	68612	77041.9	80296.5	59235	105989	64314.8
Quercetin-3-O-glucoside	Flavonoids	Anthocyanidin	8.62866e+06	1.21732e+07	8.21554e+06	1.29906e+07	17488535	1.62622e+07	1.67625e+07	1.9757e+07	1.8742e+07
Quercetin-3-O-glucoside (Isoquercitrin)	Flavonoids	Flavonols	42644.4	65579.8	45133.5	63605.7	75777.2	69360.3	66303.1	84361.5	60240.1
Quercetin-3-O-glucosyl(1→4)rhamnoside-7-O-rutinoside	Flavonoids	Flavonols	6290.7	10471.5	20567.9	1592.32	20459.2	8615.17	6539.35	2705.29	8672.67
Quercetin-3-O-rhamnoside(Quercitrin)	Flavonoids	Flavonols	46101.4	35812	100857	26443.2	20383.4	17228.7	212104	20061.7	47315.5
Quercetin-3-O-rhamnosyl(1→2)arabinoside	Flavonoids	Flavonols	47991.5	36735.9	43713	79243.9	50805.4	37606.9	27990	28550.3	40431.7
Quercetin-3-O-rutinoside (Rutin)	Flavonoids	Flavonols	9	326613	156096	166069	289299	172883	199533	9	168458
Quercetin-3-O-sambubioside*	Flavonoids	Flavonols	19879.1	6190.96	12188	5712.99	23700	19496.8	15207	3866.89	6335.83
Quercetin-3-O-sophoroside (Baimaside)	Flavonoids	Flavonols	12683.6	19327.2	11744.5	10643.2	19725.2	16368.5	13066	20329.9	10624.6
Quercetin-3-O-xyloside (Reynoutrin)	Flavonoids	Flavonols	123837	93060.8	229381	140465	180136	92023	45078.5	95054	131472
Quercetin-4'-O-glucuronide	Flavonoids	Flavonols	3.99292e+07	4.558e+07	3.03246e+07	4.56877e+07	5.47239e+07	5.60034e+07	4.56378e+07	4.83195e+07	4.65737e+07
Quercetin-5-O-glucuronide	Flavonoids	Flavonols	936778	887939	654136	694452	849398	796611	814805	1.84604e+06	887037
Quercetin-5-O-β-D-glucoside*	Flavonoids	Flavonols	92963.9	83690.2	61553.4	74509.3	90501.7	178582	106593	142907	66137.1
Quercetin-7-O-(6''-malonyl)glucoside	Flavonoids	Flavonols	1.66182e+06	915826	961306	1.52502e+06	1.53581e+06	1.34636e+06	3.2754e+06	3.21174e+06	1.78715e+06
Quercetin-7-O-glucoside	Flavonoids	Flavonols	145256	162866	120533	189886	249768	273355	248728	267312	192372
Raspberryketone glucoside	Phenolic acids	Phenolic acids	2.65706e+07	2.50841e+07	2.62069e+07	2.26123e+07	2.73572e+07	2.40145e+07	2.00645e+07	2.71661e+07	2.13083e+07
Rhamnetin-3-O-Glucoside*	Flavonoids	Flavonols	700042	635272	467040	674628	459970	920600	508202	552857	455379
Rhamnetin-3-O-Rutinoside*	Flavonoids	Flavonols	37388.3	26288.1	11909.7	31962.5	18349.5	15206.4	11260.5	13313.9	20183.7
Robustaside A;[6'-p-Coumarylarbutin]	Phenolic acids	Phenolic acids	26021.2	22998.5	31361.2	48615.6	42242	35825.2	17789.6	13580.2	22123.1
Rutin	Flavonoids	Anthocyanidin	6.6686e+06	2.77719e+06	3.53804e+06	3.53462e+06	4.46678e+06	3.69659e+06	3.28678e+06	2.72314e+06	2.4803e+06
Salicin	Phenolic acids	Phenolic acids	64726.5	69498.6	42740.1	54902.5	55134.2	54411.7	105314	82845.3	88529.5
Salicylic acid	Phenolic acids	Phenolic acids	18386.2	12560.1	13625.2	23797.8	16096.7	21028.6	8623.37	13871.2	30734.1
Salicylic acid-2-O-glucoside	Phenolic acids	Phenolic acids	896325	780489	968746	1.28747e+06	1.23148e+06	1.1742e+06	1.2332e+06	1.15229e+06	1.21163e+06
Salidroside	Phenolic acids	Phenolic acids	1.09191e+07	6.58522e+06	5.23995e+06	1.07672e+07	6.29919e+06	9.15186e+06	1.33161e+07	1.08107e+07	1.19652e+07
Salireposide	Phenolic acids	Phenolic acids	45960	65744.8	57619.1	56411.7	98078.5	47280.5	100983	83452.2	84042.2
Salviaplebeiaside	Phenolic acids	Phenolic acids	234150	134544	129241	212407	258570	250461	288450	271284	369185
Scopoletin (7-Hydroxy-6-methoxycoumarin)	Lignans and Coumarins	Coumarins	452377	459933	192602	372524	301890	468930	373576	603902	437736
Secoisolariciresinol 4-O-glucoside	Lignans and Coumarins	Lignans	1.52246e+06	960094	1.3641e+06	1.35415e+06	2.38259e+06	1.60227e+06	999627	1.20302e+06	1.16725e+06
Secoisolariciresinol diglucoside	Lignans and Coumarins	Lignans	30792.1	17152.8	21350.7	53932.4	52644.8	29384.7	35669.6	29992	31113.5
Secoisolariciresinol-9'-O-glucoside	Lignans and Coumarins	Lignans	851204	320552	482746	1.09556e+06	796170	813843	620404	604202	732005
Senkyunolide C	Phenolic acids	Phenolic acids	4.33499e+06	2.32516e+06	2.37144e+06	1.58966e+06	2.12385e+06	1.69321e+06	2.81851e+06	2.12974e+06	3.90522e+06
Senkyunolide Q	Phenolic acids	Phenolic acids	3.50266e+07	2.23003e+07	2.23673e+07	1.72788e+07	2.19984e+07	1.87766e+07	2.55804e+07	2.06664e+07	3.32716e+07
shonanin	Lignans and Coumarins	Lignans	92683.4	55378.2	72843.4	91446.2	112301	149066	55234.7	81663.4	67986.5
Sibiricose A5	Phenolic acids	Phenolic acids	440838	305743	437382	655218	221537	549751	745044	891124	811117
Sieboldin	Flavonoids	Chalcones	16567.5	64073.8	50549.4	103011	89005.8	50295.5	87770.2	75282.8	78359.4
Sinapoyl malate	Phenolic acids	Phenolic acids	28323.8	19143.1	20772.8	36217.9	25719	25629.5	32903.3	22753.3	38537.8
Skimmin (7-Hydroxycoumarin-7-O-glucoside)	Lignans and Coumarins	Coumarins	144215	181624	171556	248791	249881	344899	193184	273379	193160
Stilbostemin B	Phenolic acids	Phenolic acids	53253.8	66125.2	62636.3	62960.3	55573.6	36176.5	97741.6	77611.3	113953
Syringaldehyde-4-O-glucoside	Phenolic acids	Phenolic acids	84499.5	71561.7	71832.5	122676	121037	91008.5	124605	81531.6	95946.8
Syringaresinol-4'-O-glucoside	Lignans and Coumarins	Lignans	55469.5	65711.4	42179.1	75528.6	85055.1	42121.6	43053.4	30669.1	38795.3
Syringic acid 4-O-rhamnoside	Lignans and Coumarins	Lignans	47279.5	25736.1	27301.3	63222.8	32192.4	70282.4	53804.1	44053.3	31497
Tachioside*	Phenolic acids	Phenolic acids	400797	299206	466865	502791	710773	556412	461166	399519	396968
Tangeretin (4',5,6,7,8-Pentamethoxyflavone)	Flavonoids	Flavones	20380.8	88255.2	17538.3	39698.1	15274.3	28133	15338.7	17248.2	6848.35
Taxifolin(Dihydroquercetin)	Flavonoids	Flavanonols	265177	203046	213804	350950	297323	461516	272260	357278	314434
Taxifolin-3'-O-glucoside	Flavonoids	Flavanonols	60451.6	60053.5	51096.8	81731.6	97307.9	91704.2	58840.4	40934.2	51092.1
Taxifolin-3-O-rhamnoside (Astilbin)	Flavonoids	Flavanonols	162124	140426	141568	252892	193492	149564	153613	132460	145384
Taxifolin-7-O-rhamnoside	Flavonoids	Flavanonols	81133.5	34191.5	53717.2	55662	66390.8	31033.4	30392	22988.7	43763.3
Tetrahydroxyflavan-(4α-8-epicatechin)	Flavonoids	Flavanols	76782.5	60807.6	48640.1	84759.8	79116.2	111066	49626.9	58372.3	55279.8
threo-guaiacylglycerol-β-coniferyl ether	Lignans and Coumarins	Lignans	444500	266310	255487	394879	286998	216982	322081	254296	332405
Thunberginol B	Lignans and Coumarins	Coumarins	82510.4	290499	72272.3	208534	236118	319438	206876	150781	131830
Trans-4-Hydroxycinnamic Acid Methyl Ester	Phenolic acids	Phenolic acids	170313	106231	122428	125400	159389	90405.5	648716	344790	457585
Trans-5-O-(p-Coumaroyl)shikimate	Phenolic acids	Phenolic acids	30011.8	14232	22181	19214.3	57689.1	47903.8	4331.15	20645.3	21837.6
Tricin (5,7,4'-Trihydroxy-3',5'-dimethoxyflavone)	Flavonoids	Flavones	10007.4	8972.89	11981.5	8452.93	10445.2	18229.3	13569.7	8377.07	11200.5
Tricin-4'-O-(guaiacylglycerol)ether	Flavonoids	Flavones	7953.23	4740.1	2759.77	10827.4	11796.8	1794.59	5654.35	2253.89	1905.26
Tricin-4'-O-glucoside*	Flavonoids	Flavones	31942.6	27018.5	21753.9	33658.1	27988.4	36654.7	23313.3	20890.3	20638
Tricin-4'-O-syringic acid	Flavonoids	Flavones	6828.26	16507.6	3125.4	4647.22	8171.27	1748.76	38781	16146.7	27818.8
Tricin-7-O-Glucoside*	Flavonoids	Flavones	35313.4	13600.6	20775.4	28080.9	22048.5	22152.1	29603.5	21753.2	22146.5
Tricin-7-O-saccharic acid	Flavonoids	Flavones	179798	173524	237477	265805	361228	315513	205668	189661	197231
Trihydroxycinnamoylquinic acid	Phenolic acids	Phenolic acids	553319	454285	376126	800301	535638	577743	706176	635770	662644
Vanillic acid methyl ester	Phenolic acids	Phenolic acids	7628.78	3328.66	7908.4	8549.78	8075.93	13123.9	8729.36	8068.71	7810.38
Vanillic acid-4-O-glucoside	Phenolic acids	Phenolic acids	924925	825851	825364	1.4562e+06	1.53324e+06	1.2542e+06	906656	574209	823634
Vanillic Acid-4-O-Glucuronide	Phenolic acids	Phenolic acids	1.21031e+06	1.44238e+06	1.2452e+06	1.63203e+06	2.80637e+06	1.76364e+06	2.85967e+06	3.26235e+06	2.56984e+06
Vanillin; 4-Hydroxy-3-Methoxybenzaldehyde	Phenolic acids	Phenolic acids	1.74563e+06	1.12379e+06	2.29384e+06	1.78656e+06	1.4042e+06	3.21955e+06	1.37932e+06	1.34749e+06	1.73362e+06
Vanilloloside	Phenolic acids	Phenolic acids	692806	585136	524104	1.47008e+06	1.10503e+06	1.30919e+06	1.12718e+06	1.2212e+06	1.00345e+06
Vitexin-2''-O-galactoside	Flavonoids	Flavones	66723.7	92588.6	34230.9	77366.8	90416.8	25478.8	422784	178442	277732
Vitexin-2''-O-rhamnoside	Flavonoids	Flavones	80809.4	86150	111509	210074	256209	135988	361103	209361	260053
Wogonin (5,7-Dihydroxy-8-Methoxyflavone)	Flavonoids	Flavones	18805	4231.68	7140.16	6057.5	10730.2	5205.5	5243.3	11263.5	5870.81
α-Hydroxycinnamic Acid*	Phenolic acids	Phenolic acids	632973	362611	366976	368353	436369	297416	2.85915e+06	1.06079e+06	2.45621e+06
