# Supplementary material for: Effects of Supplemental Lighting on Flavonoid and Anthocyanin Biosynthesis in Strawberry Flesh Revealed via Metabolome and Transcriptome Co-Analysis
Source: Plants (Basel). 2024 Apr 10;13(8):1070. doi: 10.3390/plants13081070 (PMC11055167; doi:10.3390/plants13081070)
Supplement: Supplementary file 1 [file plants-13-01070-s001.zip › Table S2.xlsx]

## Sheet: RB vs CK
RB VS WT differential metabolite kegg enrichment
Kegg_pathway	ko_ID	Sig_compound	compound	Sig_compound_all	compound_all	IndexList	CIDList	Pathway
Flavone and flavonol biosynthesis	ko00944	4	17	4	70	Vitexin-2''-O-rhamnoside;Luteolin-7-O-glucoside (Cynaroside);Luteolin-7-O-neohesperidoside (Lonicerin);Quercetin-3-O-rhamnoside(Quercitrin)	C12628+C03951+C12630+C01750	https:\\www.genome.jp\dbget-bin\www_bget?map00944
Anthocyanin biosynthesis	ko00942	3	14	3	20	Cyanidin-3-O-sambubioside;Cyanidin-3-O-(6-O-p-coumaroyl)-glucoside;Malvidin-3-O-glucoside	C20490(down)+C12095(up)+C12140(down)	https:\\www.genome.jp\dbget-bin\www_bget?map00942
Biosynthesis of secondary metabolites	ko01110	1	7	3	20	Cyanidin-3-O-(6-O-p-coumaroyl)-glucoside	C12095(up)	https:\\www.genome.jp\dbget-bin\www_bget?map01110

## Sheet: UVB vs CK
UV-B VS WT differential metabolite kegg enrichment
Kegg_pathway	ko_ID	Sig_compound	compound	Sig_compound_all	compound_all	substance	CIDList	Pathway
Flavone and flavonol biosynthesis	ko00944	3	17	8	70	Vitexin-2''-O-rhamnoside;Kaempferol-3-O-galactoside (Trifolin);Kaempferol-3-O-rutinoside(Nicotiflorin)	C12628+C12626+C21833	https:\\www.genome.jp\dbget-bin\www_bget?map00944
Biosynthesis of various plant secondary metabolites	ko00999	2	9	8	70	Pinoresinol;2-Hydroxycinnamic acid	C05366+C01772	https:\\www.genome.jp\dbget-bin\www_bget?map00999
Metabolic pathways	ko01100	4	34	8	70	Pinoresinol;α-Hydroxycinnamic Acid;2-(Formylamino)benzoic acid;2-Hydroxycinnamic acid	C05366+C02763+C05653+C01772	https:\\www.genome.jp\dbget-bin\www_bget?map01100
Biosynthesis of secondary metabolites	ko01110	4	43	8	70	Pinoresinol;Kaempferol-3-O-galactoside (Trifolin);2-Hydroxycinnamic acid;Kaempferol-3-O-rutinoside(Nicotiflorin)	C05366+C12626+C01772+C21833	https:\\www.genome.jp\dbget-bin\www_bget?map01110
Anthocyanin biosynthesis	ko00942	1	4	8	70	Peonidin-3-O-glucoside	C12141	https:\\www.genome.jp\dbget-bin\www_bget?map00942
Phenylalanine metabolism	ko00360	2	4	8	70	α-Hydroxycinnamic Acid;2-Hydroxycinnamic acid	C02763+C01772	https:\\www.genome.jp\dbget-bin\www_bget?map00360
Tryptophan metabolism	ko00380	1	3	8	70	2-(Formylamino)benzoic acid	C05653	https:\\www.genome.jp\dbget-bin\www_bget?map00380
Anthocyanin biosynthesis	ko00942	7	15	7	21	Cyanidin-3,5-O-diglucosideMalvidin-3-O-glucoside;Pelargonidin-3-O-(6-O-malonyl-beta-D-glucoside);Pelargonidin-3-O-sophoroside;Pelargonidin-3,5-O-diglucoside;Pelargonidin-3-O-rutinoside-5-O-glucoside;Peonidin-3-O-glucoside	C08639(down)+C12140(down)+C12642(down)+C16305(down)+C08725(down)+C12645(down)+C12141(up)	https:\\www.genome.jp\dbget-bin\www_bget?map00942

## Sheet: RB vs UVB
RB VS UV-B differential metabolite kegg enrichment
Kegg_pathway	ko_ID	Sig_compound	compound	Sig_compound_all	compound_all	IndexList	CIDList	Pathway
Folate biosynthesis	ko00790	1	2	15	70	4-Aminobenzoic acid	C00568	https:\\www.genome.jp\dbget-bin\www_bget?map00790
Metabolic pathways	ko01100	9	34	15	70	4-Aminobenzoic acid;Anthranilic Acid;α-Hydroxycinnamic Acid;2-(Formylamino)benzoic acid;Olivetolic acid;Cinnamic acid;2-Hydroxycinnamic acid;Trans-5-O-(p-Coumaroyl)shikimate;Cinnamaldehyde	C00568+C00108+C02763+C05653+C20417+C00423+C01772+C02947+C00903	https:\\www.genome.jp\dbget-bin\www_bget?map01100
Biosynthesis of cofactors	ko01240	1	2	15	70	4-Aminobenzoic acid	C00568	https:\\www.genome.jp\dbget-bin\www_bget?map01240
Tryptophan metabolism	ko00380	2	3	15	70	Anthranilic Acid;2-(Formylamino)benzoic acid	C00108+C05653	https:\\www.genome.jp\dbget-bin\www_bget?map00380
Phenylalanine, tyrosine and tryptophan biosynthesis	ko00400	1	1	15	70	Anthranilic Acid	C00108	https:\\www.genome.jp\dbget-bin\www_bget?map00400
Biosynthesis of secondary metabolites	ko01110	7	43	15	70	Anthranilic Acid;Olivetolic acid;Cinnamic acid;2-Hydroxycinnamic acid;Epiafzelechin;Trans-5-O-(p-Coumaroyl)shikimate;Cinnamaldehyde	C00108+C20417+C00423+C01772+C12128+C02947+C00903	https:\\www.genome.jp\dbget-bin\www_bget?map01110
Biosynthesis of amino acids	ko01230	1	1	15	70	Anthranilic Acid	C00108	https:\\www.genome.jp\dbget-bin\www_bget?map01230
Phenylalanine metabolism	ko00360	3	4	15	70	α-Hydroxycinnamic Acid;Cinnamic acid;2-Hydroxycinnamic acid	C02763+C00423+C01772	https:\\www.genome.jp\dbget-bin\www_bget?map00360
Flavone and flavonol biosynthesis	ko00944	5	17	15	70	Apigenin-7-O-glucoside(Cosmosiin);Apigenin-6-C-glucoside (Isovitexin);Apigenin-8-C-Glucoside (Vitexin);Apigenin-7-O-neohesperidoside (Rhoifolin);Luteolin-7-O-neohesperidoside (Lonicerin)	C04608+C01714+C01460+C12627+C12630	https:\\www.genome.jp\dbget-bin\www_bget?map00944
Biosynthesis of various plant secondary metabolites	ko00999	3	9	15	70	Olivetolic acid;Cinnamic acid;2-Hydroxycinnamic acid	C20417+C00423+C01772	https:\\www.genome.jp\dbget-bin\www_bget?map00999
Flavonoid biosynthesis	ko00941	3	19	15	70	Apigenin-8-C-Glucoside (Vitexin);Epiafzelechin;Trans-5-O-(p-Coumaroyl)shikimate	C01460+C12128+C02947	https:\\www.genome.jp\dbget-bin\www_bget?map00941
Ubiquinone and other terpenoid-quinone biosynthesis	ko00130	1	3	15	70	Cinnamic acid	C00423	https:\\www.genome.jp\dbget-bin\www_bget?map00130
Phenylpropanoid biosynthesis	ko00940	3	11	15	70	Cinnamic acid;Trans-5-O-(p-Coumaroyl)shikimate;Cinnamaldehyde	C00423+C02947+C00903	https:\\www.genome.jp\dbget-bin\www_bget?map00940
Stilbenoid, diarylheptanoid and gingerol biosynthesis	ko00945	1	3	15	70	Trans-5-O-(p-Coumaroyl)shikimate	C02947	https:\\www.genome.jp\dbget-bin\www_bget?map00945
Anthocyanin biosynthesis	ko00942	2	15	2	21	Cyanidin-3-O-(6-O-p-coumaroyl)-glucoside;Pelargonidin-3-O-rutinoside-5-O-glucoside	C12095(up)+C12645(up)	https:\\www.genome.jp\dbget-bin\www_bget?map00942
Biosynthesis of secondary metabolites	ko01110	1	7	2	21	Cyanidin-3-O-(6-O-p-coumaroyl)-glucoside	C12095(up)	https:\\www.genome.jp\dbget-bin\www_bget?map01110
