# Supplementary material for: Effects of Supplemental Lighting on Flavonoid and Anthocyanin Biosynthesis in Strawberry Flesh Revealed via Metabolome and Transcriptome Co-Analysis
Source: Plants (Basel). 2024 Apr 10;13(8):1070. doi: 10.3390/plants13081070 (PMC11055167; doi:10.3390/plants13081070)
Supplement: Supplementary file 1 [file plants-13-01070-s001.zip › Table S4.xlsx]

## Sheet: RB vs WT
Enrichment of differential gene Go in mature strawberries under RB vs. WT conditions
GO ID	GO Term	Ontology	GeneRatio	BgRatio	Pvalue	FDR	geneID
GO:0015979	photosynthesis	BP	25	76	9.34103e-19	5.70737e-16	FvH4_1g14430;FvH4_1g28660;FvH4_1g28960;FvH4_2g19960;FvH4_2g20470;FvH4_2g22470;FvH4_3g06110;FvH4_3g06120;FvH4_3g11800;FvH4_3g16050;FvH4_3g17050;FvH4_4g15260;FvH4_4g15520;FvH4_5g01180;FvH4_5g14870;FvH4_5g30940;FvH4_6g11540;FvH4_6g31740;FvH4_6g38390;FvH4_6g38450;FvH4_6g38460;FvH4_6g38900;FvH4_6g40150;FvH4_6g40970;FvH4_7g19750
GO:0019684	photosynthesis, light reaction	BP	14	37	5.22096e-12	1.595e-09	FvH4_1g14430;FvH4_3g06110;FvH4_3g06120;FvH4_3g17050;FvH4_4g15520;FvH4_5g01180;FvH4_5g30940;FvH4_6g11540;FvH4_6g38390;FvH4_6g38450;FvH4_6g38460;FvH4_6g40150;FvH4_6g40970;FvH4_7g19750
GO:0009765	photosynthesis, light harvesting	BP	11	24	8.56722e-11	1.74486e-08	FvH4_3g06110;FvH4_3g06120;FvH4_3g17050;FvH4_5g30940;FvH4_6g11540;FvH4_6g38390;FvH4_6g38450;FvH4_6g38460;FvH4_6g40150;FvH4_6g40970;FvH4_7g19750
GO:0006091	generation of precursor metabolites and energy	BP	17	143	5.5359e-06	0.000845609	FvH4_1g14430;FvH4_2g02490;FvH4_2g10390;FvH4_3g06110;FvH4_3g06120;FvH4_3g17050;FvH4_4g15520;FvH4_5g01180;FvH4_5g12990;FvH4_5g30940;FvH4_6g11540;FvH4_6g38390;FvH4_6g38450;FvH4_6g38460;FvH4_6g40150;FvH4_6g40970;FvH4_7g19750
GO:0015994	chlorophyll metabolic process	BP	4	13	0.000694632	0.084884	FvH4_1g28960;FvH4_2g23050;FvH4_5g09430;FvH4_5g14870
GO:0019725	cellular homeostasis	BP	12	130	0.00136275	0.138773	FvH4_1g14090;FvH4_2g14900;FvH4_2g31700;FvH4_2g37930;FvH4_3g01900;FvH4_3g29400;FvH4_4g17490;FvH4_5g37700;FvH4_6g00380;FvH4_6g10770;FvH4_6g20660;FvH4_6g22000
GO:0015995	chlorophyll biosynthetic process	BP	3	8	0.00183807	0.160437	FvH4_1g28960;FvH4_5g09430;FvH4_5g14870
GO:0055114	oxidation-reduction process	BP	64	1382	0.00388579	0.21237	FvH4_1g05410;FvH4_1g07190;FvH4_1g11490;FvH4_1g12210;FvH4_1g17340;FvH4_1g24380;FvH4_1g28960;FvH4_2g02490;FvH4_2g05370;FvH4_2g07080;FvH4_2g09060;FvH4_2g18350;FvH4_2g18410;FvH4_2g18420;FvH4_2g22670;FvH4_2g29950;FvH4_2g29980;FvH4_2g37780;FvH4_2g39160;FvH4_2g40650;FvH4_3g01840;FvH4_3g01900;FvH4_3g02090;FvH4_3g04690;FvH4_3g10220;FvH4_3g11090;FvH4_3g11330;FvH4_3g15220;FvH4_3g17260;FvH4_3g40570;FvH4_3g43…
GO:0071554	cell wall organization or biogenesis	BP	13	170	0.00465399	0.21237	FvH4_1g09610;FvH4_1g18550;FvH4_2g31570;FvH4_3g06510;FvH4_3g36410;FvH4_4g10600;FvH4_4g12140;FvH4_5g28720;FvH4_6g35830;FvH4_6g38150;FvH4_6g43860;FvH4_6g46510;FvH4_7g31650
GO:0042592	homeostatic process	BP	12	151	0.00474479	0.21237	FvH4_1g14090;FvH4_2g14900;FvH4_2g31700;FvH4_2g37930;FvH4_3g01900;FvH4_3g29400;FvH4_4g17490;FvH4_5g37700;FvH4_6g00380;FvH4_6g10770;FvH4_6g20660;FvH4_6g22000
GO:0006857	oligopeptide transport	BP	4	22	0.00560085	0.21237	FvH4_3g38120;FvH4_4g22520;FvH4_6g12770;FvH4_7g03010
GO:0015833	peptide transport	BP	4	22	0.00560085	0.21237	FvH4_3g38120;FvH4_4g22520;FvH4_6g12770;FvH4_7g03010
GO:0006979	response to oxidative stress	BP	9	99	0.0058387	0.21237	FvH4_1g11490;FvH4_1g17340;FvH4_2g05370;FvH4_3g02090;FvH4_3g15220;FvH4_4g13910;FvH4_4g20220;FvH4_6g27610;FvH4_6g50150
GO:0009638	phototropism	BP	2	4	0.00641286	0.21237	FvH4_3g40860;FvH4_4g10470
GO:0010207	photosystem II assembly	BP	2	4	0.00641286	0.21237	FvH4_1g14430;FvH4_4g15520
GO:0006875	cellular metal ion homeostasis	BP	3	12	0.00653531	0.21237	FvH4_1g14090;FvH4_3g29400;FvH4_6g10770
GO:0030003	cellular cation homeostasis	BP	3	12	0.00653531	0.21237	FvH4_1g14090;FvH4_3g29400;FvH4_6g10770
GO:0055085	transmembrane transport	BP	41	824	0.00658335	0.21237	FvH4_2g16010;FvH4_2g30280;FvH4_2g35700;FvH4_3g00890;FvH4_3g02060;FvH4_3g02250;FvH4_3g04750;FvH4_3g08560;FvH4_3g09930;FvH4_3g14010;FvH4_3g19700;FvH4_3g21060;FvH4_3g29400;FvH4_3g32260;FvH4_3g38120;FvH4_3g38280;FvH4_4g03540;FvH4_4g15300;FvH4_4g22520;FvH4_4g24630;FvH4_4g32600;FvH4_5g02630;FvH4_5g10070;FvH4_5g22520;FvH4_5g33670;FvH4_6g11490;FvH4_6g12770;FvH4_6g16770;FvH4_6g17170;FvH4_6g31430;FvH4_6g39…
GO:0042886	amide transport	BP	4	23	0.00660399	0.21237	FvH4_3g38120;FvH4_4g22520;FvH4_6g12770;FvH4_7g03010
GO:0009605	response to external stimulus	BP	7	68	0.00746089	0.22793	FvH4_1g03200;FvH4_2g07110;FvH4_3g05950;FvH4_3g37850;FvH4_3g40860;FvH4_4g10470;FvH4_6g12710
GO:0044036	cell wall macromolecule metabolic process	BP	6	55	0.00982353	0.285767	FvH4_1g18550;FvH4_2g31570;FvH4_3g06510;FvH4_4g10600;FvH4_6g38150;FvH4_6g43860
GO:0055065	metal ion homeostasis	BP	3	14	0.0102895	0.285767	FvH4_1g14090;FvH4_3g29400;FvH4_6g10770
GO:0045454	cell redox homeostasis	BP	9	110	0.0113903	0.302586	FvH4_2g14900;FvH4_2g31700;FvH4_2g37930;FvH4_3g01900;FvH4_4g17490;FvH4_5g37700;FvH4_6g00380;FvH4_6g20660;FvH4_6g22000
GO:0006873	cellular ion homeostasis	BP	3	15	0.0125475	0.319438	FvH4_1g14090;FvH4_3g29400;FvH4_6g10770
GO:0010411	xyloglucan metabolic process	BP	4	28	0.0133951	0.327376	FvH4_1g18550;FvH4_3g06510;FvH4_6g38150;FvH4_6g43860
GO:0006778	porphyrin-containing compound metabolic process	BP	4	30	0.0170174	0.399909	FvH4_1g28960;FvH4_2g23050;FvH4_5g09430;FvH4_5g14870
GO:0055080	cation homeostasis	BP	3	18	0.0208982	0.412555	FvH4_1g14090;FvH4_3g29400;FvH4_6g10770
GO:0098771	inorganic ion homeostasis	BP	3	18	0.0208982	0.412555	FvH4_1g14090;FvH4_3g29400;FvH4_6g10770
GO:0009637	response to blue light	BP	2	8	0.027381	0.412555	FvH4_3g40860;FvH4_4g10470
GO:0055082	cellular chemical homeostasis	BP	3	20	0.0277975	0.412555	FvH4_1g14090;FvH4_3g29400;FvH4_6g10770
GO:0065008	regulation of biological quality	BP	12	195	0.0309609	0.412555	FvH4_1g14090;FvH4_2g14900;FvH4_2g31700;FvH4_2g37930;FvH4_3g01900;FvH4_3g29400;FvH4_4g17490;FvH4_5g37700;FvH4_6g00380;FvH4_6g10770;FvH4_6g20660;FvH4_6g22000
GO:0050801	ion homeostasis	BP	3	21	0.0316463	0.412555	FvH4_1g14090;FvH4_3g29400;FvH4_6g10770
GO:0006935	chemotaxis	BP	1	1	0.03348	0.412555	FvH4_2g07110
GO:0010109	regulation of photosynthesis	BP	1	1	0.03348	0.412555	FvH4_1g14430
GO:0010183	pollen tube guidance	BP	1	1	0.03348	0.412555	FvH4_2g07110
GO:0019419	sulfate reduction	BP	1	1	0.03348	0.412555	FvH4_3g01900
GO:0040011	locomotion	BP	1	1	0.03348	0.412555	FvH4_2g07110
GO:0042330	taxis	BP	1	1	0.03348	0.412555	FvH4_2g07110
GO:0042548	regulation of photosynthesis, light reaction	BP	1	1	0.03348	0.412555	FvH4_1g14430
GO:0042549	photosystem II stabilization	BP	1	1	0.03348	0.412555	FvH4_1g14430
GO:0043467	regulation of generation of precursor metabolites and energy	BP	1	1	0.03348	0.412555	FvH4_1g14430
GO:0045036	protein targeting to chloroplast	BP	1	1	0.03348	0.412555	FvH4_2g16010
GO:0045038	protein import into chloroplast thylakoid membrane	BP	1	1	0.03348	0.412555	FvH4_2g16010
GO:0048868	pollen tube development	BP	1	1	0.03348	0.412555	FvH4_2g07110
GO:0050918	positive chemotaxis	BP	1	1	0.03348	0.412555	FvH4_2g07110
GO:0072596	establishment of protein localization to chloroplast	BP	1	1	0.03348	0.412555	FvH4_2g16010
GO:0072598	protein localization to chloroplast	BP	1	1	0.03348	0.412555	FvH4_2g16010
GO:0042546	cell wall biogenesis	BP	5	54	0.0338727	0.412555	FvH4_1g18550;FvH4_3g06510;FvH4_5g28720;FvH4_6g38150;FvH4_6g43860
GO:0009416	response to light stimulus	BP	4	37	0.034203	0.412555	FvH4_2g16010;FvH4_3g37850;FvH4_3g40860;FvH4_4g10470
GO:0042440	pigment metabolic process	BP	4	37	0.034203	0.412555	FvH4_1g28960;FvH4_2g23050;FvH4_5g09430;FvH4_5g14870
GO:0006817	phosphate ion transport	BP	2	9	0.0344358	0.412555	FvH4_4g03540;FvH4_4g25560
GO:0009314	response to radiation	BP	4	38	0.0372534	0.437728	FvH4_2g16010;FvH4_3g37850;FvH4_3g40860;FvH4_4g10470
GO:0006779	porphyrin-containing compound biosynthetic process	BP	3	23	0.0401319	0.449422	FvH4_1g28960;FvH4_5g09430;FvH4_5g14870
GO:0010383	cell wall polysaccharide metabolic process	BP	4	39	0.0404553	0.449422	FvH4_1g18550;FvH4_3g06510;FvH4_6g38150;FvH4_6g43860
GO:0010410	hemicellulose metabolic process	BP	4	39	0.0404553	0.449422	FvH4_1g18550;FvH4_3g06510;FvH4_6g38150;FvH4_6g43860
GO:0033013	tetrapyrrole metabolic process	BP	4	40	0.0438088	0.477985	FvH4_1g28960;FvH4_2g23050;FvH4_5g09430;FvH4_5g14870
GO:0009738	abscisic acid-activated signaling pathway	BP	3	25	0.0496455	0.505935	FvH4_4g18990;FvH4_4g19700;FvH4_4g19710
GO:0071215	cellular response to abscisic acid stimulus	BP	3	25	0.0496455	0.505935	FvH4_4g18990;FvH4_4g19700;FvH4_4g19710
GO:0009606	tropism	BP	3	26	0.0547768	0.505935	FvH4_3g37850;FvH4_3g40860;FvH4_4g10470
GO:0048878	chemical homeostasis	BP	3	26	0.0547768	0.505935	FvH4_1g14090;FvH4_3g29400;FvH4_6g10770
GO:0044765	single-organism transport	BP	50	1194	0.0549811	0.505935	FvH4_1g05260;FvH4_2g16010;FvH4_2g30280;FvH4_2g35700;FvH4_3g00420;FvH4_3g00890;FvH4_3g02060;FvH4_3g02250;FvH4_3g04750;FvH4_3g08560;FvH4_3g09930;FvH4_3g14010;FvH4_3g19700;FvH4_3g21060;FvH4_3g29400;FvH4_3g32260;FvH4_3g38120;FvH4_3g38280;FvH4_4g03540;FvH4_4g06380;FvH4_4g15300;FvH4_4g22520;FvH4_4g24630;FvH4_4g25560;FvH4_4g32600;FvH4_5g02630;FvH4_5g03620;FvH4_5g10070;FvH4_5g22520;FvH4_5g30920;FvH4_5g33…
GO:0050794	regulation of cellular process	BP	67	1668	0.0592825	0.505935	FvH4_1g04810;FvH4_1g05630;FvH4_1g07390;FvH4_1g07800;FvH4_1g08160;FvH4_1g11530;FvH4_1g14430;FvH4_1g15820;FvH4_1g19530;FvH4_1g22820;FvH4_1g23350;FvH4_1g25150;FvH4_2g13240;FvH4_2g14900;FvH4_2g18440;FvH4_2g19810;FvH4_2g20310;FvH4_2g22520;FvH4_2g31700;FvH4_2g34260;FvH4_2g35620;FvH4_2g37930;FvH4_2g38080;FvH4_2g38620;FvH4_2g38760;FvH4_2g39270;FvH4_3g01900;FvH4_3g04730;FvH4_3g05090;FvH4_3g32000;FvH4_3g35…
GO:0006073	cellular glucan metabolic process	BP	6	83	0.0592877	0.505935	FvH4_1g18550;FvH4_3g06510;FvH4_3g42750;FvH4_6g38150;FvH4_6g42780;FvH4_6g43860
GO:0044042	glucan metabolic process	BP	6	83	0.0592877	0.505935	FvH4_1g18550;FvH4_3g06510;FvH4_3g42750;FvH4_6g38150;FvH4_6g42780;FvH4_6g43860
GO:1902578	single-organism localization	BP	50	1205	0.0626007	0.505935	FvH4_1g05260;FvH4_2g16010;FvH4_2g30280;FvH4_2g35700;FvH4_3g00420;FvH4_3g00890;FvH4_3g02060;FvH4_3g02250;FvH4_3g04750;FvH4_3g08560;FvH4_3g09930;FvH4_3g14010;FvH4_3g19700;FvH4_3g21060;FvH4_3g29400;FvH4_3g32260;FvH4_3g38120;FvH4_3g38280;FvH4_4g03540;FvH4_4g06380;FvH4_4g15300;FvH4_4g22520;FvH4_4g24630;FvH4_4g25560;FvH4_4g32600;FvH4_5g02630;FvH4_5g03620;FvH4_5g10070;FvH4_5g22520;FvH4_5g30920;FvH4_5g33…
GO:0006355	regulation of transcription, DNA-templated	BP	43	1016	0.0631595	0.505935	FvH4_1g04810;FvH4_1g05630;FvH4_1g07390;FvH4_1g07800;FvH4_1g08160;FvH4_1g19530;FvH4_1g22820;FvH4_1g23350;FvH4_1g25150;FvH4_2g13240;FvH4_2g22520;FvH4_2g34260;FvH4_2g35620;FvH4_2g38080;FvH4_2g38760;FvH4_2g39270;FvH4_3g04730;FvH4_3g05090;FvH4_3g32000;FvH4_3g35790;FvH4_4g21800;FvH4_4g27100;FvH4_4g27110;FvH4_4g31070;FvH4_5g05330;FvH4_5g15520;FvH4_5g19840;FvH4_5g33180;FvH4_5g39060;FvH4_6g02660;FvH4_6g02…
GO:1903506	regulation of nucleic acid-templated transcription	BP	43	1016	0.0631595	0.505935	FvH4_1g04810;FvH4_1g05630;FvH4_1g07390;FvH4_1g07800;FvH4_1g08160;FvH4_1g19530;FvH4_1g22820;FvH4_1g23350;FvH4_1g25150;FvH4_2g13240;FvH4_2g22520;FvH4_2g34260;FvH4_2g35620;FvH4_2g38080;FvH4_2g38760;FvH4_2g39270;FvH4_3g04730;FvH4_3g05090;FvH4_3g32000;FvH4_3g35790;FvH4_4g21800;FvH4_4g27100;FvH4_4g27110;FvH4_4g31070;FvH4_5g05330;FvH4_5g15520;FvH4_5g19840;FvH4_5g33180;FvH4_5g39060;FvH4_6g02660;FvH4_6g02…
GO:2001141	regulation of RNA biosynthetic process	BP	43	1016	0.0631595	0.505935	FvH4_1g04810;FvH4_1g05630;FvH4_1g07390;FvH4_1g07800;FvH4_1g08160;FvH4_1g19530;FvH4_1g22820;FvH4_1g23350;FvH4_1g25150;FvH4_2g13240;FvH4_2g22520;FvH4_2g34260;FvH4_2g35620;FvH4_2g38080;FvH4_2g38760;FvH4_2g39270;FvH4_3g04730;FvH4_3g05090;FvH4_3g32000;FvH4_3g35790;FvH4_4g21800;FvH4_4g27100;FvH4_4g27110;FvH4_4g31070;FvH4_5g05330;FvH4_5g15520;FvH4_5g19840;FvH4_5g33180;FvH4_5g39060;FvH4_6g02660;FvH4_6g02…
GO:0006729	tetrahydrobiopterin biosynthetic process	BP	1	2	0.0658422	0.505935	FvH4_7g26390
GO:0006879	cellular iron ion homeostasis	BP	1	2	0.0658422	0.505935	FvH4_6g10770
GO:0046146	tetrahydrobiopterin metabolic process	BP	1	2	0.0658422	0.505935	FvH4_7g26390
GO:0055072	iron ion homeostasis	BP	1	2	0.0658422	0.505935	FvH4_6g10770
GO:0051252	regulation of RNA metabolic process	BP	43	1023	0.068881	0.505935	FvH4_1g04810;FvH4_1g05630;FvH4_1g07390;FvH4_1g07800;FvH4_1g08160;FvH4_1g19530;FvH4_1g22820;FvH4_1g23350;FvH4_1g25150;FvH4_2g13240;FvH4_2g22520;FvH4_2g34260;FvH4_2g35620;FvH4_2g38080;FvH4_2g38760;FvH4_2g39270;FvH4_3g04730;FvH4_3g05090;FvH4_3g32000;FvH4_3g35790;FvH4_4g21800;FvH4_4g27100;FvH4_4g27110;FvH4_4g31070;FvH4_5g05330;FvH4_5g15520;FvH4_5g19840;FvH4_5g33180;FvH4_5g39060;FvH4_6g02660;FvH4_6g02…
GO:0046148	pigment biosynthetic process	BP	3	30	0.0776676	0.505935	FvH4_1g28960;FvH4_5g09430;FvH4_5g14870
GO:0010556	regulation of macromolecule biosynthetic process	BP	43	1039	0.0833424	0.505935	FvH4_1g04810;FvH4_1g05630;FvH4_1g07390;FvH4_1g07800;FvH4_1g08160;FvH4_1g19530;FvH4_1g22820;FvH4_1g23350;FvH4_1g25150;FvH4_2g13240;FvH4_2g22520;FvH4_2g34260;FvH4_2g35620;FvH4_2g38080;FvH4_2g38760;FvH4_2g39270;FvH4_3g04730;FvH4_3g05090;FvH4_3g32000;FvH4_3g35790;FvH4_4g21800;FvH4_4g27100;FvH4_4g27110;FvH4_4g31070;FvH4_5g05330;FvH4_5g15520;FvH4_5g19840;FvH4_5g33180;FvH4_5g39060;FvH4_6g02660;FvH4_6g02…
GO:2000112	regulation of cellular macromolecule biosynthetic process	BP	43	1039	0.0833424	0.505935	FvH4_1g04810;FvH4_1g05630;FvH4_1g07390;FvH4_1g07800;FvH4_1g08160;FvH4_1g19530;FvH4_1g22820;FvH4_1g23350;FvH4_1g25150;FvH4_2g13240;FvH4_2g22520;FvH4_2g34260;FvH4_2g35620;FvH4_2g38080;FvH4_2g38760;FvH4_2g39270;FvH4_3g04730;FvH4_3g05090;FvH4_3g32000;FvH4_3g35790;FvH4_4g21800;FvH4_4g27100;FvH4_4g27110;FvH4_4g31070;FvH4_5g05330;FvH4_5g15520;FvH4_5g19840;FvH4_5g33180;FvH4_5g39060;FvH4_6g02660;FvH4_6g02…
GO:0009889	regulation of biosynthetic process	BP	43	1041	0.0852891	0.505935	FvH4_1g04810;FvH4_1g05630;FvH4_1g07390;FvH4_1g07800;FvH4_1g08160;FvH4_1g19530;FvH4_1g22820;FvH4_1g23350;FvH4_1g25150;FvH4_2g13240;FvH4_2g22520;FvH4_2g34260;FvH4_2g35620;FvH4_2g38080;FvH4_2g38760;FvH4_2g39270;FvH4_3g04730;FvH4_3g05090;FvH4_3g32000;FvH4_3g35790;FvH4_4g21800;FvH4_4g27100;FvH4_4g27110;FvH4_4g31070;FvH4_5g05330;FvH4_5g15520;FvH4_5g19840;FvH4_5g33180;FvH4_5g39060;FvH4_6g02660;FvH4_6g02…
GO:0031326	regulation of cellular biosynthetic process	BP	43	1041	0.0852891	0.505935	FvH4_1g04810;FvH4_1g05630;FvH4_1g07390;FvH4_1g07800;FvH4_1g08160;FvH4_1g19530;FvH4_1g22820;FvH4_1g23350;FvH4_1g25150;FvH4_2g13240;FvH4_2g22520;FvH4_2g34260;FvH4_2g35620;FvH4_2g38080;FvH4_2g38760;FvH4_2g39270;FvH4_3g04730;FvH4_3g05090;FvH4_3g32000;FvH4_3g35790;FvH4_4g21800;FvH4_4g27100;FvH4_4g27110;FvH4_4g31070;FvH4_5g05330;FvH4_5g15520;FvH4_5g19840;FvH4_5g33180;FvH4_5g39060;FvH4_6g02660;FvH4_6g02…
GO:0044262	cellular carbohydrate metabolic process	BP	8	136	0.0861426	0.505935	FvH4_1g18550;FvH4_2g00340;FvH4_3g06510;FvH4_3g42750;FvH4_6g38150;FvH4_6g42780;FvH4_6g43860;FvH4_7g31140
GO:0019219	regulation of nucleobase-containing compound metabolic process	BP	43	1043	0.0872674	0.505935	FvH4_1g04810;FvH4_1g05630;FvH4_1g07390;FvH4_1g07800;FvH4_1g08160;FvH4_1g19530;FvH4_1g22820;FvH4_1g23350;FvH4_1g25150;FvH4_2g13240;FvH4_2g22520;FvH4_2g34260;FvH4_2g35620;FvH4_2g38080;FvH4_2g38760;FvH4_2g39270;FvH4_3g04730;FvH4_3g05090;FvH4_3g32000;FvH4_3g35790;FvH4_4g21800;FvH4_4g27100;FvH4_4g27110;FvH4_4g31070;FvH4_5g05330;FvH4_5g15520;FvH4_5g19840;FvH4_5g33180;FvH4_5g39060;FvH4_6g02660;FvH4_6g02…
GO:0010468	regulation of gene expression	BP	43	1046	0.0902942	0.505935	FvH4_1g04810;FvH4_1g05630;FvH4_1g07390;FvH4_1g07800;FvH4_1g08160;FvH4_1g19530;FvH4_1g22820;FvH4_1g23350;FvH4_1g25150;FvH4_2g13240;FvH4_2g22520;FvH4_2g34260;FvH4_2g35620;FvH4_2g38080;FvH4_2g38760;FvH4_2g39270;FvH4_3g04730;FvH4_3g05090;FvH4_3g32000;FvH4_3g35790;FvH4_4g21800;FvH4_4g27100;FvH4_4g27110;FvH4_4g31070;FvH4_5g05330;FvH4_5g15520;FvH4_5g19840;FvH4_5g33180;FvH4_5g39060;FvH4_6g02660;FvH4_6g02…
GO:0009737	response to abscisic acid	BP	3	32	0.0904411	0.505935	FvH4_4g18990;FvH4_4g19700;FvH4_4g19710
GO:0071396	cellular response to lipid	BP	3	32	0.0904411	0.505935	FvH4_4g18990;FvH4_4g19700;FvH4_4g19710
GO:0097306	cellular response to alcohol	BP	3	32	0.0904411	0.505935	FvH4_4g18990;FvH4_4g19700;FvH4_4g19710
GO:0044264	cellular polysaccharide metabolic process	BP	6	94	0.0950319	0.505935	FvH4_1g18550;FvH4_3g06510;FvH4_3g42750;FvH4_6g38150;FvH4_6g42780;FvH4_6g43860
GO:0051171	regulation of nitrogen compound metabolic process	BP	43	1052	0.0965633	0.505935	FvH4_1g04810;FvH4_1g05630;FvH4_1g07390;FvH4_1g07800;FvH4_1g08160;FvH4_1g19530;FvH4_1g22820;FvH4_1g23350;FvH4_1g25150;FvH4_2g13240;FvH4_2g22520;FvH4_2g34260;FvH4_2g35620;FvH4_2g38080;FvH4_2g38760;FvH4_2g39270;FvH4_3g04730;FvH4_3g05090;FvH4_3g32000;FvH4_3g35790;FvH4_4g21800;FvH4_4g27100;FvH4_4g27110;FvH4_4g31070;FvH4_5g05330;FvH4_5g15520;FvH4_5g19840;FvH4_5g33180;FvH4_5g39060;FvH4_6g02660;FvH4_6g02…
GO:0006515	misfolded or incompletely synthesized protein catabolic process	BP	1	3	0.0971238	0.505935	FvH4_7g03300
GO:0006915	apoptotic process	BP	1	3	0.0971238	0.505935	FvH4_6g48450
GO:0009617	response to bacterium	BP	1	3	0.0971238	0.505935	FvH4_3g05950
GO:0009694	jasmonic acid metabolic process	BP	1	3	0.0971238	0.505935	FvH4_5g31510
GO:0009695	jasmonic acid biosynthetic process	BP	1	3	0.0971238	0.505935	FvH4_5g31510
GO:0009902	chloroplast relocation	BP	1	3	0.0971238	0.505935	FvH4_2g26870
GO:0015908	fatty acid transport	BP	1	3	0.0971238	0.505935	FvH4_4g06380
GO:0015909	long-chain fatty acid transport	BP	1	3	0.0971238	0.505935	FvH4_4g06380
GO:0019750	chloroplast localization	BP	1	3	0.0971238	0.505935	FvH4_2g26870
GO:0032309	icosanoid secretion	BP	1	3	0.0971238	0.505935	FvH4_4g06380
GO:0042742	defense response to bacterium	BP	1	3	0.0971238	0.505935	FvH4_3g05950
GO:0042981	regulation of apoptotic process	BP	1	3	0.0971238	0.505935	FvH4_6g48450
GO:0043067	regulation of programmed cell death	BP	1	3	0.0971238	0.505935	FvH4_6g48450
GO:0046717	acid secretion	BP	1	3	0.0971238	0.505935	FvH4_4g06380
GO:0046916	cellular transition metal ion homeostasis	BP	1	3	0.0971238	0.505935	FvH4_6g10770
GO:0050482	arachidonic acid secretion	BP	1	3	0.0971238	0.505935	FvH4_4g06380
GO:0051560	mitochondrial calcium ion homeostasis	BP	1	3	0.0971238	0.505935	FvH4_1g14090
GO:0051644	plastid localization	BP	1	3	0.0971238	0.505935	FvH4_2g26870
GO:0051667	establishment of plastid localization	BP	1	3	0.0971238	0.505935	FvH4_2g26870
GO:0055076	transition metal ion homeostasis	BP	1	3	0.0971238	0.505935	FvH4_6g10770
GO:0071715	icosanoid transport	BP	1	3	0.0971238	0.505935	FvH4_4g06380
GO:1901571	fatty acid derivative transport	BP	1	3	0.0971238	0.505935	FvH4_4g06380
GO:1903963	arachidonate transport	BP	1	3	0.0971238	0.505935	FvH4_4g06380
GO:0033014	tetrapyrrole biosynthetic process	BP	3	33	0.0971349	0.505935	FvH4_1g28960;FvH4_5g09430;FvH4_5g14870
GO:0065007	biological regulation	BP	70	1805	0.0976017	0.505935	FvH4_1g04810;FvH4_1g05630;FvH4_1g07390;FvH4_1g07800;FvH4_1g08160;FvH4_1g11530;FvH4_1g14090;FvH4_1g14430;FvH4_1g15820;FvH4_1g19530;FvH4_1g22820;FvH4_1g23350;FvH4_1g25150;FvH4_2g13240;FvH4_2g14900;FvH4_2g18440;FvH4_2g19810;FvH4_2g20310;FvH4_2g22520;FvH4_2g31700;FvH4_2g34260;FvH4_2g35620;FvH4_2g37930;FvH4_2g38080;FvH4_2g38620;FvH4_2g38760;FvH4_2g39270;FvH4_3g01900;FvH4_3g04730;FvH4_3g05090;FvH4_3g29…
GO:0006022	aminoglycan metabolic process	BP	2	16	0.0985373	0.505935	FvH4_2g31570;FvH4_4g10600
GO:0006026	aminoglycan catabolic process	BP	2	16	0.0985373	0.505935	FvH4_2g31570;FvH4_4g10600
GO:0006030	chitin metabolic process	BP	2	16	0.0985373	0.505935	FvH4_2g31570;FvH4_4g10600
GO:0006032	chitin catabolic process	BP	2	16	0.0985373	0.505935	FvH4_2g31570;FvH4_4g10600
GO:0016998	cell wall macromolecule catabolic process	BP	2	16	0.0985373	0.505935	FvH4_2g31570;FvH4_4g10600
GO:0046348	amino sugar catabolic process	BP	2	16	0.0985373	0.505935	FvH4_2g31570;FvH4_4g10600
GO:1901071	glucosamine-containing compound metabolic process	BP	2	16	0.0985373	0.505935	FvH4_2g31570;FvH4_4g10600
GO:1901072	glucosamine-containing compound catabolic process	BP	2	16	0.0985373	0.505935	FvH4_2g31570;FvH4_4g10600
GO:0050789	regulation of biological process	BP	67	1738	0.113623	0.559838	FvH4_1g04810;FvH4_1g05630;FvH4_1g07390;FvH4_1g07800;FvH4_1g08160;FvH4_1g11530;FvH4_1g14430;FvH4_1g15820;FvH4_1g19530;FvH4_1g22820;FvH4_1g23350;FvH4_1g25150;FvH4_2g13240;FvH4_2g14900;FvH4_2g18440;FvH4_2g19810;FvH4_2g20310;FvH4_2g22520;FvH4_2g31700;FvH4_2g34260;FvH4_2g35620;FvH4_2g37930;FvH4_2g38080;FvH4_2g38620;FvH4_2g38760;FvH4_2g39270;FvH4_3g01900;FvH4_3g04730;FvH4_3g05090;FvH4_3g32000;FvH4_3g35…
GO:0005975	carbohydrate metabolic process	BP	31	740	0.114526	0.559838	FvH4_1g18550;FvH4_1g21000;FvH4_1g24210;FvH4_1g28070;FvH4_1g30380;FvH4_2g00340;FvH4_2g02490;FvH4_2g08690;FvH4_2g10390;FvH4_2g20930;FvH4_2g25990;FvH4_2g31570;FvH4_3g06510;FvH4_3g11610;FvH4_3g28370;FvH4_3g38160;FvH4_3g42750;FvH4_4g19350;FvH4_4g25340;FvH4_4g30370;FvH4_5g12990;FvH4_5g17090;FvH4_5g23520;FvH4_5g33740;FvH4_6g12370;FvH4_6g17390;FvH4_6g37200;FvH4_6g38150;FvH4_6g42780;FvH4_6g43860;FvH4_7g31…
GO:0044699	single-organism process	BP	176	4914	0.115904	0.559838	FvH4_1g03200;FvH4_1g05260;FvH4_1g05410;FvH4_1g07190;FvH4_1g11490;FvH4_1g11530;FvH4_1g12210;FvH4_1g14090;FvH4_1g15820;FvH4_1g17340;FvH4_1g21000;FvH4_1g24380;FvH4_1g28960;FvH4_2g00340;FvH4_2g02490;FvH4_2g03340;FvH4_2g05370;FvH4_2g05740;FvH4_2g07080;FvH4_2g09060;FvH4_2g10390;FvH4_2g14900;FvH4_2g16010;FvH4_2g17460;FvH4_2g17780;FvH4_2g18350;FvH4_2g18410;FvH4_2g18420;FvH4_2g18440;FvH4_2g19810;FvH4_2g20…
GO:0015698	inorganic anion transport	BP	3	36	0.118353	0.559838	FvH4_4g03540;FvH4_4g25560;FvH4_4g32600
GO:0006040	amino sugar metabolic process	BP	2	18	0.120345	0.559838	FvH4_2g31570;FvH4_4g10600
GO:0006835	dicarboxylic acid transport	BP	2	18	0.120345	0.559838	FvH4_5g03620;FvH4_6g51860
GO:0015740	C4-dicarboxylate transport	BP	2	18	0.120345	0.559838	FvH4_5g03620;FvH4_6g51860
GO:0015743	malate transport	BP	2	18	0.120345	0.559838	FvH4_5g03620;FvH4_6g51860
GO:0006820	anion transport	BP	6	101	0.122645	0.559838	FvH4_4g03540;FvH4_4g06380;FvH4_4g25560;FvH4_4g32600;FvH4_5g03620;FvH4_6g51860
GO:0006826	iron ion transport	BP	1	4	0.127361	0.559838	FvH4_6g10770
GO:0007050	cell cycle arrest	BP	1	4	0.127361	0.559838	FvH4_1g15820
GO:0009636	response to toxic substance	BP	1	4	0.127361	0.559838	FvH4_7g33340
GO:0012501	programmed cell death	BP	1	4	0.127361	0.559838	FvH4_6g48450
GO:0030004	cellular monovalent inorganic cation homeostasis	BP	1	4	0.127361	0.559838	FvH4_3g29400
GO:0030007	cellular potassium ion homeostasis	BP	1	4	0.127361	0.559838	FvH4_3g29400
GO:0051017	actin filament bundle assembly	BP	1	4	0.127361	0.559838	FvH4_2g17780
GO:0061572	actin filament bundle organization	BP	1	4	0.127361	0.559838	FvH4_2g17780
GO:0098754	detoxification	BP	1	4	0.127361	0.559838	FvH4_7g33340
GO:0098869	cellular oxidant detoxification	BP	1	4	0.127361	0.559838	FvH4_7g33340
GO:1990748	cellular detoxification	BP	1	4	0.127361	0.559838	FvH4_7g33340
GO:0031323	regulation of cellular metabolic process	BP	44	1107	0.128739	0.561855	FvH4_1g04810;FvH4_1g05630;FvH4_1g07390;FvH4_1g07800;FvH4_1g08160;FvH4_1g14430;FvH4_1g19530;FvH4_1g22820;FvH4_1g23350;FvH4_1g25150;FvH4_2g13240;FvH4_2g22520;FvH4_2g34260;FvH4_2g35620;FvH4_2g38080;FvH4_2g38760;FvH4_2g39270;FvH4_3g04730;FvH4_3g05090;FvH4_3g32000;FvH4_3g35790;FvH4_4g21800;FvH4_4g27100;FvH4_4g27110;FvH4_4g31070;FvH4_5g05330;FvH4_5g15520;FvH4_5g19840;FvH4_5g33180;FvH4_5g39060;FvH4_6g02…
GO:0000041	transition metal ion transport	BP	2	19	0.131655	0.569834	FvH4_6g10770;FvH4_6g39460
GO:0015849	organic acid transport	BP	3	38	0.133365	0.569834	FvH4_4g06380;FvH4_5g03620;FvH4_6g51860
GO:0046942	carboxylic acid transport	BP	3	38	0.133365	0.569834	FvH4_4g06380;FvH4_5g03620;FvH4_6g51860
GO:0042221	response to chemical	BP	9	177	0.139818	0.574503	FvH4_2g07110;FvH4_2g38760;FvH4_3g32000;FvH4_4g18990;FvH4_4g19700;FvH4_4g19710;FvH4_7g17340;FvH4_7g32600;FvH4_7g33340
GO:0097305	response to alcohol	BP	3	39	0.141108	0.574503	FvH4_4g18990;FvH4_4g19700;FvH4_4g19710
GO:0006811	ion transport	BP	19	436	0.144743	0.574503	FvH4_1g05260;FvH4_2g30280;FvH4_3g00420;FvH4_3g02060;FvH4_3g21060;FvH4_3g29400;FvH4_4g03540;FvH4_4g06380;FvH4_4g25560;FvH4_4g32600;FvH4_5g03620;FvH4_6g05480;FvH4_6g10770;FvH4_6g11490;FvH4_6g39460;FvH4_6g51860;FvH4_7g20190;FvH4_7g20690;FvH4_7g31950
GO:0009755	hormone-mediated signaling pathway	BP	3	40	0.148997	0.574503	FvH4_4g18990;FvH4_4g19700;FvH4_4g19710
GO:0032870	cellular response to hormone stimulus	BP	3	40	0.148997	0.574503	FvH4_4g18990;FvH4_4g19700;FvH4_4g19710
GO:0033993	response to lipid	BP	3	40	0.148997	0.574503	FvH4_4g18990;FvH4_4g19700;FvH4_4g19710
GO:0071495	cellular response to endogenous stimulus	BP	3	40	0.148997	0.574503	FvH4_4g18990;FvH4_4g19700;FvH4_4g19710
GO:0005976	polysaccharide metabolic process	BP	6	107	0.149103	0.574503	FvH4_1g18550;FvH4_3g06510;FvH4_3g42750;FvH4_6g38150;FvH4_6g42780;FvH4_6g43860
GO:0042545	cell wall modification	BP	4	62	0.153277	0.574503	FvH4_1g09610;FvH4_4g12140;FvH4_6g35830;FvH4_7g31650
GO:0051188	cofactor biosynthetic process	BP	5	85	0.155594	0.574503	FvH4_1g28960;FvH4_5g09430;FvH4_5g14870;FvH4_6g09200;FvH4_7g26390
GO:0006874	cellular calcium ion homeostasis	BP	1	5	0.156588	0.574503	FvH4_1g14090
GO:0009228	thiamine biosynthetic process	BP	1	5	0.156588	0.574503	FvH4_3g21940
GO:0009773	photosynthetic electron transport in photosystem I	BP	1	5	0.156588	0.574503	FvH4_5g01180
GO:0015996	chlorophyll catabolic process	BP	1	5	0.156588	0.574503	FvH4_2g23050
GO:0016036	cellular response to phosphate starvation	BP	1	5	0.156588	0.574503	FvH4_1g03200
GO:0030091	protein repair	BP	1	5	0.156588	0.574503	FvH4_4g13910
GO:0030865	cortical cytoskeleton organization	BP	1	5	0.156588	0.574503	FvH4_4g29840
GO:0042724	thiamine-containing compound biosynthetic process	BP	1	5	0.156588	0.574503	FvH4_3g21940
GO:0043622	cortical microtubule organization	BP	1	5	0.156588	0.574503	FvH4_4g29840
GO:0046149	pigment catabolic process	BP	1	5	0.156588	0.574503	FvH4_2g23050
GO:0055074	calcium ion homeostasis	BP	1	5	0.156588	0.574503	FvH4_1g14090
GO:0072503	cellular divalent inorganic cation homeostasis	BP	1	5	0.156588	0.574503	FvH4_1g14090
GO:0072507	divalent inorganic cation homeostasis	BP	1	5	0.156588	0.574503	FvH4_1g14090
GO:0071310	cellular response to organic substance	BP	3	41	0.157025	0.574503	FvH4_4g18990;FvH4_4g19700;FvH4_4g19710
GO:0071555	cell wall organization	BP	6	109	0.158452	0.576275	FvH4_1g09610;FvH4_3g36410;FvH4_4g12140;FvH4_5g28720;FvH4_6g35830;FvH4_7g31650
GO:0080090	regulation of primary metabolic process	BP	43	1103	0.161744	0.583204	FvH4_1g04810;FvH4_1g05630;FvH4_1g07390;FvH4_1g07800;FvH4_1g08160;FvH4_1g19530;FvH4_1g22820;FvH4_1g23350;FvH4_1g25150;FvH4_2g13240;FvH4_2g22520;FvH4_2g34260;FvH4_2g35620;FvH4_2g38080;FvH4_2g38760;FvH4_2g39270;FvH4_3g04730;FvH4_3g05090;FvH4_3g32000;FvH4_3g35790;FvH4_4g21800;FvH4_4g27100;FvH4_4g27110;FvH4_4g31070;FvH4_5g05330;FvH4_5g15520;FvH4_5g19840;FvH4_5g33180;FvH4_5g39060;FvH4_6g02660;FvH4_6g02…
GO:0006952	defense response	BP	6	110	0.163221	0.583204	FvH4_3g05950;FvH4_4g18990;FvH4_4g19700;FvH4_4g19710;FvH4_4g32700;FvH4_6g12710
GO:0045229	external encapsulating structure organization	BP	6	110	0.163221	0.583204	FvH4_1g09610;FvH4_3g36410;FvH4_4g12140;FvH4_5g28720;FvH4_6g35830;FvH4_7g31650
GO:0009719	response to endogenous stimulus	BP	7	135	0.166934	0.589576	FvH4_2g38760;FvH4_3g32000;FvH4_4g18990;FvH4_4g19700;FvH4_4g19710;FvH4_7g17340;FvH4_7g32600
GO:0009725	response to hormone	BP	7	135	0.166934	0.589576	FvH4_2g38760;FvH4_3g32000;FvH4_4g18990;FvH4_4g19700;FvH4_4g19710;FvH4_7g17340;FvH4_7g32600
GO:0019222	regulation of metabolic process	BP	44	1137	0.170685	0.599361	FvH4_1g04810;FvH4_1g05630;FvH4_1g07390;FvH4_1g07800;FvH4_1g08160;FvH4_1g14430;FvH4_1g19530;FvH4_1g22820;FvH4_1g23350;FvH4_1g25150;FvH4_2g13240;FvH4_2g22520;FvH4_2g34260;FvH4_2g35620;FvH4_2g38080;FvH4_2g38760;FvH4_2g39270;FvH4_3g04730;FvH4_3g05090;FvH4_3g32000;FvH4_3g35790;FvH4_4g21800;FvH4_4g27100;FvH4_4g27110;FvH4_4g31070;FvH4_5g05330;FvH4_5g15520;FvH4_5g19840;FvH4_5g33180;FvH4_5g39060;FvH4_6g02…
GO:0071229	cellular response to acid chemical	BP	3	44	0.181858	0.610852	FvH4_4g18990;FvH4_4g19700;FvH4_4g19710
GO:0006108	malate metabolic process	BP	1	6	0.184839	0.610852	FvH4_2g02490
GO:0006556	S-adenosylmethionine biosynthetic process	BP	1	6	0.184839	0.610852	FvH4_6g09200
GO:0006772	thiamine metabolic process	BP	1	6	0.184839	0.610852	FvH4_3g21940
GO:0009767	photosynthetic electron transport chain	BP	1	6	0.184839	0.610852	FvH4_5g01180
GO:0031122	cytoplasmic microtubule organization	BP	1	6	0.184839	0.610852	FvH4_4g29840
GO:0042723	thiamine-containing compound metabolic process	BP	1	6	0.184839	0.610852	FvH4_3g21940
GO:0046500	S-adenosylmethionine metabolic process	BP	1	6	0.184839	0.610852	FvH4_6g09200
GO:0051656	establishment of organelle localization	BP	1	6	0.184839	0.610852	FvH4_2g26870
GO:0055075	potassium ion homeostasis	BP	1	6	0.184839	0.610852	FvH4_3g29400
GO:0060255	regulation of macromolecule metabolic process	BP	43	1118	0.184955	0.610852	FvH4_1g04810;FvH4_1g05630;FvH4_1g07390;FvH4_1g07800;FvH4_1g08160;FvH4_1g19530;FvH4_1g22820;FvH4_1g23350;FvH4_1g25150;FvH4_2g13240;FvH4_2g22520;FvH4_2g34260;FvH4_2g35620;FvH4_2g38080;FvH4_2g38760;FvH4_2g39270;FvH4_3g04730;FvH4_3g05090;FvH4_3g32000;FvH4_3g35790;FvH4_4g21800;FvH4_4g27100;FvH4_4g27110;FvH4_4g31070;FvH4_5g05330;FvH4_5g15520;FvH4_5g19840;FvH4_5g33180;FvH4_5g39060;FvH4_6g02660;FvH4_6g02…
GO:0006790	sulfur compound metabolic process	BP	4	67	0.186071	0.611232	FvH4_3g01900;FvH4_3g21940;FvH4_6g03830;FvH4_6g09200
GO:0044272	sulfur compound biosynthetic process	BP	3	45	0.19036	0.621139	FvH4_3g21940;FvH4_6g03830;FvH4_6g09200
GO:1901136	carbohydrate derivative catabolic process	BP	2	24	0.19112	0.621139	FvH4_2g31570;FvH4_4g10600
GO:0010033	response to organic substance	BP	7	141	0.193967	0.627056	FvH4_2g38760;FvH4_3g32000;FvH4_4g18990;FvH4_4g19700;FvH4_4g19710;FvH4_7g17340;FvH4_7g32600
GO:0051186	cofactor metabolic process	BP	8	168	0.201664	0.64851	FvH4_1g28960;FvH4_2g10390;FvH4_2g23050;FvH4_5g09430;FvH4_5g12990;FvH4_5g14870;FvH4_6g09200;FvH4_7g26390
GO:0018130	heterocycle biosynthetic process	BP	51	1358	0.20595	0.654653	FvH4_1g04810;FvH4_1g05630;FvH4_1g07390;FvH4_1g07800;FvH4_1g08160;FvH4_1g19530;FvH4_1g22820;FvH4_1g23350;FvH4_1g25150;FvH4_1g28960;FvH4_2g13240;FvH4_2g22520;FvH4_2g34260;FvH4_2g35620;FvH4_2g38080;FvH4_2g38760;FvH4_2g39270;FvH4_3g02060;FvH4_3g04730;FvH4_3g05090;FvH4_3g21940;FvH4_3g32000;FvH4_3g34860;FvH4_3g35790;FvH4_4g21800;FvH4_4g27100;FvH4_4g27110;FvH4_4g31070;FvH4_5g05330;FvH4_5g09430;FvH4_5g14…
GO:0006787	porphyrin-containing compound catabolic process	BP	1	7	0.212146	0.654653	FvH4_2g23050
GO:0009267	cellular response to starvation	BP	1	7	0.212146	0.654653	FvH4_1g03200
GO:0010941	regulation of cell death	BP	1	7	0.212146	0.654653	FvH4_6g48450
GO:0033015	tetrapyrrole catabolic process	BP	1	7	0.212146	0.654653	FvH4_2g23050
GO:0042594	response to starvation	BP	1	7	0.212146	0.654653	FvH4_1g03200
GO:0051187	cofactor catabolic process	BP	1	7	0.212146	0.654653	FvH4_2g23050
GO:0051640	organelle localization	BP	1	7	0.212146	0.654653	FvH4_2g26870
GO:0015711	organic anion transport	BP	3	48	0.216427	0.659665	FvH4_4g06380;FvH4_5g03620;FvH4_6g51860
GO:0051234	establishment of localization	BP	53	1424	0.219992	0.659665	FvH4_1g05260;FvH4_1g10740;FvH4_2g16010;FvH4_2g26870;FvH4_2g30280;FvH4_2g35700;FvH4_3g00420;FvH4_3g00890;FvH4_3g02060;FvH4_3g02250;FvH4_3g04750;FvH4_3g08560;FvH4_3g09930;FvH4_3g14010;FvH4_3g19700;FvH4_3g21060;FvH4_3g29400;FvH4_3g32260;FvH4_3g38120;FvH4_3g38280;FvH4_4g03540;FvH4_4g06380;FvH4_4g15300;FvH4_4g22520;FvH4_4g24630;FvH4_4g25560;FvH4_4g32600;FvH4_5g02630;FvH4_5g03620;FvH4_5g10070;FvH4_5g22…
GO:0009110	vitamin biosynthetic process	BP	2	27	0.228262	0.659665	FvH4_3g21940;FvH4_3g34860
GO:0042364	water-soluble vitamin biosynthetic process	BP	2	27	0.228262	0.659665	FvH4_3g21940;FvH4_3g34860
GO:0019438	aromatic compound biosynthetic process	BP	50	1344	0.22959	0.659665	FvH4_1g04810;FvH4_1g05630;FvH4_1g07390;FvH4_1g07800;FvH4_1g08160;FvH4_1g19530;FvH4_1g22820;FvH4_1g23350;FvH4_1g25150;FvH4_1g28960;FvH4_2g13240;FvH4_2g22520;FvH4_2g34260;FvH4_2g35620;FvH4_2g38080;FvH4_2g38760;FvH4_2g39270;FvH4_3g02060;FvH4_3g04730;FvH4_3g05090;FvH4_3g21940;FvH4_3g32000;FvH4_3g35790;FvH4_4g21800;FvH4_4g27100;FvH4_4g27110;FvH4_4g31070;FvH4_5g05330;FvH4_5g09430;FvH4_5g14870;FvH4_5g15…
GO:0006378	mRNA polyadenylation	BP	1	8	0.238541	0.659665	FvH4_1g08030
GO:0008219	cell death	BP	1	8	0.238541	0.659665	FvH4_6g48450
GO:0008283	cell proliferation	BP	1	8	0.238541	0.659665	FvH4_2g03340
GO:0009658	chloroplast organization	BP	1	8	0.238541	0.659665	FvH4_2g26870
GO:0009959	negative gravitropism	BP	1	8	0.238541	0.659665	FvH4_3g37850
GO:0009991	response to extracellular stimulus	BP	1	8	0.238541	0.659665	FvH4_1g03200
GO:0015718	monocarboxylic acid transport	BP	1	8	0.238541	0.659665	FvH4_4g06380
GO:0016265	death	BP	1	8	0.238541	0.659665	FvH4_6g48450
GO:0031667	response to nutrient levels	BP	1	8	0.238541	0.659665	FvH4_1g03200
GO:0031668	cellular response to extracellular stimulus	BP	1	8	0.238541	0.659665	FvH4_1g03200
GO:0031669	cellular response to nutrient levels	BP	1	8	0.238541	0.659665	FvH4_1g03200
GO:0071496	cellular response to external stimulus	BP	1	8	0.238541	0.659665	FvH4_1g03200
GO:0006351	transcription, DNA-templated	BP	43	1150	0.240207	0.659665	FvH4_1g04810;FvH4_1g05630;FvH4_1g07390;FvH4_1g07800;FvH4_1g08160;FvH4_1g19530;FvH4_1g22820;FvH4_1g23350;FvH4_1g25150;FvH4_2g13240;FvH4_2g22520;FvH4_2g34260;FvH4_2g35620;FvH4_2g38080;FvH4_2g38760;FvH4_2g39270;FvH4_3g04730;FvH4_3g05090;FvH4_3g32000;FvH4_3g35790;FvH4_4g21800;FvH4_4g27100;FvH4_4g27110;FvH4_4g31070;FvH4_5g05330;FvH4_5g15520;FvH4_5g19840;FvH4_5g33180;FvH4_5g39060;FvH4_6g02660;FvH4_6g02…
GO:0097659	nucleic acid-templated transcription	BP	43	1150	0.240207	0.659665	FvH4_1g04810;FvH4_1g05630;FvH4_1g07390;FvH4_1g07800;FvH4_1g08160;FvH4_1g19530;FvH4_1g22820;FvH4_1g23350;FvH4_1g25150;FvH4_2g13240;FvH4_2g22520;FvH4_2g34260;FvH4_2g35620;FvH4_2g38080;FvH4_2g38760;FvH4_2g39270;FvH4_3g04730;FvH4_3g05090;FvH4_3g32000;FvH4_3g35790;FvH4_4g21800;FvH4_4g27100;FvH4_4g27110;FvH4_4g31070;FvH4_5g05330;FvH4_5g15520;FvH4_5g19840;FvH4_5g33180;FvH4_5g39060;FvH4_6g02660;FvH4_6g02…
GO:0006766	vitamin metabolic process	BP	2	28	0.240762	0.659665	FvH4_3g21940;FvH4_3g34860
GO:0006767	water-soluble vitamin metabolic process	BP	2	28	0.240762	0.659665	FvH4_3g21940;FvH4_3g34860
GO:0009607	response to biotic stimulus	BP	2	28	0.240762	0.659665	FvH4_3g05950;FvH4_6g12710
GO:0043207	response to external biotic stimulus	BP	2	28	0.240762	0.659665	FvH4_3g05950;FvH4_6g12710
GO:0051707	response to other organism	BP	2	28	0.240762	0.659665	FvH4_3g05950;FvH4_6g12710
GO:0098542	defense response to other organism	BP	2	28	0.240762	0.659665	FvH4_3g05950;FvH4_6g12710
GO:0051179	localization	BP	53	1438	0.242919	0.66233	FvH4_1g05260;FvH4_1g10740;FvH4_2g16010;FvH4_2g26870;FvH4_2g30280;FvH4_2g35700;FvH4_3g00420;FvH4_3g00890;FvH4_3g02060;FvH4_3g02250;FvH4_3g04750;FvH4_3g08560;FvH4_3g09930;FvH4_3g14010;FvH4_3g19700;FvH4_3g21060;FvH4_3g29400;FvH4_3g32260;FvH4_3g38120;FvH4_3g38280;FvH4_4g03540;FvH4_4g06380;FvH4_4g15300;FvH4_4g22520;FvH4_4g24630;FvH4_4g25560;FvH4_4g32600;FvH4_5g02630;FvH4_5g03620;FvH4_5g10070;FvH4_5g22…
GO:0032774	RNA biosynthetic process	BP	43	1152	0.243902	0.66233	FvH4_1g04810;FvH4_1g05630;FvH4_1g07390;FvH4_1g07800;FvH4_1g08160;FvH4_1g19530;FvH4_1g22820;FvH4_1g23350;FvH4_1g25150;FvH4_2g13240;FvH4_2g22520;FvH4_2g34260;FvH4_2g35620;FvH4_2g38080;FvH4_2g38760;FvH4_2g39270;FvH4_3g04730;FvH4_3g05090;FvH4_3g32000;FvH4_3g35790;FvH4_4g21800;FvH4_4g27100;FvH4_4g27110;FvH4_4g31070;FvH4_5g05330;FvH4_5g15520;FvH4_5g19840;FvH4_5g33180;FvH4_5g39060;FvH4_6g02660;FvH4_6g02…
GO:0006810	transport	BP	52	1418	0.25792	0.694024	FvH4_1g05260;FvH4_1g10740;FvH4_2g16010;FvH4_2g30280;FvH4_2g35700;FvH4_3g00420;FvH4_3g00890;FvH4_3g02060;FvH4_3g02250;FvH4_3g04750;FvH4_3g08560;FvH4_3g09930;FvH4_3g14010;FvH4_3g19700;FvH4_3g21060;FvH4_3g29400;FvH4_3g32260;FvH4_3g38120;FvH4_3g38280;FvH4_4g03540;FvH4_4g06380;FvH4_4g15300;FvH4_4g22520;FvH4_4g24630;FvH4_4g25560;FvH4_4g32600;FvH4_5g02630;FvH4_5g03620;FvH4_5g10070;FvH4_5g22520;FvH4_5g30…
GO:0030001	metal ion transport	BP	8	181	0.260843	0.694024	FvH4_1g05260;FvH4_2g30280;FvH4_3g00420;FvH4_3g29400;FvH4_6g05480;FvH4_6g10770;FvH4_6g11490;FvH4_6g39460
GO:0006829	zinc II ion transport	BP	1	9	0.264054	0.694024	FvH4_6g39460
GO:0009657	plastid organization	BP	1	9	0.264054	0.694024	FvH4_2g26870
GO:0042026	protein refolding	BP	1	9	0.264054	0.694024	FvH4_4g28740
GO:0042559	pteridine-containing compound biosynthetic process	BP	1	9	0.264054	0.694024	FvH4_7g26390
GO:0071577	zinc II ion transmembrane transport	BP	1	9	0.264054	0.694024	FvH4_6g39460
GO:0009628	response to abiotic stimulus	BP	4	78	0.26466	0.694024	FvH4_2g16010;FvH4_3g37850;FvH4_3g40860;FvH4_4g10470
GO:1901362	organic cyclic compound biosynthetic process	BP	51	1396	0.269984	0.69718	FvH4_1g04810;FvH4_1g05630;FvH4_1g07390;FvH4_1g07800;FvH4_1g08160;FvH4_1g19530;FvH4_1g22820;FvH4_1g23350;FvH4_1g25150;FvH4_1g28960;FvH4_2g13240;FvH4_2g22520;FvH4_2g34260;FvH4_2g35620;FvH4_2g38080;FvH4_2g38760;FvH4_2g39270;FvH4_3g02060;FvH4_3g04730;FvH4_3g05090;FvH4_3g21940;FvH4_3g32000;FvH4_3g34860;FvH4_3g35790;FvH4_4g21800;FvH4_4g27100;FvH4_4g27110;FvH4_4g31070;FvH4_5g05330;FvH4_5g09430;FvH4_5g14…
GO:0071669	plant-type cell wall organization or biogenesis	BP	3	54	0.270428	0.69718	FvH4_3g36410;FvH4_5g28720;FvH4_6g46510
GO:1901565	organonitrogen compound catabolic process	BP	3	54	0.270428	0.69718	FvH4_2g23050;FvH4_2g31570;FvH4_4g10600
GO:1901701	cellular response to oxygen-containing compound	BP	3	54	0.270428	0.69718	FvH4_4g18990;FvH4_4g19700;FvH4_4g19710
GO:0005984	disaccharide metabolic process	BP	2	31	0.27838	0.700019	FvH4_2g00340;FvH4_7g31140
GO:0030244	cellulose biosynthetic process	BP	2	31	0.27838	0.700019	FvH4_3g42750;FvH4_6g42780
GO:0071705	nitrogen compound transport	BP	4	80	0.279607	0.700019	FvH4_3g38120;FvH4_4g22520;FvH4_6g12770;FvH4_7g03010
GO:0044710	single-organism metabolic process	BP	95	2689	0.286821	0.700019	FvH4_1g05410;FvH4_1g07190;FvH4_1g11490;FvH4_1g12210;FvH4_1g17340;FvH4_1g21000;FvH4_1g24380;FvH4_1g28960;FvH4_2g00340;FvH4_2g02490;FvH4_2g05370;FvH4_2g05740;FvH4_2g07080;FvH4_2g09060;FvH4_2g10390;FvH4_2g14900;FvH4_2g18350;FvH4_2g18410;FvH4_2g18420;FvH4_2g22500;FvH4_2g22670;FvH4_2g23050;FvH4_2g29950;FvH4_2g29980;FvH4_2g31760;FvH4_2g32820;FvH4_2g37780;FvH4_2g39160;FvH4_2g40650;FvH4_3g01840;FvH4_3g01…
GO:0006094	gluconeogenesis	BP	1	10	0.288715	0.700019	FvH4_5g33740
GO:0006662	glycerol ether metabolic process	BP	1	10	0.288715	0.700019	FvH4_2g14900
GO:0006771	riboflavin metabolic process	BP	1	10	0.288715	0.700019	FvH4_3g34860
GO:0009231	riboflavin biosynthetic process	BP	1	10	0.288715	0.700019	FvH4_3g34860
GO:0018904	ether metabolic process	BP	1	10	0.288715	0.700019	FvH4_2g14900
GO:0019319	hexose biosynthetic process	BP	1	10	0.288715	0.700019	FvH4_5g33740
GO:0042726	flavin-containing compound metabolic process	BP	1	10	0.288715	0.700019	FvH4_3g34860
GO:0042727	flavin-containing compound biosynthetic process	BP	1	10	0.288715	0.700019	FvH4_3g34860
GO:0046364	monosaccharide biosynthetic process	BP	1	10	0.288715	0.700019	FvH4_5g33740
GO:0055067	monovalent inorganic cation homeostasis	BP	1	10	0.288715	0.700019	FvH4_3g29400
GO:0070897	DNA-templated transcriptional preinitiation complex assembly	BP	1	10	0.288715	0.700019	FvH4_6g46960
GO:0030243	cellulose metabolic process	BP	2	32	0.29091	0.702552	FvH4_3g42750;FvH4_6g42780
GO:0006535	cysteine biosynthetic process from serine	BP	1	11	0.312552	0.748898	FvH4_6g03830
GO:0019344	cysteine biosynthetic process	BP	1	11	0.312552	0.748898	FvH4_6g03830
GO:0001101	response to acid chemical	BP	3	60	0.3257	0.777355	FvH4_4g18990;FvH4_4g19700;FvH4_4g19710
GO:0005985	sucrose metabolic process	BP	1	12	0.335592	0.794754	FvH4_2g00340
GO:0045786	negative regulation of cell cycle	BP	1	12	0.335592	0.794754	FvH4_1g15820
GO:0034654	nucleobase-containing compound biosynthetic process	BP	45	1257	0.337163	0.795392	FvH4_1g04810;FvH4_1g05630;FvH4_1g07390;FvH4_1g07800;FvH4_1g08160;FvH4_1g19530;FvH4_1g22820;FvH4_1g23350;FvH4_1g25150;FvH4_2g13240;FvH4_2g22520;FvH4_2g34260;FvH4_2g35620;FvH4_2g38080;FvH4_2g38760;FvH4_2g39270;FvH4_3g02060;FvH4_3g04730;FvH4_3g05090;FvH4_3g32000;FvH4_3g35790;FvH4_4g21800;FvH4_4g27100;FvH4_4g27110;FvH4_4g31070;FvH4_5g05330;FvH4_5g15520;FvH4_5g19840;FvH4_5g33180;FvH4_5g39060;FvH4_6g02…
GO:0070838	divalent metal ion transport	BP	2	36	0.340632	0.797419	FvH4_6g11490;FvH4_6g39460
GO:0072511	divalent inorganic cation transport	BP	2	36	0.340632	0.797419	FvH4_6g11490;FvH4_6g39460
GO:0006950	response to stress	BP	16	424	0.346918	0.809034	FvH4_1g03200;FvH4_1g11490;FvH4_1g17340;FvH4_2g05370;FvH4_3g02090;FvH4_3g05950;FvH4_3g15220;FvH4_4g13910;FvH4_4g18990;FvH4_4g19700;FvH4_4g19710;FvH4_4g20220;FvH4_4g32700;FvH4_6g12710;FvH4_6g27610;FvH4_6g50150
GO:0070887	cellular response to chemical stimulus	BP	3	63	0.353407	0.815871	FvH4_4g18990;FvH4_4g19700;FvH4_4g19710
GO:0006534	cysteine metabolic process	BP	1	13	0.357862	0.815871	FvH4_6g03830
GO:0009620	response to fungus	BP	1	13	0.357862	0.815871	FvH4_3g05950
GO:0010088	phloem development	BP	1	13	0.357862	0.815871	FvH4_4g02480
GO:0031124	mRNA 3'-end processing	BP	1	13	0.357862	0.815871	FvH4_1g08030
GO:0050832	defense response to fungus	BP	1	13	0.357862	0.815871	FvH4_3g05950
GO:0050896	response to stimulus	BP	35	977	0.361214	0.820452	FvH4_1g03200;FvH4_1g11490;FvH4_1g11530;FvH4_1g17340;FvH4_2g05370;FvH4_2g07110;FvH4_2g16010;FvH4_2g18440;FvH4_2g19810;FvH4_2g20310;FvH4_2g38620;FvH4_2g38760;FvH4_3g02090;FvH4_3g05950;FvH4_3g15220;FvH4_3g32000;FvH4_3g37850;FvH4_3g40860;FvH4_3g42940;FvH4_4g10470;FvH4_4g13910;FvH4_4g18990;FvH4_4g19700;FvH4_4g19710;FvH4_4g20220;FvH4_4g32700;FvH4_5g32970;FvH4_6g12710;FvH4_6g27610;FvH4_6g50150;FvH4_7g10…
GO:0009311	oligosaccharide metabolic process	BP	2	39	0.377215	0.836843	FvH4_2g00340;FvH4_7g31140
GO:0008272	sulfate transport	BP	1	14	0.379387	0.836843	FvH4_4g32600
GO:0009629	response to gravity	BP	1	14	0.379387	0.836843	FvH4_3g37850
GO:0009630	gravitropism	BP	1	14	0.379387	0.836843	FvH4_3g37850
GO:0010215	cellulose microfibril organization	BP	1	14	0.379387	0.836843	FvH4_5g28720
GO:0070726	cell wall assembly	BP	1	14	0.379387	0.836843	FvH4_5g28720
GO:0071668	plant-type cell wall assembly	BP	1	14	0.379387	0.836843	FvH4_5g28720
GO:0072348	sulfur compound transport	BP	1	14	0.379387	0.836843	FvH4_4g32600
GO:0006612	protein targeting to membrane	BP	1	15	0.400193	0.856968	FvH4_2g16010
GO:0009627	systemic acquired resistance	BP	1	15	0.400193	0.856968	FvH4_6g12710
GO:0009814	defense response, incompatible interaction	BP	1	15	0.400193	0.856968	FvH4_6g12710
GO:0016042	lipid catabolic process	BP	1	15	0.400193	0.856968	FvH4_4g06380
GO:0030198	extracellular matrix organization	BP	1	15	0.400193	0.856968	FvH4_5g28720
GO:0043062	extracellular structure organization	BP	1	15	0.400193	0.856968	FvH4_5g28720
GO:0042451	purine nucleoside biosynthetic process	BP	2	41	0.401134	0.856968	FvH4_3g02060;FvH4_6g09200
GO:0046129	purine ribonucleoside biosynthetic process	BP	2	41	0.401134	0.856968	FvH4_3g02060;FvH4_6g09200
GO:0051274	beta-glucan biosynthetic process	BP	2	41	0.401134	0.856968	FvH4_3g42750;FvH4_6g42780
GO:0006869	lipid transport	BP	2	42	0.412932	0.876046	FvH4_4g06380;FvH4_5g30920
GO:0051273	beta-glucan metabolic process	BP	2	42	0.412932	0.876046	FvH4_3g42750;FvH4_6g42780
GO:0006415	translational termination	BP	1	16	0.420304	0.879452	FvH4_4g12020
GO:0016125	sterol metabolic process	BP	1	16	0.420304	0.879452	FvH4_4g22210
GO:0043631	RNA polyadenylation	BP	1	16	0.420304	0.879452	FvH4_1g08030
GO:0016051	carbohydrate biosynthetic process	BP	4	99	0.424339	0.879452	FvH4_3g42750;FvH4_5g33740;FvH4_6g42780;FvH4_7g31140
GO:0009163	nucleoside biosynthetic process	BP	2	43	0.424613	0.879452	FvH4_3g02060;FvH4_6g09200
GO:0042455	ribonucleoside biosynthetic process	BP	2	43	0.424613	0.879452	FvH4_3g02060;FvH4_6g09200
GO:1901659	glycosyl compound biosynthetic process	BP	2	43	0.424613	0.879452	FvH4_3g02060;FvH4_6g09200
GO:1901700	response to oxygen-containing compound	BP	3	71	0.42628	0.879922	FvH4_4g18990;FvH4_4g19700;FvH4_4g19710
GO:0006308	DNA catabolic process	BP	1	17	0.439742	0.892632	FvH4_4g27190
GO:0009639	response to red or far red light	BP	1	17	0.439742	0.892632	FvH4_3g37850
GO:0009832	plant-type cell wall biogenesis	BP	1	17	0.439742	0.892632	FvH4_5g28720
GO:0010087	phloem or xylem histogenesis	BP	1	17	0.439742	0.892632	FvH4_4g02480
GO:0042558	pteridine-containing compound metabolic process	BP	1	17	0.439742	0.892632	FvH4_7g26390
GO:0005992	trehalose biosynthetic process	BP	1	18	0.45853	0.901584	FvH4_7g31140
GO:0015985	energy coupled proton transport, down electrochemical gradient	BP	1	18	0.45853	0.901584	FvH4_3g02060
GO:0015986	ATP synthesis coupled proton transport	BP	1	18	0.45853	0.901584	FvH4_3g02060
GO:0006096	glycolytic process	BP	2	46	0.458908	0.901584	FvH4_2g10390;FvH4_5g12990
GO:0006757	ATP generation from ADP	BP	2	46	0.458908	0.901584	FvH4_2g10390;FvH4_5g12990
GO:0009135	purine nucleoside diphosphate metabolic process	BP	2	46	0.458908	0.901584	FvH4_2g10390;FvH4_5g12990
GO:0009179	purine ribonucleoside diphosphate metabolic process	BP	2	46	0.458908	0.901584	FvH4_2g10390;FvH4_5g12990
GO:0009185	ribonucleoside diphosphate metabolic process	BP	2	46	0.458908	0.901584	FvH4_2g10390;FvH4_5g12990
GO:0010876	lipid localization	BP	2	46	0.458908	0.901584	FvH4_4g06380;FvH4_5g30920
GO:0046031	ADP metabolic process	BP	2	46	0.458908	0.901584	FvH4_2g10390;FvH4_5g12990
GO:0009664	plant-type cell wall organization	BP	2	47	0.470075	0.910179	FvH4_3g36410;FvH4_5g28720
GO:0002376	immune system process	BP	1	19	0.476689	0.910179	FvH4_6g12710
GO:0005991	trehalose metabolic process	BP	1	19	0.476689	0.910179	FvH4_7g31140
GO:0006754	ATP biosynthetic process	BP	1	19	0.476689	0.910179	FvH4_3g02060
GO:0006955	immune response	BP	1	19	0.476689	0.910179	FvH4_6g12710
GO:0042398	cellular modified amino acid biosynthetic process	BP	1	19	0.476689	0.910179	FvH4_6g09200
GO:0044743	intracellular protein transmembrane import	BP	1	19	0.476689	0.910179	FvH4_2g16010
GO:0045087	innate immune response	BP	1	19	0.476689	0.910179	FvH4_6g12710
GO:0065002	intracellular protein transmembrane transport	BP	1	19	0.476689	0.910179	FvH4_2g16010
GO:0006813	potassium ion transport	BP	2	48	0.481103	0.915744	FvH4_2g30280;FvH4_3g29400
GO:0006816	calcium ion transport	BP	1	20	0.494242	0.934928	FvH4_6g11490
GO:0046351	disaccharide biosynthetic process	BP	1	20	0.494242	0.934928	FvH4_7g31140
GO:0006165	nucleoside diphosphate phosphorylation	BP	2	50	0.50273	0.942234	FvH4_2g10390;FvH4_5g12990
GO:0009250	glucan biosynthetic process	BP	2	50	0.50273	0.942234	FvH4_3g42750;FvH4_6g42780
GO:0046939	nucleotide phosphorylation	BP	2	50	0.50273	0.942234	FvH4_2g10390;FvH4_5g12990
GO:0046034	ATP metabolic process	BP	3	80	0.504537	0.942728	FvH4_2g10390;FvH4_3g02060;FvH4_5g12990
GO:0006563	L-serine metabolic process	BP	1	21	0.511207	0.946507	FvH4_6g03830
GO:0009070	serine family amino acid biosynthetic process	BP	1	21	0.511207	0.946507	FvH4_6g03830
GO:0071806	protein transmembrane transport	BP	1	21	0.511207	0.946507	FvH4_2g16010
GO:0009132	nucleoside diphosphate metabolic process	BP	2	51	0.513324	0.947556	FvH4_2g10390;FvH4_5g12990
GO:0034637	cellular carbohydrate biosynthetic process	BP	3	82	0.521185	0.959169	FvH4_3g42750;FvH4_6g42780;FvH4_7g31140
GO:0000160	phosphorelay signal transduction system	BP	2	52	0.523769	0.961002	FvH4_1g11530;FvH4_2g19810
GO:0031123	RNA 3'-end processing	BP	1	22	0.527605	0.961002	FvH4_1g08030
GO:0042278	purine nucleoside metabolic process	BP	4	114	0.533659	0.961002	FvH4_2g10390;FvH4_3g02060;FvH4_5g12990;FvH4_6g09200
GO:0046128	purine ribonucleoside metabolic process	BP	4	114	0.533659	0.961002	FvH4_2g10390;FvH4_3g02060;FvH4_5g12990;FvH4_6g09200
GO:0044724	single-organism carbohydrate catabolic process	BP	2	53	0.534061	0.961002	FvH4_2g10390;FvH4_5g12990
GO:0009144	purine nucleoside triphosphate metabolic process	BP	3	84	0.537526	0.961002	FvH4_2g10390;FvH4_3g02060;FvH4_5g12990
GO:0009199	ribonucleoside triphosphate metabolic process	BP	3	84	0.537526	0.961002	FvH4_2g10390;FvH4_3g02060;FvH4_5g12990
GO:0009205	purine ribonucleoside triphosphate metabolic process	BP	3	84	0.537526	0.961002	FvH4_2g10390;FvH4_3g02060;FvH4_5g12990
GO:0000097	sulfur amino acid biosynthetic process	BP	1	23	0.543454	0.961002	FvH4_6g03830
GO:0009142	nucleoside triphosphate biosynthetic process	BP	1	23	0.543454	0.961002	FvH4_3g02060
GO:0009145	purine nucleoside triphosphate biosynthetic process	BP	1	23	0.543454	0.961002	FvH4_3g02060
GO:0009201	ribonucleoside triphosphate biosynthetic process	BP	1	23	0.543454	0.961002	FvH4_3g02060
GO:0009206	purine ribonucleoside triphosphate biosynthetic process	BP	1	23	0.543454	0.961002	FvH4_3g02060
GO:0006090	pyruvate metabolic process	BP	2	54	0.544201	0.961002	FvH4_2g10390;FvH4_5g12990
GO:0009119	ribonucleoside metabolic process	BP	4	117	0.554306	0.976027	FvH4_2g10390;FvH4_3g02060;FvH4_5g12990;FvH4_6g09200
GO:0008202	steroid metabolic process	BP	1	24	0.558773	0.981063	FvH4_4g22210
GO:0043648	dicarboxylic acid metabolic process	BP	1	25	0.573579	0.99853	FvH4_2g02490
GO:0051321	meiotic cell cycle	BP	1	25	0.573579	0.99853	FvH4_2g17460
GO:0044712	single-organism catabolic process	BP	5	151	0.573624	0.99853	FvH4_1g24380;FvH4_2g10390;FvH4_2g23050;FvH4_4g06380;FvH4_5g12990
GO:0006006	glucose metabolic process	BP	1	26	0.58789	1	FvH4_5g33740
GO:0009312	oligosaccharide biosynthetic process	BP	1	26	0.58789	1	FvH4_7g31140
GO:0072657	protein localization to membrane	BP	1	26	0.58789	1	FvH4_2g16010
GO:0090150	establishment of protein localization to membrane	BP	1	26	0.58789	1	FvH4_2g16010
GO:0009141	nucleoside triphosphate metabolic process	BP	3	91	0.592114	1	FvH4_2g10390;FvH4_3g02060;FvH4_5g12990
GO:0072330	monocarboxylic acid biosynthetic process	BP	2	59	0.592567	1	FvH4_3g34690;FvH4_5g31510
GO:0009108	coenzyme biosynthetic process	BP	2	61	0.610814	1	FvH4_6g09200;FvH4_7g26390
GO:0033692	cellular polysaccharide biosynthetic process	BP	2	61	0.610814	1	FvH4_3g42750;FvH4_6g42780
GO:0000096	sulfur amino acid metabolic process	BP	1	28	0.61509	1	FvH4_6g03830
GO:0006721	terpenoid metabolic process	BP	1	28	0.61509	1	FvH4_4g16950
GO:0016114	terpenoid biosynthetic process	BP	1	28	0.61509	1	FvH4_4g16950
GO:0032787	monocarboxylic acid metabolic process	BP	4	127	0.61942	1	FvH4_2g10390;FvH4_3g34690;FvH4_5g12990;FvH4_5g31510
GO:0000271	polysaccharide biosynthetic process	BP	2	62	0.619702	1	FvH4_3g42750;FvH4_6g42780
GO:0006099	tricarboxylic acid cycle	BP	1	29	0.628012	1	FvH4_2g02490
GO:0006101	citrate metabolic process	BP	1	29	0.628012	1	FvH4_2g02490
GO:0007015	actin filament organization	BP	1	29	0.628012	1	FvH4_2g17780
GO:0009060	aerobic respiration	BP	1	29	0.628012	1	FvH4_2g02490
GO:0022900	electron transport chain	BP	1	29	0.628012	1	FvH4_5g01180
GO:0072528	pyrimidine-containing compound biosynthetic process	BP	1	29	0.628012	1	FvH4_3g21940
GO:0009126	purine nucleoside monophosphate metabolic process	BP	3	97	0.635468	1	FvH4_2g10390;FvH4_3g02060;FvH4_5g12990
GO:0009167	purine ribonucleoside monophosphate metabolic process	BP	3	97	0.635468	1	FvH4_2g10390;FvH4_3g02060;FvH4_5g12990
GO:0044270	cellular nitrogen compound catabolic process	BP	2	64	0.637007	1	FvH4_2g23050;FvH4_4g27190
GO:0046700	heterocycle catabolic process	BP	2	64	0.637007	1	FvH4_2g23050;FvH4_4g27190
GO:0009069	serine family amino acid metabolic process	BP	1	30	0.640501	1	FvH4_6g03830
GO:0044802	single-organism membrane organization	BP	1	30	0.640501	1	FvH4_2g16010
GO:0009116	nucleoside metabolic process	BP	4	131	0.643738	1	FvH4_2g10390;FvH4_3g02060;FvH4_5g12990;FvH4_6g09200
GO:1901657	glycosyl compound metabolic process	BP	4	131	0.643738	1	FvH4_2g10390;FvH4_3g02060;FvH4_5g12990;FvH4_6g09200
GO:0006812	cation transport	BP	9	292	0.647935	1	FvH4_1g05260;FvH4_2g30280;FvH4_3g00420;FvH4_3g02060;FvH4_3g29400;FvH4_6g05480;FvH4_6g10770;FvH4_6g11490;FvH4_6g39460
GO:0019362	pyridine nucleotide metabolic process	BP	2	66	0.65369	1	FvH4_2g10390;FvH4_5g12990
GO:0043623	cellular protein complex assembly	BP	2	66	0.65369	1	FvH4_1g14430;FvH4_4g15520
GO:0046496	nicotinamide nucleotide metabolic process	BP	2	66	0.65369	1	FvH4_2g10390;FvH4_5g12990
GO:0009161	ribonucleoside monophosphate metabolic process	BP	3	100	0.655908	1	FvH4_2g10390;FvH4_3g02060;FvH4_5g12990
GO:0016052	carbohydrate catabolic process	BP	2	67	0.661801	1	FvH4_2g10390;FvH4_5g12990
GO:0009123	nucleoside monophosphate metabolic process	BP	3	101	0.662537	1	FvH4_2g10390;FvH4_3g02060;FvH4_5g12990
GO:0072527	pyrimidine-containing compound metabolic process	BP	1	32	0.664238	1	FvH4_3g21940
GO:0072522	purine-containing compound biosynthetic process	BP	2	68	0.669758	1	FvH4_3g02060;FvH4_6g09200
GO:0006732	coenzyme metabolic process	BP	4	136	0.672671	1	FvH4_2g10390;FvH4_5g12990;FvH4_6g09200;FvH4_7g26390
GO:0007017	microtubule-based process	BP	4	136	0.672671	1	FvH4_2g38400;FvH4_3g20170;FvH4_4g29840;FvH4_6g05830
GO:0071804	cellular potassium ion transport	BP	1	33	0.675514	1	FvH4_3g29400
GO:0071805	potassium ion transmembrane transport	BP	1	33	0.675514	1	FvH4_3g29400
GO:0006457	protein folding	BP	3	104	0.681866	1	FvH4_4g22170;FvH4_4g28740;FvH4_4g35640
GO:0019439	aromatic compound catabolic process	BP	3	104	0.681866	1	FvH4_1g24380;FvH4_2g23050;FvH4_4g27190
GO:0006733	oxidoreduction coenzyme metabolic process	BP	2	70	0.685218	1	FvH4_2g10390;FvH4_5g12990
GO:0000413	protein peptidyl-prolyl isomerization	BP	1	34	0.686412	1	FvH4_6g50590
GO:0009888	tissue development	BP	1	34	0.686412	1	FvH4_4g02480
GO:0018208	peptidyl-proline modification	BP	1	34	0.686412	1	FvH4_6g50590
GO:0043624	cellular protein complex disassembly	BP	1	34	0.686412	1	FvH4_4g12020
GO:0071702	organic substance transport	BP	11	367	0.690105	1	FvH4_1g10740;FvH4_2g16010;FvH4_3g38120;FvH4_4g06380;FvH4_4g22520;FvH4_5g03620;FvH4_5g30920;FvH4_6g12770;FvH4_6g20470;FvH4_6g51860;FvH4_7g03010
GO:1901361	organic cyclic compound catabolic process	BP	3	106	0.694288	1	FvH4_1g24380;FvH4_2g23050;FvH4_4g27190
GO:0003006	developmental process involved in reproduction	BP	1	35	0.696945	1	FvH4_2g07110
GO:0032984	macromolecular complex disassembly	BP	1	35	0.696945	1	FvH4_4g12020
GO:0043241	protein complex disassembly	BP	1	35	0.696945	1	FvH4_4g12020
GO:0044723	single-organism carbohydrate metabolic process	BP	9	306	0.701727	1	FvH4_1g21000;FvH4_2g00340;FvH4_2g10390;FvH4_3g42750;FvH4_5g12990;FvH4_5g33740;FvH4_6g17390;FvH4_6g42780;FvH4_7g31140
GO:0009127	purine nucleoside monophosphate biosynthetic process	BP	1	36	0.707125	1	FvH4_3g02060
GO:0009168	purine ribonucleoside monophosphate biosynthetic process	BP	1	36	0.707125	1	FvH4_3g02060
GO:0017038	protein import	BP	1	36	0.707125	1	FvH4_2g16010
GO:0022411	cellular component disassembly	BP	1	36	0.707125	1	FvH4_4g12020
GO:0072350	tricarboxylic acid metabolic process	BP	1	36	0.707125	1	FvH4_2g02490
GO:0009733	response to auxin	BP	2	73	0.707292	1	FvH4_7g17340;FvH4_7g32600
GO:0072524	pyridine-containing compound metabolic process	BP	2	73	0.707292	1	FvH4_2g10390;FvH4_5g12990
GO:0030036	actin cytoskeleton organization	BP	1	37	0.716965	1	FvH4_2g17780
GO:0044085	cellular component biogenesis	BP	9	311	0.719626	1	FvH4_1g14430;FvH4_1g18550;FvH4_2g17780;FvH4_3g06510;FvH4_4g15520;FvH4_5g28720;FvH4_6g38150;FvH4_6g43860;FvH4_6g46960
GO:0072521	purine-containing compound metabolic process	BP	4	145	0.720568	1	FvH4_2g10390;FvH4_3g02060;FvH4_5g12990;FvH4_6g09200
GO:0007165	signal transduction	BP	12	410	0.725265	1	FvH4_1g11530;FvH4_2g18440;FvH4_2g19810;FvH4_2g20310;FvH4_2g38620;FvH4_3g42940;FvH4_4g18990;FvH4_4g19700;FvH4_4g19710;FvH4_5g32970;FvH4_7g10520;FvH4_7g31110
GO:0006575	cellular modified amino acid metabolic process	BP	1	38	0.726474	1	FvH4_6g09200
GO:0030029	actin filament-based process	BP	1	38	0.726474	1	FvH4_2g17780
GO:0006629	lipid metabolic process	BP	12	413	0.734319	1	FvH4_2g05740;FvH4_2g22500;FvH4_2g31760;FvH4_2g32820;FvH4_3g34690;FvH4_4g06380;FvH4_4g16950;FvH4_4g21720;FvH4_4g22210;FvH4_5g17190;FvH4_6g53200;FvH4_6g53990
GO:0023052	signaling	BP	12	413	0.734319	1	FvH4_1g11530;FvH4_2g18440;FvH4_2g19810;FvH4_2g20310;FvH4_2g38620;FvH4_3g42940;FvH4_4g18990;FvH4_4g19700;FvH4_4g19710;FvH4_5g32970;FvH4_7g10520;FvH4_7g31110
GO:0044700	single organism signaling	BP	12	413	0.734319	1	FvH4_1g11530;FvH4_2g18440;FvH4_2g19810;FvH4_2g20310;FvH4_2g38620;FvH4_3g42940;FvH4_4g18990;FvH4_4g19700;FvH4_4g19710;FvH4_5g32970;FvH4_7g10520;FvH4_7g31110
GO:0015672	monovalent inorganic cation transport	BP	3	113	0.734884	1	FvH4_2g30280;FvH4_3g02060;FvH4_3g29400
GO:0009156	ribonucleoside monophosphate biosynthetic process	BP	1	39	0.735666	1	FvH4_3g02060
GO:0009808	lignin metabolic process	BP	1	39	0.735666	1	FvH4_1g24380
GO:0046271	phenylpropanoid catabolic process	BP	1	39	0.735666	1	FvH4_1g24380
GO:0046274	lignin catabolic process	BP	1	39	0.735666	1	FvH4_1g24380
GO:0009124	nucleoside monophosphate biosynthetic process	BP	1	40	0.744549	1	FvH4_3g02060
GO:0045333	cellular respiration	BP	1	40	0.744549	1	FvH4_2g02490
GO:0045017	glycerolipid biosynthetic process	BP	1	41	0.753134	1	FvH4_2g05740
GO:0098655	cation transmembrane transport	BP	3	117	0.756109	1	FvH4_3g02060;FvH4_3g29400;FvH4_6g39460
GO:0098662	inorganic cation transmembrane transport	BP	3	117	0.756109	1	FvH4_3g02060;FvH4_3g29400;FvH4_6g39460
GO:0016310	phosphorylation	BP	39	1277	0.756921	1	FvH4_1g06420;FvH4_1g11530;FvH4_1g19010;FvH4_2g01230;FvH4_2g05840;FvH4_2g06910;FvH4_2g10390;FvH4_2g26330;FvH4_2g30910;FvH4_2g35060;FvH4_3g13270;FvH4_3g14340;FvH4_3g16200;FvH4_3g20230;FvH4_3g36200;FvH4_3g40840;FvH4_4g15750;FvH4_4g22780;FvH4_4g26830;FvH4_5g03980;FvH4_5g05240;FvH4_5g12990;FvH4_5g17690;FvH4_5g31430;FvH4_5g33580;FvH4_5g34520;FvH4_6g09190;FvH4_6g12870;FvH4_6g17330;FvH4_6g33370;FvH4_6g37…
GO:0098660	inorganic ion transmembrane transport	BP	3	118	0.761196	1	FvH4_3g02060;FvH4_3g29400;FvH4_6g39460
GO:0061024	membrane organization	BP	1	42	0.761432	1	FvH4_2g16010
GO:0006468	protein phosphorylation	BP	36	1188	0.765045	1	FvH4_1g06420;FvH4_1g19010;FvH4_2g01230;FvH4_2g05840;FvH4_2g06910;FvH4_2g26330;FvH4_2g30910;FvH4_2g35060;FvH4_3g13270;FvH4_3g14340;FvH4_3g16200;FvH4_3g20230;FvH4_3g36200;FvH4_3g40840;FvH4_4g15750;FvH4_4g22780;FvH4_4g26830;FvH4_5g03980;FvH4_5g05240;FvH4_5g17690;FvH4_5g31430;FvH4_5g33580;FvH4_5g34520;FvH4_6g09190;FvH4_6g12870;FvH4_6g17330;FvH4_6g33370;FvH4_6g37710;FvH4_6g50600;FvH4_7g04160;FvH4_7g05…
GO:0009150	purine ribonucleotide metabolic process	BP	3	119	0.766198	1	FvH4_2g10390;FvH4_3g02060;FvH4_5g12990
GO:0009698	phenylpropanoid metabolic process	BP	1	43	0.769451	1	FvH4_1g24380
GO:0071822	protein complex subunit organization	BP	5	191	0.7716	1	FvH4_1g14430;FvH4_2g17780;FvH4_4g12020;FvH4_4g15520;FvH4_4g29840
GO:0051704	multi-organism process	BP	4	156	0.771835	1	FvH4_2g07110;FvH4_3g05950;FvH4_6g12710;FvH4_6g12870
GO:0009259	ribonucleotide metabolic process	BP	3	121	0.775946	1	FvH4_2g10390;FvH4_3g02060;FvH4_5g12990
GO:0044763	single-organism cellular process	BP	101	3196	0.777667	1	FvH4_1g03200;FvH4_1g11530;FvH4_1g14090;FvH4_1g15820;FvH4_1g21000;FvH4_1g24380;FvH4_1g28960;FvH4_2g00340;FvH4_2g02490;FvH4_2g05740;FvH4_2g10390;FvH4_2g14900;FvH4_2g16010;FvH4_2g17460;FvH4_2g17780;FvH4_2g18440;FvH4_2g19810;FvH4_2g20310;FvH4_2g23050;FvH4_2g30280;FvH4_2g31700;FvH4_2g35700;FvH4_2g37930;FvH4_2g38400;FvH4_2g38620;FvH4_3g00890;FvH4_3g01900;FvH4_3g02060;FvH4_3g02250;FvH4_3g04750;FvH4_3g08…
GO:0044271	cellular nitrogen compound biosynthetic process	BP	57	1852	0.781833	1	FvH4_1g04810;FvH4_1g05630;FvH4_1g07390;FvH4_1g07800;FvH4_1g08160;FvH4_1g19530;FvH4_1g22820;FvH4_1g23350;FvH4_1g25150;FvH4_1g28960;FvH4_2g13240;FvH4_2g22520;FvH4_2g25780;FvH4_2g34260;FvH4_2g35620;FvH4_2g38080;FvH4_2g38760;FvH4_2g39270;FvH4_3g02060;FvH4_3g04730;FvH4_3g05090;FvH4_3g21940;FvH4_3g32000;FvH4_3g34860;FvH4_3g35790;FvH4_4g12020;FvH4_4g21800;FvH4_4g27100;FvH4_4g27110;FvH4_4g31070;FvH4_5g05…
GO:0006066	alcohol metabolic process	BP	1	45	0.784693	1	FvH4_4g22210
GO:1901575	organic substance catabolic process	BP	11	398	0.78478	1	FvH4_1g24380;FvH4_2g01610;FvH4_2g10390;FvH4_2g23050;FvH4_2g31570;FvH4_3g14730;FvH4_4g06380;FvH4_4g10600;FvH4_4g27190;FvH4_5g12990;FvH4_7g03300
GO:0000226	microtubule cytoskeleton organization	BP	1	46	0.791932	1	FvH4_4g29840
GO:0009152	purine ribonucleotide biosynthetic process	BP	1	46	0.791932	1	FvH4_3g02060
GO:0046903	secretion	BP	1	46	0.791932	1	FvH4_4g06380
GO:0016567	protein ubiquitination	BP	3	125	0.794444	1	FvH4_1g18010;FvH4_5g25720;FvH4_6g20390
GO:0009056	catabolic process	BP	11	402	0.795337	1	FvH4_1g24380;FvH4_2g01610;FvH4_2g10390;FvH4_2g23050;FvH4_2g31570;FvH4_3g14730;FvH4_4g06380;FvH4_4g10600;FvH4_4g27190;FvH4_5g12990;FvH4_7g03300
GO:0019748	secondary metabolic process	BP	1	47	0.798929	1	FvH4_1g24380
GO:0007010	cytoskeleton organization	BP	2	88	0.799036	1	FvH4_2g17780;FvH4_4g29840
GO:0035556	intracellular signal transduction	BP	2	89	0.804142	1	FvH4_1g11530;FvH4_2g19810
GO:0022607	cellular component assembly	BP	5	200	0.804835	1	FvH4_1g14430;FvH4_2g17780;FvH4_4g15520;FvH4_5g28720;FvH4_6g46960
GO:0006633	fatty acid biosynthetic process	BP	1	48	0.805691	1	FvH4_3g34690
GO:0009260	ribonucleotide biosynthetic process	BP	1	48	0.805691	1	FvH4_3g02060
GO:0019318	hexose metabolic process	BP	1	48	0.805691	1	FvH4_5g33740
GO:0046390	ribose phosphate biosynthetic process	BP	1	48	0.805691	1	FvH4_3g02060
GO:1902600	hydrogen ion transmembrane transport	BP	1	48	0.805691	1	FvH4_3g02060
GO:0006163	purine nucleotide metabolic process	BP	3	128	0.807469	1	FvH4_2g10390;FvH4_3g02060;FvH4_5g12990
GO:0008152	metabolic process	BP	251	7695	0.810963	1	FvH4_1g04810;FvH4_1g05410;FvH4_1g05630;FvH4_1g06420;FvH4_1g07190;FvH4_1g07390;FvH4_1g07800;FvH4_1g08030;FvH4_1g08160;FvH4_1g08910;FvH4_1g11490;FvH4_1g11530;FvH4_1g12210;FvH4_1g14430;FvH4_1g17120;FvH4_1g17340;FvH4_1g18010;FvH4_1g18550;FvH4_1g19010;FvH4_1g19530;FvH4_1g21000;FvH4_1g22820;FvH4_1g23350;FvH4_1g24210;FvH4_1g24380;FvH4_1g25150;FvH4_1g28070;FvH4_1g28660;FvH4_1g28960;FvH4_1g30380;FvH4_2g00…
GO:0006818	hydrogen transport	BP	1	49	0.812227	1	FvH4_3g02060
GO:0015980	energy derivation by oxidation of organic compounds	BP	1	49	0.812227	1	FvH4_2g02490
GO:0015992	proton transport	BP	1	49	0.812227	1	FvH4_3g02060
GO:0044248	cellular catabolic process	BP	8	309	0.817908	1	FvH4_1g24380;FvH4_2g01610;FvH4_2g23050;FvH4_2g31570;FvH4_3g14730;FvH4_4g10600;FvH4_4g27190;FvH4_7g03300
GO:0032446	protein modification by small protein conjugation	BP	3	131	0.819793	1	FvH4_1g18010;FvH4_5g25720;FvH4_6g20390
GO:0034220	ion transmembrane transport	BP	3	131	0.819793	1	FvH4_3g02060;FvH4_3g29400;FvH4_6g39460
GO:0019693	ribose phosphate metabolic process	BP	3	132	0.82375	1	FvH4_2g10390;FvH4_3g02060;FvH4_5g12990
GO:0005996	monosaccharide metabolic process	BP	1	51	0.824647	1	FvH4_5g33740
GO:0009057	macromolecule catabolic process	BP	6	242	0.825749	1	FvH4_2g01610;FvH4_2g31570;FvH4_3g14730;FvH4_4g10600;FvH4_4g27190;FvH4_7g03300
GO:0006470	protein dephosphorylation	BP	2	94	0.827979	1	FvH4_1g17120;FvH4_3g38990
GO:0034655	nucleobase-containing compound catabolic process	BP	1	52	0.830547	1	FvH4_4g27190
GO:0006164	purine nucleotide biosynthetic process	BP	1	53	0.836249	1	FvH4_3g02060
GO:0006720	isoprenoid metabolic process	BP	1	53	0.836249	1	FvH4_4g16950
GO:0008299	isoprenoid biosynthetic process	BP	1	53	0.836249	1	FvH4_4g16950
GO:0044283	small molecule biosynthetic process	BP	6	247	0.839992	1	FvH4_3g21940;FvH4_3g34690;FvH4_3g34860;FvH4_5g31510;FvH4_5g33740;FvH4_6g03830
GO:0006352	DNA-templated transcription, initiation	BP	1	54	0.841759	1	FvH4_6g46960
GO:0065004	protein-DNA complex assembly	BP	1	54	0.841759	1	FvH4_6g46960
GO:0006631	fatty acid metabolic process	BP	1	55	0.847084	1	FvH4_3g34690
GO:0006486	protein glycosylation	BP	2	99	0.849177	1	FvH4_1g21000;FvH4_6g17390
GO:0009100	glycoprotein metabolic process	BP	2	99	0.849177	1	FvH4_1g21000;FvH4_6g17390
GO:0009101	glycoprotein biosynthetic process	BP	2	99	0.849177	1	FvH4_1g21000;FvH4_6g17390
GO:0043413	macromolecule glycosylation	BP	2	99	0.849177	1	FvH4_1g21000;FvH4_6g17390
GO:0007154	cell communication	BP	14	528	0.851289	1	FvH4_1g03200;FvH4_1g11530;FvH4_2g18440;FvH4_2g19810;FvH4_2g20310;FvH4_2g38620;FvH4_3g42940;FvH4_4g18990;FvH4_4g19700;FvH4_4g19710;FvH4_5g32970;FvH4_6g12870;FvH4_7g10520;FvH4_7g31110
GO:0071824	protein-DNA complex subunit organization	BP	1	56	0.852231	1	FvH4_6g46960
GO:0072594	establishment of protein localization to organelle	BP	1	56	0.852231	1	FvH4_2g16010
GO:1901615	organic hydroxy compound metabolic process	BP	1	56	0.852231	1	FvH4_4g22210
GO:0009987	cellular process	BP	239	7386	0.852707	1	FvH4_1g03200;FvH4_1g04810;FvH4_1g05630;FvH4_1g06420;FvH4_1g07390;FvH4_1g07800;FvH4_1g08030;FvH4_1g08160;FvH4_1g09610;FvH4_1g11530;FvH4_1g14090;FvH4_1g14430;FvH4_1g15820;FvH4_1g17120;FvH4_1g18010;FvH4_1g18550;FvH4_1g19010;FvH4_1g19530;FvH4_1g21000;FvH4_1g22820;FvH4_1g23350;FvH4_1g24380;FvH4_1g25150;FvH4_1g28660;FvH4_1g28960;FvH4_2g00340;FvH4_2g01230;FvH4_2g01610;FvH4_2g02490;FvH4_2g05740;FvH4_2g05…
GO:0034622	cellular macromolecular complex assembly	BP	3	140	0.852812	1	FvH4_1g14430;FvH4_4g15520;FvH4_6g46960
GO:0048856	anatomical structure development	BP	2	102	0.86073	1	FvH4_2g07110;FvH4_4g02480
GO:0070085	glycosylation	BP	2	103	0.864397	1	FvH4_1g21000;FvH4_6g17390
GO:0048523	negative regulation of cellular process	BP	1	60	0.871147	1	FvH4_1g15820
GO:0006605	protein targeting	BP	1	61	0.875486	1	FvH4_2g16010
GO:0006928	movement of cell or subcellular component	BP	1	62	0.879679	1	FvH4_6g05830
GO:0007018	microtubule-based movement	BP	1	62	0.879679	1	FvH4_6g05830
GO:1902580	single-organism cellular localization	BP	1	62	0.879679	1	FvH4_2g16010
GO:0009856	pollination	BP	2	108	0.881443	1	FvH4_2g07110;FvH4_6g12870
GO:0016311	dephosphorylation	BP	2	108	0.881443	1	FvH4_1g17120;FvH4_3g38990
GO:0044706	multi-multicellular organism process	BP	2	108	0.881443	1	FvH4_2g07110;FvH4_6g12870
GO:0044257	cellular protein catabolic process	BP	3	151	0.885916	1	FvH4_2g01610;FvH4_3g14730;FvH4_7g03300
GO:0051603	proteolysis involved in cellular protein catabolic process	BP	3	151	0.885916	1	FvH4_2g01610;FvH4_3g14730;FvH4_7g03300
GO:0051726	regulation of cell cycle	BP	1	64	0.887648	1	FvH4_1g15820
GO:0008033	tRNA processing	BP	1	65	0.891433	1	FvH4_4g14440
GO:1901135	carbohydrate derivative metabolic process	BP	8	343	0.893397	1	FvH4_1g21000;FvH4_2g10390;FvH4_2g31570;FvH4_3g02060;FvH4_4g10600;FvH4_5g12990;FvH4_6g09200;FvH4_6g17390
GO:0033365	protein localization to organelle	BP	1	66	0.89509	1	FvH4_2g16010
GO:0044265	cellular macromolecule catabolic process	BP	4	195	0.896336	1	FvH4_2g01610;FvH4_3g14730;FvH4_4g27190;FvH4_7g03300
GO:0044711	single-organism biosynthetic process	BP	16	630	0.903558	1	FvH4_1g28960;FvH4_2g05740;FvH4_3g02060;FvH4_3g21940;FvH4_3g34690;FvH4_3g34860;FvH4_3g42750;FvH4_4g16950;FvH4_5g09430;FvH4_5g14870;FvH4_5g31510;FvH4_5g33740;FvH4_6g03830;FvH4_6g09200;FvH4_6g42780;FvH4_7g31140
GO:0032259	methylation	BP	1	69	0.905342	1	FvH4_2g01230
GO:0065003	macromolecular complex assembly	BP	3	159	0.905653	1	FvH4_1g14430;FvH4_4g15520;FvH4_6g46960
GO:0043933	macromolecular complex subunit organization	BP	6	277	0.906827	1	FvH4_1g14430;FvH4_2g17780;FvH4_4g12020;FvH4_4g15520;FvH4_4g29840;FvH4_6g46960
GO:0046486	glycerolipid metabolic process	BP	1	71	0.911615	1	FvH4_2g05740
GO:0070647	protein modification by small protein conjugation or removal	BP	3	165	0.918374	1	FvH4_1g18010;FvH4_5g25720;FvH4_6g20390
GO:0055086	nucleobase-containing small molecule metabolic process	BP	4	206	0.918406	1	FvH4_2g10390;FvH4_3g02060;FvH4_5g12990;FvH4_6g09200
GO:0016070	RNA metabolic process	BP	45	1603	0.919275	1	FvH4_1g04810;FvH4_1g05630;FvH4_1g07390;FvH4_1g07800;FvH4_1g08030;FvH4_1g08160;FvH4_1g19530;FvH4_1g22820;FvH4_1g23350;FvH4_1g25150;FvH4_2g13240;FvH4_2g22520;FvH4_2g34260;FvH4_2g35620;FvH4_2g38080;FvH4_2g38760;FvH4_2g39270;FvH4_3g04730;FvH4_3g05090;FvH4_3g32000;FvH4_3g35790;FvH4_4g14440;FvH4_4g21800;FvH4_4g27100;FvH4_4g27110;FvH4_4g31070;FvH4_5g05330;FvH4_5g15520;FvH4_5g19840;FvH4_5g33180;FvH4_5g39…
GO:0006511	ubiquitin-dependent protein catabolic process	BP	2	123	0.921409	1	FvH4_2g01610;FvH4_3g14730
GO:0019941	modification-dependent protein catabolic process	BP	2	123	0.921409	1	FvH4_2g01610;FvH4_3g14730
GO:0043632	modification-dependent macromolecule catabolic process	BP	2	123	0.921409	1	FvH4_2g01610;FvH4_3g14730
GO:0009117	nucleotide metabolic process	BP	3	167	0.922255	1	FvH4_2g10390;FvH4_3g02060;FvH4_5g12990
GO:0018193	peptidyl-amino acid modification	BP	1	75	0.922945	1	FvH4_6g50590
GO:0006461	protein complex assembly	BP	2	124	0.923565	1	FvH4_1g14430;FvH4_4g15520
GO:0044703	multi-organism reproductive process	BP	2	124	0.923565	1	FvH4_2g07110;FvH4_6g12870
GO:0070271	protein complex biogenesis	BP	2	124	0.923565	1	FvH4_1g14430;FvH4_4g15520
GO:1901137	carbohydrate derivative biosynthetic process	BP	4	209	0.923649	1	FvH4_1g21000;FvH4_3g02060;FvH4_6g09200;FvH4_6g17390
GO:0030163	protein catabolic process	BP	3	168	0.924132	1	FvH4_2g01610;FvH4_3g14730;FvH4_7g03300
GO:0009165	nucleotide biosynthetic process	BP	1	78	0.930481	1	FvH4_3g02060
GO:0048519	negative regulation of biological process	BP	1	78	0.930481	1	FvH4_1g15820
GO:1901293	nucleoside phosphate biosynthetic process	BP	1	79	0.932826	1	FvH4_3g02060
GO:0000003	reproduction	BP	3	173	0.932909	1	FvH4_2g07110;FvH4_2g17460;FvH4_6g12870
GO:0022414	reproductive process	BP	3	173	0.932909	1	FvH4_2g07110;FvH4_2g17460;FvH4_6g12870
GO:0006753	nucleoside phosphate metabolic process	BP	3	174	0.934548	1	FvH4_2g10390;FvH4_3g02060;FvH4_5g12990
GO:0071840	cellular component organization or biogenesis	BP	18	729	0.935089	1	FvH4_1g09610;FvH4_1g14430;FvH4_1g18550;FvH4_2g16010;FvH4_2g17780;FvH4_2g26870;FvH4_3g06510;FvH4_3g36410;FvH4_4g12020;FvH4_4g12140;FvH4_4g15520;FvH4_4g29840;FvH4_5g28720;FvH4_6g35830;FvH4_6g38150;FvH4_6g43860;FvH4_6g46960;FvH4_7g31650
GO:0044255	cellular lipid metabolic process	BP	4	220	0.940384	1	FvH4_2g05740;FvH4_3g34690;FvH4_4g06380;FvH4_4g16950
GO:0007049	cell cycle	BP	2	136	0.945439	1	FvH4_1g15820;FvH4_2g17460
GO:0016053	organic acid biosynthetic process	BP	3	183	0.947726	1	FvH4_3g34690;FvH4_5g31510;FvH4_6g03830
GO:0046394	carboxylic acid biosynthetic process	BP	3	183	0.947726	1	FvH4_3g34690;FvH4_5g31510;FvH4_6g03830
GO:0032502	developmental process	BP	2	142	0.954005	1	FvH4_2g07110;FvH4_4g02480
GO:0006644	phospholipid metabolic process	BP	1	91	0.95551	1	FvH4_4g06380
GO:0034645	cellular macromolecule biosynthetic process	BP	53	1929	0.957493	1	FvH4_1g04810;FvH4_1g05630;FvH4_1g07390;FvH4_1g07800;FvH4_1g08160;FvH4_1g19530;FvH4_1g21000;FvH4_1g22820;FvH4_1g23350;FvH4_1g25150;FvH4_2g13240;FvH4_2g22520;FvH4_2g25780;FvH4_2g34260;FvH4_2g35620;FvH4_2g38080;FvH4_2g38760;FvH4_2g39270;FvH4_3g04730;FvH4_3g05090;FvH4_3g32000;FvH4_3g35790;FvH4_3g42750;FvH4_4g12020;FvH4_4g21800;FvH4_4g27100;FvH4_4g27110;FvH4_4g31070;FvH4_5g05330;FvH4_5g15520;FvH4_5g19…
GO:0009059	macromolecule biosynthetic process	BP	53	1930	0.957905	1	FvH4_1g04810;FvH4_1g05630;FvH4_1g07390;FvH4_1g07800;FvH4_1g08160;FvH4_1g19530;FvH4_1g21000;FvH4_1g22820;FvH4_1g23350;FvH4_1g25150;FvH4_2g13240;FvH4_2g22520;FvH4_2g25780;FvH4_2g34260;FvH4_2g35620;FvH4_2g38080;FvH4_2g38760;FvH4_2g39270;FvH4_3g04730;FvH4_3g05090;FvH4_3g32000;FvH4_3g35790;FvH4_3g42750;FvH4_4g12020;FvH4_4g21800;FvH4_4g27100;FvH4_4g27110;FvH4_4g31070;FvH4_5g05330;FvH4_5g15520;FvH4_5g19…
GO:0016043	cellular component organization	BP	14	619	0.958485	1	FvH4_1g09610;FvH4_1g14430;FvH4_2g16010;FvH4_2g17780;FvH4_2g26870;FvH4_3g36410;FvH4_4g12020;FvH4_4g12140;FvH4_4g15520;FvH4_4g29840;FvH4_5g28720;FvH4_6g35830;FvH4_6g46960;FvH4_7g31650
GO:0006796	phosphate-containing compound metabolic process	BP	43	1609	0.959812	1	FvH4_1g06420;FvH4_1g11530;FvH4_1g17120;FvH4_1g19010;FvH4_2g01230;FvH4_2g05840;FvH4_2g06910;FvH4_2g10390;FvH4_2g26330;FvH4_2g30910;FvH4_2g35060;FvH4_3g02060;FvH4_3g13270;FvH4_3g14340;FvH4_3g16200;FvH4_3g20230;FvH4_3g36200;FvH4_3g38990;FvH4_3g40840;FvH4_4g06380;FvH4_4g15750;FvH4_4g22780;FvH4_4g26830;FvH4_5g03980;FvH4_5g05240;FvH4_5g12990;FvH4_5g17690;FvH4_5g31430;FvH4_5g33580;FvH4_5g34520;FvH4_6g09…
GO:0006793	phosphorus metabolic process	BP	43	1615	0.962281	1	FvH4_1g06420;FvH4_1g11530;FvH4_1g17120;FvH4_1g19010;FvH4_2g01230;FvH4_2g05840;FvH4_2g06910;FvH4_2g10390;FvH4_2g26330;FvH4_2g30910;FvH4_2g35060;FvH4_3g02060;FvH4_3g13270;FvH4_3g14340;FvH4_3g16200;FvH4_3g20230;FvH4_3g36200;FvH4_3g38990;FvH4_3g40840;FvH4_4g06380;FvH4_4g15750;FvH4_4g22780;FvH4_4g26830;FvH4_5g03980;FvH4_5g05240;FvH4_5g12990;FvH4_5g17690;FvH4_5g31430;FvH4_5g33580;FvH4_5g34520;FvH4_6g09…
GO:1901607	alpha-amino acid biosynthetic process	BP	1	103	0.970549	1	FvH4_6g03830
GO:0008610	lipid biosynthetic process	BP	3	207	0.971792	1	FvH4_2g05740;FvH4_3g34690;FvH4_4g16950
GO:0044249	cellular biosynthetic process	BP	67	2423	0.972228	1	FvH4_1g04810;FvH4_1g05630;FvH4_1g07390;FvH4_1g07800;FvH4_1g08160;FvH4_1g19530;FvH4_1g21000;FvH4_1g22820;FvH4_1g23350;FvH4_1g25150;FvH4_1g28960;FvH4_2g05740;FvH4_2g13240;FvH4_2g22520;FvH4_2g25780;FvH4_2g34260;FvH4_2g35620;FvH4_2g38080;FvH4_2g38760;FvH4_2g39270;FvH4_3g02060;FvH4_3g04730;FvH4_3g05090;FvH4_3g21940;FvH4_3g32000;FvH4_3g34690;FvH4_3g34860;FvH4_3g35790;FvH4_3g42750;FvH4_4g12020;FvH4_4g16…
GO:0016482	cytoplasmic transport	BP	1	105	0.972507	1	FvH4_2g16010
GO:0044702	single organism reproductive process	BP	2	161	0.973446	1	FvH4_2g17460;FvH4_6g12870
GO:0006464	cellular protein modification process	BP	44	1683	0.974228	1	FvH4_1g06420;FvH4_1g17120;FvH4_1g18010;FvH4_1g19010;FvH4_1g21000;FvH4_2g01230;FvH4_2g05840;FvH4_2g06910;FvH4_2g26330;FvH4_2g30910;FvH4_2g35060;FvH4_3g13270;FvH4_3g14340;FvH4_3g16200;FvH4_3g20230;FvH4_3g36200;FvH4_3g38990;FvH4_3g40840;FvH4_4g15750;FvH4_4g22780;FvH4_4g26830;FvH4_5g03980;FvH4_5g05240;FvH4_5g17690;FvH4_5g25720;FvH4_5g31430;FvH4_5g33580;FvH4_5g34520;FvH4_6g09190;FvH4_6g12870;FvH4_6g17…
GO:0036211	protein modification process	BP	44	1683	0.974228	1	FvH4_1g06420;FvH4_1g17120;FvH4_1g18010;FvH4_1g19010;FvH4_1g21000;FvH4_2g01230;FvH4_2g05840;FvH4_2g06910;FvH4_2g26330;FvH4_2g30910;FvH4_2g35060;FvH4_3g13270;FvH4_3g14340;FvH4_3g16200;FvH4_3g20230;FvH4_3g36200;FvH4_3g38990;FvH4_3g40840;FvH4_4g15750;FvH4_4g22780;FvH4_4g26830;FvH4_5g03980;FvH4_5g05240;FvH4_5g17690;FvH4_5g25720;FvH4_5g31430;FvH4_5g33580;FvH4_5g34520;FvH4_6g09190;FvH4_6g12870;FvH4_6g17…
GO:0008037	cell recognition	BP	1	107	0.974335	1	FvH4_6g12870
GO:0009875	pollen-pistil interaction	BP	1	107	0.974335	1	FvH4_6g12870
GO:0048544	recognition of pollen	BP	1	107	0.974335	1	FvH4_6g12870
GO:0033036	macromolecule localization	BP	5	300	0.974942	1	FvH4_1g10740;FvH4_2g16010;FvH4_4g06380;FvH4_5g30920;FvH4_6g20470
GO:0022402	cell cycle process	BP	1	109	0.976042	1	FvH4_1g15820
GO:0034470	ncRNA processing	BP	1	112	0.978393	1	FvH4_4g14440
GO:0051716	cellular response to stimulus	BP	13	623	0.978638	1	FvH4_1g03200;FvH4_1g11530;FvH4_2g18440;FvH4_2g19810;FvH4_2g20310;FvH4_2g38620;FvH4_3g42940;FvH4_4g18990;FvH4_4g19700;FvH4_4g19710;FvH4_5g32970;FvH4_7g10520;FvH4_7g31110
GO:1901576	organic substance biosynthetic process	BP	68	2485	0.979338	1	FvH4_1g04810;FvH4_1g05630;FvH4_1g07390;FvH4_1g07800;FvH4_1g08160;FvH4_1g19530;FvH4_1g21000;FvH4_1g22820;FvH4_1g23350;FvH4_1g25150;FvH4_1g28960;FvH4_2g05740;FvH4_2g13240;FvH4_2g22520;FvH4_2g25780;FvH4_2g34260;FvH4_2g35620;FvH4_2g38080;FvH4_2g38760;FvH4_2g39270;FvH4_3g02060;FvH4_3g04730;FvH4_3g05090;FvH4_3g21940;FvH4_3g32000;FvH4_3g34690;FvH4_3g34860;FvH4_3g35790;FvH4_3g42750;FvH4_4g12020;FvH4_4g16…
GO:0006886	intracellular protein transport	BP	2	177	0.983428	1	FvH4_2g16010;FvH4_6g20470
GO:0015031	protein transport	BP	3	229	0.984282	1	FvH4_1g10740;FvH4_2g16010;FvH4_6g20470
GO:0008652	cellular amino acid biosynthetic process	BP	1	123	0.985207	1	FvH4_6g03830
GO:0045184	establishment of protein localization	BP	3	232	0.985505	1	FvH4_1g10740;FvH4_2g16010;FvH4_6g20470
GO:0006508	proteolysis	BP	14	694	0.988024	1	FvH4_2g01610;FvH4_2g23780;FvH4_2g33340;FvH4_2g34170;FvH4_2g34230;FvH4_3g07970;FvH4_3g14730;FvH4_4g07370;FvH4_4g21720;FvH4_6g07180;FvH4_6g35680;FvH4_6g48450;FvH4_7g03300;FvH4_7g16670
GO:0006397	mRNA processing	BP	1	130	0.988379	1	FvH4_1g08030
GO:0034613	cellular protein localization	BP	2	189	0.988417	1	FvH4_2g16010;FvH4_6g20470
GO:0070727	cellular macromolecule localization	BP	2	189	0.988417	1	FvH4_2g16010;FvH4_6g20470
GO:0008104	protein localization	BP	3	241	0.988652	1	FvH4_1g10740;FvH4_2g16010;FvH4_6g20470
GO:0019637	organophosphate metabolic process	BP	4	292	0.989596	1	FvH4_2g10390;FvH4_3g02060;FvH4_4g06380;FvH4_5g12990
GO:0009058	biosynthetic process	BP	69	2587	0.990077	1	FvH4_1g04810;FvH4_1g05630;FvH4_1g07390;FvH4_1g07800;FvH4_1g08160;FvH4_1g08910;FvH4_1g19530;FvH4_1g21000;FvH4_1g22820;FvH4_1g23350;FvH4_1g25150;FvH4_1g28960;FvH4_2g05740;FvH4_2g13240;FvH4_2g22520;FvH4_2g25780;FvH4_2g34260;FvH4_2g35620;FvH4_2g38080;FvH4_2g38760;FvH4_2g39270;FvH4_3g02060;FvH4_3g04730;FvH4_3g05090;FvH4_3g21940;FvH4_3g32000;FvH4_3g34690;FvH4_3g34860;FvH4_3g35790;FvH4_3g42750;FvH4_4g12…
GO:0043412	macromolecule modification	BP	44	1768	0.990572	1	FvH4_1g06420;FvH4_1g17120;FvH4_1g18010;FvH4_1g19010;FvH4_1g21000;FvH4_2g01230;FvH4_2g05840;FvH4_2g06910;FvH4_2g26330;FvH4_2g30910;FvH4_2g35060;FvH4_3g13270;FvH4_3g14340;FvH4_3g16200;FvH4_3g20230;FvH4_3g36200;FvH4_3g38990;FvH4_3g40840;FvH4_4g15750;FvH4_4g22780;FvH4_4g26830;FvH4_5g03980;FvH4_5g05240;FvH4_5g17690;FvH4_5g25720;FvH4_5g31430;FvH4_5g33580;FvH4_5g34520;FvH4_6g09190;FvH4_6g12870;FvH4_6g17…
GO:0010467	gene expression	BP	51	2010	0.991425	1	FvH4_1g04810;FvH4_1g05630;FvH4_1g07390;FvH4_1g07800;FvH4_1g08030;FvH4_1g08160;FvH4_1g19530;FvH4_1g22820;FvH4_1g23350;FvH4_1g25150;FvH4_2g13240;FvH4_2g22520;FvH4_2g25780;FvH4_2g34260;FvH4_2g35620;FvH4_2g38080;FvH4_2g38760;FvH4_2g39270;FvH4_3g04730;FvH4_3g05090;FvH4_3g32000;FvH4_3g35790;FvH4_4g12020;FvH4_4g14440;FvH4_4g21800;FvH4_4g27100;FvH4_4g27110;FvH4_4g31070;FvH4_5g05330;FvH4_5g15520;FvH4_5g19…
GO:0044237	cellular metabolic process	BP	158	5364	0.991869	1	FvH4_1g04810;FvH4_1g05630;FvH4_1g06420;FvH4_1g07390;FvH4_1g07800;FvH4_1g08030;FvH4_1g08160;FvH4_1g11530;FvH4_1g14430;FvH4_1g17120;FvH4_1g18010;FvH4_1g18550;FvH4_1g19010;FvH4_1g19530;FvH4_1g21000;FvH4_1g22820;FvH4_1g23350;FvH4_1g24380;FvH4_1g25150;FvH4_1g28660;FvH4_1g28960;FvH4_2g00340;FvH4_2g01230;FvH4_2g01610;FvH4_2g02490;FvH4_2g05740;FvH4_2g05840;FvH4_2g06910;FvH4_2g10390;FvH4_2g13240;FvH4_2g19…
GO:1901605	alpha-amino acid metabolic process	BP	1	144	0.992832	1	FvH4_6g03830
GO:0006399	tRNA metabolic process	BP	1	146	0.99331	1	FvH4_4g14440
GO:1902589	single-organism organelle organization	BP	2	208	0.993477	1	FvH4_2g17780;FvH4_4g29840
GO:0032501	multicellular organismal process	BP	2	210	0.993863	1	FvH4_2g07110;FvH4_6g12870
GO:0090407	organophosphate biosynthetic process	BP	1	149	0.993969	1	FvH4_3g02060
GO:0016071	mRNA metabolic process	BP	1	151	0.994372	1	FvH4_1g08030
GO:0019752	carboxylic acid metabolic process	BP	7	455	0.994816	1	FvH4_2g02490;FvH4_2g10390;FvH4_3g34690;FvH4_5g02070;FvH4_5g12990;FvH4_5g31510;FvH4_6g03830
GO:0043436	oxoacid metabolic process	BP	7	461	0.995482	1	FvH4_2g02490;FvH4_2g10390;FvH4_3g34690;FvH4_5g02070;FvH4_5g12990;FvH4_5g31510;FvH4_6g03830
GO:0006082	organic acid metabolic process	BP	7	462	0.995585	1	FvH4_2g02490;FvH4_2g10390;FvH4_3g34690;FvH4_5g02070;FvH4_5g12990;FvH4_5g31510;FvH4_6g03830
GO:0044281	small molecule metabolic process	BP	14	754	0.996019	1	FvH4_2g02490;FvH4_2g10390;FvH4_2g14900;FvH4_3g02060;FvH4_3g21940;FvH4_3g34690;FvH4_3g34860;FvH4_4g22210;FvH4_5g02070;FvH4_5g12990;FvH4_5g31510;FvH4_5g33740;FvH4_6g03830;FvH4_6g09200
GO:1902582	single-organism intracellular transport	BP	1	163	0.996283	1	FvH4_2g16010
GO:1901566	organonitrogen compound biosynthetic process	BP	15	800	0.99651	1	FvH4_1g28960;FvH4_2g25780;FvH4_3g02060;FvH4_3g21940;FvH4_3g34860;FvH4_4g12020;FvH4_5g09430;FvH4_5g14870;FvH4_6g03830;FvH4_6g09200;FvH4_6g19250;FvH4_7g26390;FvH4_c3g00170;FvH4_c3g00180;FvH4_c3g00200
GO:1901564	organonitrogen compound metabolic process	BP	21	1057	0.997885	1	FvH4_1g28960;FvH4_2g10390;FvH4_2g23050;FvH4_2g25780;FvH4_2g31570;FvH4_3g02060;FvH4_3g21940;FvH4_3g34860;FvH4_4g10600;FvH4_4g12020;FvH4_5g02070;FvH4_5g09430;FvH4_5g12990;FvH4_5g14870;FvH4_6g03830;FvH4_6g09200;FvH4_6g19250;FvH4_7g26390;FvH4_c3g00170;FvH4_c3g00180;FvH4_c3g00200
GO:0033554	cellular response to stress	BP	1	192	0.998639	1	FvH4_1g03200
GO:0034660	ncRNA metabolic process	BP	1	193	0.998686	1	FvH4_4g14440
GO:0046483	heterocycle metabolic process	BP	58	2394	0.998771	1	FvH4_1g04810;FvH4_1g05630;FvH4_1g07390;FvH4_1g07800;FvH4_1g08030;FvH4_1g08160;FvH4_1g19530;FvH4_1g22820;FvH4_1g23350;FvH4_1g25150;FvH4_1g28960;FvH4_2g10390;FvH4_2g13240;FvH4_2g22520;FvH4_2g23050;FvH4_2g34260;FvH4_2g35620;FvH4_2g38080;FvH4_2g38760;FvH4_2g39270;FvH4_3g02060;FvH4_3g04730;FvH4_3g05090;FvH4_3g21940;FvH4_3g32000;FvH4_3g34860;FvH4_3g35790;FvH4_4g14440;FvH4_4g21800;FvH4_4g27100;FvH4_4g27…
GO:0006725	cellular aromatic compound metabolic process	BP	59	2437	0.998921	1	FvH4_1g04810;FvH4_1g05630;FvH4_1g07390;FvH4_1g07800;FvH4_1g08030;FvH4_1g08160;FvH4_1g19530;FvH4_1g22820;FvH4_1g23350;FvH4_1g24380;FvH4_1g25150;FvH4_1g28960;FvH4_2g10390;FvH4_2g13240;FvH4_2g22520;FvH4_2g23050;FvH4_2g34260;FvH4_2g35620;FvH4_2g38080;FvH4_2g38760;FvH4_2g39270;FvH4_3g02060;FvH4_3g04730;FvH4_3g05090;FvH4_3g21940;FvH4_3g32000;FvH4_3g35790;FvH4_4g14440;FvH4_4g21800;FvH4_4g27100;FvH4_4g27…
GO:1901360	organic cyclic compound metabolic process	BP	60	2475	0.998986	1	FvH4_1g04810;FvH4_1g05630;FvH4_1g07390;FvH4_1g07800;FvH4_1g08030;FvH4_1g08160;FvH4_1g19530;FvH4_1g22820;FvH4_1g23350;FvH4_1g24380;FvH4_1g25150;FvH4_1g28960;FvH4_2g10390;FvH4_2g13240;FvH4_2g22520;FvH4_2g23050;FvH4_2g34260;FvH4_2g35620;FvH4_2g38080;FvH4_2g38760;FvH4_2g39270;FvH4_3g02060;FvH4_3g04730;FvH4_3g05090;FvH4_3g21940;FvH4_3g32000;FvH4_3g34860;FvH4_3g35790;FvH4_4g14440;FvH4_4g21800;FvH4_4g22…
GO:0051649	establishment of localization in cell	BP	3	329	0.999072	1	FvH4_2g16010;FvH4_2g26870;FvH4_6g20470
GO:0016192	vesicle-mediated transport	BP	1	206	0.999163	1	FvH4_6g20470
GO:0006412	translation	BP	6	492	0.999303	1	FvH4_2g25780;FvH4_4g12020;FvH4_6g19250;FvH4_c3g00170;FvH4_c3g00180;FvH4_c3g00200
GO:0090304	nucleic acid metabolic process	BP	46	2025	0.999313	1	FvH4_1g04810;FvH4_1g05630;FvH4_1g07390;FvH4_1g07800;FvH4_1g08030;FvH4_1g08160;FvH4_1g19530;FvH4_1g22820;FvH4_1g23350;FvH4_1g25150;FvH4_2g13240;FvH4_2g22520;FvH4_2g34260;FvH4_2g35620;FvH4_2g38080;FvH4_2g38760;FvH4_2g39270;FvH4_3g04730;FvH4_3g05090;FvH4_3g32000;FvH4_3g35790;FvH4_4g14440;FvH4_4g21800;FvH4_4g27100;FvH4_4g27110;FvH4_4g27190;FvH4_4g31070;FvH4_5g05330;FvH4_5g15520;FvH4_5g19840;FvH4_5g33…
GO:0046907	intracellular transport	BP	2	283	0.999368	1	FvH4_2g16010;FvH4_6g20470
GO:0051641	cellular localization	BP	3	342	0.999368	1	FvH4_2g16010;FvH4_2g26870;FvH4_6g20470
GO:0006520	cellular amino acid metabolic process	BP	2	284	0.999387	1	FvH4_5g02070;FvH4_6g03830
GO:0043043	peptide biosynthetic process	BP	6	497	0.999388	1	FvH4_2g25780;FvH4_4g12020;FvH4_6g19250;FvH4_c3g00170;FvH4_c3g00180;FvH4_c3g00200
GO:0044267	cellular protein metabolic process	BP	54	2323	0.999512	1	FvH4_1g06420;FvH4_1g17120;FvH4_1g18010;FvH4_1g19010;FvH4_1g21000;FvH4_2g01230;FvH4_2g01610;FvH4_2g05840;FvH4_2g06910;FvH4_2g25780;FvH4_2g26330;FvH4_2g30910;FvH4_2g35060;FvH4_3g13270;FvH4_3g14340;FvH4_3g14730;FvH4_3g16200;FvH4_3g20230;FvH4_3g36200;FvH4_3g38990;FvH4_3g40840;FvH4_4g12020;FvH4_4g13910;FvH4_4g15750;FvH4_4g22780;FvH4_4g26830;FvH4_5g03980;FvH4_5g05240;FvH4_5g17690;FvH4_5g25720;FvH4_5g31…
GO:0043604	amide biosynthetic process	BP	6	512	0.999585	1	FvH4_2g25780;FvH4_4g12020;FvH4_6g19250;FvH4_c3g00170;FvH4_c3g00180;FvH4_c3g00200
GO:0006518	peptide metabolic process	BP	6	516	0.999627	1	FvH4_2g25780;FvH4_4g12020;FvH4_6g19250;FvH4_c3g00170;FvH4_c3g00180;FvH4_c3g00200
GO:0006139	nucleobase-containing compound metabolic process	BP	51	2263	0.999748	1	FvH4_1g04810;FvH4_1g05630;FvH4_1g07390;FvH4_1g07800;FvH4_1g08030;FvH4_1g08160;FvH4_1g19530;FvH4_1g22820;FvH4_1g23350;FvH4_1g25150;FvH4_2g10390;FvH4_2g13240;FvH4_2g22520;FvH4_2g34260;FvH4_2g35620;FvH4_2g38080;FvH4_2g38760;FvH4_2g39270;FvH4_3g02060;FvH4_3g04730;FvH4_3g05090;FvH4_3g32000;FvH4_3g35790;FvH4_4g14440;FvH4_4g21800;FvH4_4g27100;FvH4_4g27110;FvH4_4g27190;FvH4_4g31070;FvH4_5g05330;FvH4_5g12…
GO:0006396	RNA processing	BP	2	313	0.999757	1	FvH4_1g08030;FvH4_4g14440
GO:0006996	organelle organization	BP	3	374	0.999757	1	FvH4_2g17780;FvH4_2g26870;FvH4_4g29840
GO:0043603	cellular amide metabolic process	BP	6	546	0.999832	1	FvH4_2g25780;FvH4_4g12020;FvH4_6g19250;FvH4_c3g00170;FvH4_c3g00180;FvH4_c3g00200
GO:0019538	protein metabolic process	BP	65	2871	0.999968	1	FvH4_1g06420;FvH4_1g17120;FvH4_1g18010;FvH4_1g19010;FvH4_1g21000;FvH4_2g01230;FvH4_2g01610;FvH4_2g05840;FvH4_2g06910;FvH4_2g23780;FvH4_2g25780;FvH4_2g26330;FvH4_2g30910;FvH4_2g33340;FvH4_2g34170;FvH4_2g34230;FvH4_2g35060;FvH4_3g07970;FvH4_3g13270;FvH4_3g14340;FvH4_3g14730;FvH4_3g16200;FvH4_3g20230;FvH4_3g36200;FvH4_3g38990;FvH4_3g40840;FvH4_4g07370;FvH4_4g12020;FvH4_4g13910;FvH4_4g15750;FvH4_4g21…
GO:0034641	cellular nitrogen compound metabolic process	BP	64	2845	0.999972	1	FvH4_1g04810;FvH4_1g05630;FvH4_1g07390;FvH4_1g07800;FvH4_1g08030;FvH4_1g08160;FvH4_1g19530;FvH4_1g22820;FvH4_1g23350;FvH4_1g25150;FvH4_1g28960;FvH4_2g10390;FvH4_2g13240;FvH4_2g22520;FvH4_2g23050;FvH4_2g25780;FvH4_2g34260;FvH4_2g35620;FvH4_2g38080;FvH4_2g38760;FvH4_2g39270;FvH4_3g02060;FvH4_3g04730;FvH4_3g05090;FvH4_3g21940;FvH4_3g32000;FvH4_3g34860;FvH4_3g35790;FvH4_4g12020;FvH4_4g14440;FvH4_4g21…
GO:0044260	cellular macromolecule metabolic process	BP	108	4318	0.999984	1	FvH4_1g04810;FvH4_1g05630;FvH4_1g06420;FvH4_1g07390;FvH4_1g07800;FvH4_1g08030;FvH4_1g08160;FvH4_1g17120;FvH4_1g18010;FvH4_1g18550;FvH4_1g19010;FvH4_1g19530;FvH4_1g21000;FvH4_1g22820;FvH4_1g23350;FvH4_1g25150;FvH4_2g01230;FvH4_2g01610;FvH4_2g05840;FvH4_2g06910;FvH4_2g13240;FvH4_2g22520;FvH4_2g25780;FvH4_2g26330;FvH4_2g30910;FvH4_2g31570;FvH4_2g34260;FvH4_2g35060;FvH4_2g35620;FvH4_2g38080;FvH4_2g38…
GO:0006807	nitrogen compound metabolic process	BP	68	3056	0.999992	1	FvH4_1g04810;FvH4_1g05630;FvH4_1g07390;FvH4_1g07800;FvH4_1g08030;FvH4_1g08160;FvH4_1g19530;FvH4_1g22820;FvH4_1g23350;FvH4_1g25150;FvH4_1g28960;FvH4_2g10390;FvH4_2g13240;FvH4_2g22520;FvH4_2g23050;FvH4_2g25780;FvH4_2g31570;FvH4_2g34260;FvH4_2g35620;FvH4_2g38080;FvH4_2g38760;FvH4_2g39270;FvH4_3g02060;FvH4_3g04730;FvH4_3g05090;FvH4_3g21940;FvH4_3g32000;FvH4_3g34860;FvH4_3g35790;FvH4_4g10600;FvH4_4g12…
GO:0006259	DNA metabolic process	BP	1	435	1	1	FvH4_4g27190
GO:0043170	macromolecule metabolic process	BP	119	4902	1	1	FvH4_1g04810;FvH4_1g05630;FvH4_1g06420;FvH4_1g07390;FvH4_1g07800;FvH4_1g08030;FvH4_1g08160;FvH4_1g17120;FvH4_1g18010;FvH4_1g18550;FvH4_1g19010;FvH4_1g19530;FvH4_1g21000;FvH4_1g22820;FvH4_1g23350;FvH4_1g25150;FvH4_2g01230;FvH4_2g01610;FvH4_2g05840;FvH4_2g06910;FvH4_2g13240;FvH4_2g22520;FvH4_2g23780;FvH4_2g25780;FvH4_2g26330;FvH4_2g30910;FvH4_2g31570;FvH4_2g33340;FvH4_2g34170;FvH4_2g34230;FvH4_2g34…
GO:0071704	organic substance metabolic process	BP	167	6411	1	1	FvH4_1g04810;FvH4_1g05630;FvH4_1g06420;FvH4_1g07390;FvH4_1g07800;FvH4_1g08030;FvH4_1g08160;FvH4_1g17120;FvH4_1g18010;FvH4_1g18550;FvH4_1g19010;FvH4_1g19530;FvH4_1g21000;FvH4_1g22820;FvH4_1g23350;FvH4_1g24210;FvH4_1g24380;FvH4_1g25150;FvH4_1g28070;FvH4_1g28960;FvH4_1g30380;FvH4_2g00340;FvH4_2g01230;FvH4_2g01610;FvH4_2g02490;FvH4_2g05740;FvH4_2g05840;FvH4_2g06910;FvH4_2g08690;FvH4_2g10390;FvH4_2g13…
GO:0044238	primary metabolic process	BP	156	6162	1	1	FvH4_1g04810;FvH4_1g05630;FvH4_1g06420;FvH4_1g07390;FvH4_1g07800;FvH4_1g08030;FvH4_1g08160;FvH4_1g17120;FvH4_1g18010;FvH4_1g18550;FvH4_1g19010;FvH4_1g19530;FvH4_1g21000;FvH4_1g22820;FvH4_1g23350;FvH4_1g24210;FvH4_1g25150;FvH4_1g28070;FvH4_1g30380;FvH4_2g00340;FvH4_2g01230;FvH4_2g01610;FvH4_2g02490;FvH4_2g05740;FvH4_2g05840;FvH4_2g06910;FvH4_2g08690;FvH4_2g10390;FvH4_2g13240;FvH4_2g20930;FvH4_2g22…
GO:0008150	biological_process	BP	350	10454	1	1	FvH4_1g03200;FvH4_1g04810;FvH4_1g05260;FvH4_1g05410;FvH4_1g05630;FvH4_1g06420;FvH4_1g07190;FvH4_1g07390;FvH4_1g07800;FvH4_1g08030;FvH4_1g08160;FvH4_1g08910;FvH4_1g09610;FvH4_1g10740;FvH4_1g11490;FvH4_1g11530;FvH4_1g12210;FvH4_1g14090;FvH4_1g14430;FvH4_1g15820;FvH4_1g17120;FvH4_1g17340;FvH4_1g18010;FvH4_1g18550;FvH4_1g19010;FvH4_1g19530;FvH4_1g21000;FvH4_1g22820;FvH4_1g23350;FvH4_1g24210;FvH4_1g24…
GO:0016758	transferase activity, transferring hexosyl groups	MF	30	400	5.18399e-06	0.00183513	FvH4_1g00390;FvH4_1g18550;FvH4_1g19480;FvH4_2g00340;FvH4_2g03250;FvH4_2g03260;FvH4_2g03300;FvH4_2g30700;FvH4_2g36640;FvH4_3g05830;FvH4_3g06510;FvH4_3g37280;FvH4_3g42750;FvH4_4g03650;FvH4_4g13000;FvH4_4g30370;FvH4_5g04400;FvH4_5g34510;FvH4_5g36980;FvH4_6g16230;FvH4_6g17030;FvH4_6g38150;FvH4_6g39710;FvH4_6g39850;FvH4_6g39870;FvH4_6g42780;FvH4_6g43860;FvH4_7g15020;FvH4_7g15620;FvH4_7g16110
GO:0001071	nucleic acid binding transcription factor activity	MF	28	389	2.26952e-05	0.00267804	FvH4_1g04810;FvH4_1g07800;FvH4_1g08160;FvH4_1g19530;FvH4_1g22820;FvH4_1g23350;FvH4_2g13240;FvH4_2g34260;FvH4_2g35620;FvH4_2g38080;FvH4_4g21800;FvH4_4g27110;FvH4_4g31520;FvH4_5g15520;FvH4_5g19840;FvH4_5g33180;FvH4_5g39060;FvH4_6g02660;FvH4_6g02940;FvH4_6g10510;FvH4_6g20510;FvH4_6g26970;FvH4_6g29930;FvH4_6g34360;FvH4_6g46410;FvH4_6g50570;FvH4_7g15350;FvH4_7g26410
GO:0003700	transcription factor activity, sequence-specific DNA binding	MF	28	389	2.26952e-05	0.00267804	FvH4_1g04810;FvH4_1g07800;FvH4_1g08160;FvH4_1g19530;FvH4_1g22820;FvH4_1g23350;FvH4_2g13240;FvH4_2g34260;FvH4_2g35620;FvH4_2g38080;FvH4_4g21800;FvH4_4g27110;FvH4_4g31520;FvH4_5g15520;FvH4_5g19840;FvH4_5g33180;FvH4_5g39060;FvH4_6g02660;FvH4_6g02940;FvH4_6g10510;FvH4_6g20510;FvH4_6g26970;FvH4_6g29930;FvH4_6g34360;FvH4_6g46410;FvH4_6g50570;FvH4_7g15350;FvH4_7g26410
GO:0016757	transferase activity, transferring glycosyl groups	MF	33	511	3.91215e-05	0.00302446	FvH4_1g00390;FvH4_1g18550;FvH4_1g19480;FvH4_1g21000;FvH4_2g00340;FvH4_2g03250;FvH4_2g03260;FvH4_2g03300;FvH4_2g30700;FvH4_2g36640;FvH4_3g05830;FvH4_3g06510;FvH4_3g37280;FvH4_3g42750;FvH4_4g03650;FvH4_4g13000;FvH4_4g30370;FvH4_4g30540;FvH4_5g04400;FvH4_5g34510;FvH4_5g36980;FvH4_6g16230;FvH4_6g17030;FvH4_6g17390;FvH4_6g38150;FvH4_6g39710;FvH4_6g39850;FvH4_6g39870;FvH4_6g42780;FvH4_6g43860;FvH4_7g15…
GO:0016491	oxidoreductase activity	MF	71	1458	4.27184e-05	0.00302446	FvH4_1g05410;FvH4_1g07190;FvH4_1g11490;FvH4_1g12210;FvH4_1g14430;FvH4_1g17340;FvH4_1g24380;FvH4_1g28960;FvH4_2g02490;FvH4_2g05370;FvH4_2g07080;FvH4_2g09060;FvH4_2g14900;FvH4_2g18410;FvH4_2g18420;FvH4_2g22670;FvH4_2g29950;FvH4_2g29980;FvH4_2g31700;FvH4_2g31760;FvH4_2g37780;FvH4_2g39160;FvH4_2g40650;FvH4_3g01840;FvH4_3g01900;FvH4_3g02090;FvH4_3g04690;FvH4_3g10220;FvH4_3g11090;FvH4_3g11330;FvH4_3g15…
GO:0020037	heme binding	MF	29	445	9.78872e-05	0.0049503	FvH4_1g11490;FvH4_1g12210;FvH4_1g17340;FvH4_2g05370;FvH4_2g18410;FvH4_2g18420;FvH4_2g22670;FvH4_2g39160;FvH4_2g40650;FvH4_3g02090;FvH4_3g12220;FvH4_3g15220;FvH4_3g17260;FvH4_3g40570;FvH4_4g20220;FvH4_4g24640;FvH4_4g29370;FvH4_5g12400;FvH4_5g12550;FvH4_5g12570;FvH4_6g22840;FvH4_6g27610;FvH4_6g44730;FvH4_6g45180;FvH4_6g46500;FvH4_6g50150;FvH4_7g05960;FvH4_7g12300;FvH4_7g14480
GO:0046906	tetrapyrrole binding	MF	29	445	9.78872e-05	0.0049503	FvH4_1g11490;FvH4_1g12210;FvH4_1g17340;FvH4_2g05370;FvH4_2g18410;FvH4_2g18420;FvH4_2g22670;FvH4_2g39160;FvH4_2g40650;FvH4_3g02090;FvH4_3g12220;FvH4_3g15220;FvH4_3g17260;FvH4_3g40570;FvH4_4g20220;FvH4_4g24640;FvH4_4g29370;FvH4_5g12400;FvH4_5g12550;FvH4_5g12570;FvH4_6g22840;FvH4_6g27610;FvH4_6g44730;FvH4_6g45180;FvH4_6g46500;FvH4_6g50150;FvH4_7g05960;FvH4_7g12300;FvH4_7g14480
GO:0015267	channel activity	MF	14	169	0.000649827	0.0255598	FvH4_2g30280;FvH4_2g35700;FvH4_3g21060;FvH4_3g29400;FvH4_3g32260;FvH4_5g02630;FvH4_5g10070;FvH4_6g16770;FvH4_6g43030;FvH4_7g07830;FvH4_7g14430;FvH4_7g20190;FvH4_7g20690;FvH4_7g31950
GO:0022803	passive transmembrane transporter activity	MF	14	169	0.000649827	0.0255598	FvH4_2g30280;FvH4_2g35700;FvH4_3g21060;FvH4_3g29400;FvH4_3g32260;FvH4_5g02630;FvH4_5g10070;FvH4_6g16770;FvH4_6g43030;FvH4_7g07830;FvH4_7g14430;FvH4_7g20190;FvH4_7g20690;FvH4_7g31950
GO:0022857	transmembrane transporter activity	MF	43	867	0.00105641	0.0373969	FvH4_2g30280;FvH4_2g35700;FvH4_3g02060;FvH4_3g02250;FvH4_3g04750;FvH4_3g08560;FvH4_3g09930;FvH4_3g14010;FvH4_3g19700;FvH4_3g21060;FvH4_3g29400;FvH4_3g32260;FvH4_3g38120;FvH4_4g03540;FvH4_4g15300;FvH4_4g22520;FvH4_4g24630;FvH4_4g25560;FvH4_4g32600;FvH4_5g02630;FvH4_5g10070;FvH4_5g10300;FvH4_5g22520;FvH4_5g33670;FvH4_6g11490;FvH4_6g12770;FvH4_6g14370;FvH4_6g16770;FvH4_6g17170;FvH4_6g31430;FvH4_6g39…
GO:0005215	transporter activity	MF	44	917	0.00177108	0.0569967	FvH4_2g30280;FvH4_2g35700;FvH4_3g00890;FvH4_3g02060;FvH4_3g02250;FvH4_3g04750;FvH4_3g08560;FvH4_3g09930;FvH4_3g14010;FvH4_3g19700;FvH4_3g21060;FvH4_3g29400;FvH4_3g32260;FvH4_3g38120;FvH4_4g03540;FvH4_4g15300;FvH4_4g22520;FvH4_4g24630;FvH4_4g25560;FvH4_4g32600;FvH4_5g02630;FvH4_5g10070;FvH4_5g10300;FvH4_5g22520;FvH4_5g33670;FvH4_6g11490;FvH4_6g12770;FvH4_6g14370;FvH4_6g16770;FvH4_6g17170;FvH4_6g31…
GO:0042910	xenobiotic transporter activity	MF	7	59	0.00197518	0.0582679	FvH4_3g02250;FvH4_3g19700;FvH4_5g33670;FvH4_6g39010;FvH4_7g15630;FvH4_7g30070;FvH4_7g32860
GO:0005506	iron ion binding	MF	22	385	0.00348391	0.0912833	FvH4_1g12210;FvH4_2g18410;FvH4_2g18420;FvH4_2g22670;FvH4_2g39160;FvH4_2g40650;FvH4_3g17260;FvH4_3g40570;FvH4_4g24640;FvH4_4g29370;FvH4_5g12400;FvH4_5g12550;FvH4_5g12570;FvH4_6g10770;FvH4_6g22840;FvH4_6g30880;FvH4_6g44730;FvH4_6g45180;FvH4_6g46500;FvH4_7g05960;FvH4_7g12300;FvH4_7g14480
GO:0015291	secondary active transmembrane transporter activity	MF	11	140	0.00361007	0.0912833	FvH4_3g02250;FvH4_3g19700;FvH4_4g03540;FvH4_4g25560;FvH4_4g32600;FvH4_5g33670;FvH4_6g11490;FvH4_6g39010;FvH4_7g15630;FvH4_7g30070;FvH4_7g32860
GO:0004857	enzyme inhibitor activity	MF	11	147	0.00521843	0.123155	FvH4_1g09610;FvH4_1g15820;FvH4_2g34560;FvH4_3g17480;FvH4_4g12140;FvH4_4g18990;FvH4_4g19700;FvH4_4g19710;FvH4_6g35830;FvH4_7g27830;FvH4_7g31650
GO:0008083	growth factor activity	MF	3	13	0.00632147	0.134884	FvH4_1g01840;FvH4_1g23250;FvH4_2g03340
GO:0003824	catalytic activity	MF	266	7852	0.00647749	0.134884	FvH4_1g00390;FvH4_1g05410;FvH4_1g06420;FvH4_1g06560;FvH4_1g07190;FvH4_1g08910;FvH4_1g09610;FvH4_1g11490;FvH4_1g11530;FvH4_1g12210;FvH4_1g14430;FvH4_1g17120;FvH4_1g17340;FvH4_1g17390;FvH4_1g18010;FvH4_1g18550;FvH4_1g19010;FvH4_1g19480;FvH4_1g21000;FvH4_1g24210;FvH4_1g24380;FvH4_1g24520;FvH4_1g26120;FvH4_1g28070;FvH4_1g28960;FvH4_1g30380;FvH4_2g00340;FvH4_2g01230;FvH4_2g02490;FvH4_2g03250;FvH4_2g03…
GO:0043565	sequence-specific DNA binding	MF	13	197	0.007209	0.141777	FvH4_1g04810;FvH4_1g07390;FvH4_1g07800;FvH4_1g22820;FvH4_2g34260;FvH4_5g15520;FvH4_5g35490;FvH4_5g39060;FvH4_6g02660;FvH4_6g10510;FvH4_6g50570;FvH4_7g13980;FvH4_7g15350
GO:0016705	oxidoreductase activity, acting on paired donors, with incorporation or reduction of molecular oxygen	MF	22	412	0.00761361	0.141854	FvH4_1g12210;FvH4_1g28960;FvH4_2g18410;FvH4_2g18420;FvH4_2g22670;FvH4_2g39160;FvH4_2g40650;FvH4_3g17260;FvH4_3g40570;FvH4_4g24640;FvH4_4g29370;FvH4_5g00210;FvH4_5g12400;FvH4_5g12550;FvH4_5g12570;FvH4_6g22840;FvH4_6g44730;FvH4_6g45180;FvH4_6g46500;FvH4_7g05960;FvH4_7g12300;FvH4_7g14480
GO:0004601	peroxidase activity	MF	8	96	0.00873078	0.154535	FvH4_1g11490;FvH4_1g17340;FvH4_2g05370;FvH4_3g02090;FvH4_3g15220;FvH4_4g20220;FvH4_6g27610;FvH4_6g50150
GO:0016684	oxidoreductase activity, acting on peroxide as acceptor	MF	8	98	0.00983601	0.165807	FvH4_1g11490;FvH4_1g17340;FvH4_2g05370;FvH4_3g02090;FvH4_3g15220;FvH4_4g20220;FvH4_6g27610;FvH4_6g50150
GO:0016762	xyloglucan:xyloglucosyl transferase activity	MF	4	29	0.0108848	0.175147	FvH4_1g18550;FvH4_3g06510;FvH4_6g38150;FvH4_6g43860
GO:0005102	receptor binding	MF	3	18	0.0161212	0.230859	FvH4_1g01840;FvH4_1g23250;FvH4_2g03340
GO:0033293	monocarboxylic acid binding	MF	4	33	0.0170582	0.230859	FvH4_4g18990;FvH4_4g19700;FvH4_4g19710;FvH4_6g12710
GO:0016209	antioxidant activity	MF	8	113	0.0216848	0.230859	FvH4_1g11490;FvH4_1g17340;FvH4_2g05370;FvH4_3g02090;FvH4_3g15220;FvH4_4g20220;FvH4_6g27610;FvH4_6g50150
GO:0004097	catechol oxidase activity	MF	2	8	0.0227717	0.230859	FvH4_2g09060;FvH4_3g04690
GO:0019210	kinase inhibitor activity	MF	2	8	0.0227717	0.230859	FvH4_1g15820;FvH4_2g34560
GO:0015297	antiporter activity	MF	8	115	0.0238046	0.230859	FvH4_3g02250;FvH4_3g19700;FvH4_5g33670;FvH4_6g11490;FvH4_6g39010;FvH4_7g15630;FvH4_7g30070;FvH4_7g32860
GO:0016701	oxidoreductase activity, acting on single donors with incorporation of molecular oxygen	MF	5	56	0.0270518	0.230859	FvH4_3g43530;FvH4_4g15250;FvH4_4g34690;FvH4_5g05680;FvH4_6g30880
GO:0016702	oxidoreductase activity, acting on single donors with incorporation of molecular oxygen, incorporation of two atoms of oxygen	MF	4	38	0.027352	0.230859	FvH4_3g43530;FvH4_4g15250;FvH4_4g34690;FvH4_5g05680
GO:0031406	carboxylic acid binding	MF	4	38	0.027352	0.230859	FvH4_4g18990;FvH4_4g19700;FvH4_4g19710;FvH4_6g12710
GO:0043177	organic acid binding	MF	4	38	0.027352	0.230859	FvH4_4g18990;FvH4_4g19700;FvH4_4g19710;FvH4_6g12710
GO:0051213	dioxygenase activity	MF	4	38	0.027352	0.230859	FvH4_3g43530;FvH4_4g15250;FvH4_4g34690;FvH4_5g05680
GO:0005315	inorganic phosphate transmembrane transporter activity	MF	2	9	0.0286972	0.230859	FvH4_4g03540;FvH4_4g25560
GO:0008442	3-hydroxyisobutyrate dehydrogenase activity	MF	1	1	0.0303306	0.230859	FvH4_3g10220
GO:0008974	phosphoribulokinase activity	MF	1	1	0.0303306	0.230859	FvH4_5g23520
GO:0009496	plastoquinol--plastocyanin reductase activity	MF	1	1	0.0303306	0.230859	FvH4_6g44370
GO:0010242	oxygen evolving activity	MF	1	1	0.0303306	0.230859	FvH4_1g14430
GO:0036033	mediator complex binding	MF	1	1	0.0303306	0.230859	FvH4_2g07110
GO:0045158	electron transporter, transferring electrons within cytochrome b6/f complex of photosystem II activity	MF	1	1	0.0303306	0.230859	FvH4_6g44370
GO:0046406	magnesium protoporphyrin IX methyltransferase activity	MF	1	1	0.0303306	0.230859	FvH4_5g09430
GO:0047750	cholestenol delta-isomerase activity	MF	1	1	0.0303306	0.230859	FvH4_4g22210
GO:0048529	magnesium-protoporphyrin IX monomethyl ester (oxidative) cyclase activity	MF	1	1	0.0303306	0.230859	FvH4_1g28960
GO:0052880	oxidoreductase activity, acting on diphenols and related substances as donors, with copper protein as acceptor	MF	1	1	0.0303306	0.230859	FvH4_6g44370
GO:0016667	oxidoreductase activity, acting on a sulfur group of donors	MF	6	78	0.0309702	0.230859	FvH4_2g14900;FvH4_2g31700;FvH4_3g01900;FvH4_4g13910;FvH4_4g17490;FvH4_6g20660
GO:0010427	abscisic acid binding	MF	3	23	0.031303	0.230859	FvH4_4g18990;FvH4_4g19700;FvH4_4g19710
GO:0019840	isoprenoid binding	MF	3	23	0.031303	0.230859	FvH4_4g18990;FvH4_4g19700;FvH4_4g19710
GO:0043178	alcohol binding	MF	3	23	0.031303	0.230859	FvH4_4g18990;FvH4_4g19700;FvH4_4g19710
GO:0098772	molecular function regulator	MF	13	241	0.0327008	0.236247	FvH4_1g09610;FvH4_1g15820;FvH4_2g15940;FvH4_2g34560;FvH4_3g17480;FvH4_4g12140;FvH4_4g18990;FvH4_4g19700;FvH4_4g19710;FvH4_6g35830;FvH4_6g41510;FvH4_7g27830;FvH4_7g31650
GO:0042562	hormone binding	MF	3	24	0.0349912	0.244065	FvH4_4g18990;FvH4_4g19700;FvH4_4g19710
GO:0016671	oxidoreductase activity, acting on a sulfur group of donors, disulfide as acceptor	MF	2	10	0.035162	0.244065	FvH4_3g01900;FvH4_4g13910
GO:0022804	active transmembrane transporter activity	MF	14	270	0.0364206	0.24794	FvH4_3g02060;FvH4_3g02250;FvH4_3g19700;FvH4_4g03540;FvH4_4g24630;FvH4_4g25560;FvH4_4g32600;FvH4_5g22520;FvH4_5g33670;FvH4_6g11490;FvH4_6g39010;FvH4_7g15630;FvH4_7g30070;FvH4_7g32860
GO:0004864	protein phosphatase inhibitor activity	MF	3	25	0.0388932	0.254967	FvH4_4g18990;FvH4_4g19700;FvH4_4g19710
GO:0019212	phosphatase inhibitor activity	MF	3	25	0.0388932	0.254967	FvH4_4g18990;FvH4_4g19700;FvH4_4g19710
GO:0030234	enzyme regulator activity	MF	12	224	0.0409092	0.263307	FvH4_1g09610;FvH4_1g15820;FvH4_2g34560;FvH4_3g17480;FvH4_4g12140;FvH4_4g18990;FvH4_4g19700;FvH4_4g19710;FvH4_6g35830;FvH4_6g41510;FvH4_7g27830;FvH4_7g31650
GO:0004553	hydrolase activity, hydrolyzing O-glycosyl compounds	MF	18	386	0.0476532	0.301237	FvH4_1g18550;FvH4_1g24210;FvH4_1g30380;FvH4_2g08690;FvH4_2g20930;FvH4_2g25990;FvH4_2g31570;FvH4_3g06510;FvH4_3g11610;FvH4_3g28370;FvH4_3g38160;FvH4_4g10600;FvH4_4g19350;FvH4_4g25340;FvH4_5g17090;FvH4_6g37200;FvH4_6g38150;FvH4_6g43860
GO:0043531	ADP binding	MF	16	336	0.0510579	0.317097	FvH4_1g15170;FvH4_1g15230;FvH4_1g15380;FvH4_1g15390;FvH4_2g20310;FvH4_2g38620;FvH4_3g00820;FvH4_3g02290;FvH4_3g04780;FvH4_3g42940;FvH4_5g23420;FvH4_5g32970;FvH4_6g22150;FvH4_7g10520;FvH4_7g31110;FvH4_7g31140
GO:0071949	FAD binding	MF	4	48	0.0570937	0.32044	FvH4_1g23750;FvH4_3g11090;FvH4_3g11330;FvH4_5g14870
GO:0004532	exoribonuclease activity	MF	2	13	0.05742	0.32044	FvH4_6g28140;FvH4_7g18720
GO:0016896	exoribonuclease activity, producing 5'-phosphomonoesters	MF	2	13	0.05742	0.32044	FvH4_6g28140;FvH4_7g18720
GO:0003935	GTP cyclohydrolase II activity	MF	1	2	0.059743	0.32044	FvH4_3g34860
GO:0008124	4-alpha-hydroxytetrahydrobiopterin dehydratase activity	MF	1	2	0.059743	0.32044	FvH4_7g26390
GO:0008198	ferrous iron binding	MF	1	2	0.059743	0.32044	FvH4_6g30880
GO:0008686	3,4-dihydroxy-2-butanone-4-phosphate synthase activity	MF	1	2	0.059743	0.32044	FvH4_3g34860
GO:0016863	intramolecular oxidoreductase activity, transposing C=C bonds	MF	1	2	0.059743	0.32044	FvH4_4g22210
GO:0045550	geranylgeranyl reductase activity	MF	1	2	0.059743	0.32044	FvH4_5g14870
GO:0008289	lipid binding	MF	8	139	0.0612712	0.323731	FvH4_1g20930;FvH4_2g35360;FvH4_4g18990;FvH4_4g19700;FvH4_4g19710;FvH4_5g30920;FvH4_6g12710;FvH4_7g32880
GO:0019207	kinase regulator activity	MF	2	14	0.065679	0.340745	FvH4_1g15820;FvH4_2g34560
GO:0016798	hydrolase activity, acting on glycosyl bonds	MF	18	403	0.0664163	0.340745	FvH4_1g18550;FvH4_1g24210;FvH4_1g30380;FvH4_2g08690;FvH4_2g20930;FvH4_2g25990;FvH4_2g31570;FvH4_3g06510;FvH4_3g11610;FvH4_3g28370;FvH4_3g38160;FvH4_4g10600;FvH4_4g19350;FvH4_4g25340;FvH4_5g17090;FvH4_6g37200;FvH4_6g38150;FvH4_6g43860
GO:0003993	acid phosphatase activity	MF	3	32	0.0719262	0.363741	FvH4_2g09920;FvH4_2g38890;FvH4_5g17770
GO:0005509	calcium ion binding	MF	11	223	0.07803	0.389051	FvH4_1g20930;FvH4_1g28660;FvH4_2g34530;FvH4_2g35060;FvH4_4g06380;FvH4_4g19970;FvH4_4g22170;FvH4_6g38900;FvH4_7g00040;FvH4_7g12030;FvH4_7g34050
GO:0004568	chitinase activity	MF	2	16	0.0832663	0.395517	FvH4_2g31570;FvH4_4g10600
GO:0003933	GTP cyclohydrolase activity	MF	1	3	0.0882651	0.395517	FvH4_3g34860
GO:0004176	ATP-dependent peptidase activity	MF	1	3	0.0882651	0.395517	FvH4_7g03300
GO:0004623	phospholipase A2 activity	MF	1	3	0.0882651	0.395517	FvH4_4g06380
GO:0008199	ferric iron binding	MF	1	3	0.0882651	0.395517	FvH4_6g10770
GO:0008661	1-deoxy-D-xylulose-5-phosphate synthase activity	MF	1	3	0.0882651	0.395517	FvH4_4g16950
GO:0016730	oxidoreductase activity, acting on iron-sulfur proteins as donors	MF	1	3	0.0882651	0.395517	FvH4_5g01180
GO:0046423	allene-oxide cyclase activity	MF	1	3	0.0882651	0.395517	FvH4_5g31510
GO:1901677	phosphate transmembrane transporter activity	MF	2	17	0.0925367	0.409475	FvH4_4g03540;FvH4_4g25560
GO:0015035	protein disulfide oxidoreductase activity	MF	4	57	0.0941902	0.410369	FvH4_2g14900;FvH4_2g31700;FvH4_4g17490;FvH4_6g20660
GO:0016747	transferase activity, transferring acyl groups other than amino-acyl groups	MF	10	207	0.0997795	0.410369	FvH4_2g05740;FvH4_2g12510;FvH4_2g32820;FvH4_3g34690;FvH4_4g20880;FvH4_4g24800;FvH4_6g28410;FvH4_6g46780;FvH4_6g48770;FvH4_7g01410
GO:0005216	ion channel activity	MF	7	130	0.100768	0.410369	FvH4_2g30280;FvH4_3g21060;FvH4_3g29400;FvH4_7g07830;FvH4_7g20190;FvH4_7g20690;FvH4_7g31950
GO:0022838	substrate-specific channel activity	MF	7	130	0.100768	0.410369	FvH4_2g30280;FvH4_3g21060;FvH4_3g29400;FvH4_7g07830;FvH4_7g20190;FvH4_7g20690;FvH4_7g31950
GO:0009055	electron carrier activity	MF	8	156	0.102616	0.410369	FvH4_2g31700;FvH4_2g37890;FvH4_3g01050;FvH4_3g12220;FvH4_4g17490;FvH4_5g22740;FvH4_6g20660;FvH4_6g44370
GO:0015036	disulfide oxidoreductase activity	MF	4	59	0.103671	0.410369	FvH4_2g14900;FvH4_2g31700;FvH4_4g17490;FvH4_6g20660
GO:0016679	oxidoreductase activity, acting on diphenols and related substances as donors	MF	4	59	0.103671	0.410369	FvH4_1g24380;FvH4_2g09060;FvH4_3g04690;FvH4_6g44370
GO:0004252	serine-type endopeptidase activity	MF	6	107	0.106794	0.410369	FvH4_2g33340;FvH4_2g34170;FvH4_2g34230;FvH4_4g07370;FvH4_6g35680;FvH4_7g03300
GO:0019888	protein phosphatase regulator activity	MF	3	38	0.107401	0.410369	FvH4_4g18990;FvH4_4g19700;FvH4_4g19710
GO:0004534	5'-3' exoribonuclease activity	MF	1	4	0.115924	0.410369	FvH4_7g18720
GO:0004860	protein kinase inhibitor activity	MF	1	4	0.115924	0.410369	FvH4_1g15820
GO:0004861	cyclin-dependent protein serine/threonine kinase inhibitor activity	MF	1	4	0.115924	0.410369	FvH4_1g15820
GO:0005094	Rho GDP-dissociation inhibitor activity	MF	1	4	0.115924	0.410369	FvH4_6g41510
GO:0009975	cyclase activity	MF	1	4	0.115924	0.410369	FvH4_5g31510
GO:0022840	leak channel activity	MF	1	4	0.115924	0.410369	FvH4_3g29400
GO:0022841	potassium ion leak channel activity	MF	1	4	0.115924	0.410369	FvH4_3g29400
GO:0022842	narrow pore channel activity	MF	1	4	0.115924	0.410369	FvH4_3g29400
GO:0030291	protein serine/threonine kinase inhibitor activity	MF	1	4	0.115924	0.410369	FvH4_1g15820
GO:0033743	peptide-methionine (R)-S-oxide reductase activity	MF	1	4	0.115924	0.410369	FvH4_4g13910
GO:0046524	sucrose-phosphate synthase activity	MF	1	4	0.115924	0.410369	FvH4_2g00340
GO:0052689	carboxylic ester hydrolase activity	MF	6	110	0.117685	0.411854	FvH4_1g09610;FvH4_2g23050;FvH4_4g06380;FvH4_4g12140;FvH4_6g35830;FvH4_7g31650
GO:0030599	pectinesterase activity	MF	4	62	0.11867	0.411854	FvH4_1g09610;FvH4_4g12140;FvH4_6g35830;FvH4_7g31650
GO:0016796	exonuclease activity, active with either ribo- or deoxyribonucleic acids and producing 5'-phosphomonoesters	MF	2	20	0.121936	0.419082	FvH4_6g28140;FvH4_7g18720
GO:0005507	copper ion binding	MF	5	87	0.124531	0.423885	FvH4_1g24380;FvH4_2g37780;FvH4_2g37890;FvH4_3g01840;FvH4_5g29070
GO:0003680	AT DNA binding	MF	2	21	0.132185	0.435568	FvH4_5g35490;FvH4_7g13980
GO:0004872	receptor activity	MF	5	89	0.133461	0.435568	FvH4_1g11530;FvH4_4g18990;FvH4_4g19700;FvH4_4g19710;FvH4_7g07830
GO:0038023	signaling receptor activity	MF	5	89	0.133461	0.435568	FvH4_1g11530;FvH4_4g18990;FvH4_4g19700;FvH4_4g19710;FvH4_7g07830
GO:0060089	molecular transducer activity	MF	5	89	0.133461	0.435568	FvH4_1g11530;FvH4_4g18990;FvH4_4g19700;FvH4_4g19710;FvH4_7g07830
GO:0019208	phosphatase regulator activity	MF	3	42	0.134116	0.435568	FvH4_4g18990;FvH4_4g19700;FvH4_4g19710
GO:0005267	potassium channel activity	MF	2	22	0.14262	0.439405	FvH4_2g30280;FvH4_3g29400
GO:0016746	transferase activity, transferring acyl groups	MF	11	251	0.142697	0.439405	FvH4_2g05740;FvH4_2g12510;FvH4_2g32820;FvH4_3g34690;FvH4_4g20880;FvH4_4g24800;FvH4_6g28410;FvH4_6g38270;FvH4_6g46780;FvH4_6g48770;FvH4_7g01410
GO:0004332	fructose-bisphosphate aldolase activity	MF	1	5	0.142745	0.439405	FvH4_2g10390
GO:0008184	glycogen phosphorylase activity	MF	1	5	0.142745	0.439405	FvH4_4g30370
GO:0042132	fructose 1,6-bisphosphate 1-phosphatase activity	MF	1	5	0.142745	0.439405	FvH4_6g12370
GO:0047746	chlorophyllase activity	MF	1	5	0.142745	0.439405	FvH4_2g23050
GO:0010333	terpene synthase activity	MF	4	67	0.145583	0.444278	FvH4_2g23420;FvH4_6g06540;FvH4_6g19050;FvH4_6g43710
GO:0016835	carbon-oxygen lyase activity	MF	7	144	0.148378	0.448938	FvH4_2g23420;FvH4_5g12990;FvH4_6g03830;FvH4_6g06540;FvH4_6g19050;FvH4_6g43710;FvH4_7g26390
GO:0003677	DNA binding	MF	54	1550	0.156313	0.465768	FvH4_1g04810;FvH4_1g07390;FvH4_1g07800;FvH4_1g08160;FvH4_1g13110;FvH4_1g13170;FvH4_1g14650;FvH4_1g19530;FvH4_1g22820;FvH4_1g23350;FvH4_1g25150;FvH4_1g27990;FvH4_2g01320;FvH4_2g12310;FvH4_2g13240;FvH4_2g24440;FvH4_2g34260;FvH4_2g35360;FvH4_2g35620;FvH4_2g38760;FvH4_2g39270;FvH4_2g40620;FvH4_3g04730;FvH4_3g05090;FvH4_3g32000;FvH4_3g35790;FvH4_4g02690;FvH4_4g27110;FvH4_4g31070;FvH4_5g05330;FvH4_5g06…
GO:0016829	lyase activity	MF	11	256	0.156572	0.465768	FvH4_1g08910;FvH4_2g10390;FvH4_2g23420;FvH4_3g34860;FvH4_5g12990;FvH4_5g33740;FvH4_6g03830;FvH4_6g06540;FvH4_6g19050;FvH4_6g43710;FvH4_7g26390
GO:0016887	ATPase activity	MF	12	286	0.16152	0.470384	FvH4_1g24520;FvH4_2g14330;FvH4_2g29840;FvH4_2g37300;FvH4_3g02060;FvH4_4g21390;FvH4_4g24630;FvH4_5g22520;FvH4_5g29080;FvH4_6g39250;FvH4_7g03300;FvH4_7g20800
GO:0016838	carbon-oxygen lyase activity, acting on phosphates	MF	4	71	0.168654	0.470384	FvH4_2g23420;FvH4_6g06540;FvH4_6g19050;FvH4_6g43710
GO:0004478	methionine adenosyltransferase activity	MF	1	6	0.168754	0.470384	FvH4_6g09200
GO:0015368	calcium:cation antiporter activity	MF	1	6	0.168754	0.470384	FvH4_6g11490
GO:0015369	calcium:proton antiporter activity	MF	1	6	0.168754	0.470384	FvH4_6g11490
GO:0016538	cyclin-dependent protein serine/threonine kinase regulator activity	MF	1	6	0.168754	0.470384	FvH4_1g15820
GO:0030060	L-malate dehydrogenase activity	MF	1	6	0.168754	0.470384	FvH4_2g02490
GO:0051139	metal ion:proton antiporter activity	MF	1	6	0.168754	0.470384	FvH4_6g11490
GO:1990837	sequence-specific double-stranded DNA binding	MF	2	25	0.174846	0.483559	FvH4_5g35490;FvH4_7g13980
GO:0005261	cation channel activity	MF	2	26	0.185833	0.487001	FvH4_2g30280;FvH4_3g29400
GO:0008374	O-acyltransferase activity	MF	2	26	0.185833	0.487001	FvH4_2g05740;FvH4_2g32820
GO:0004871	signal transducer activity	MF	5	101	0.192478	0.487001	FvH4_1g11530;FvH4_4g18990;FvH4_4g19700;FvH4_4g19710;FvH4_7g07830
GO:0004124	cysteine synthase activity	MF	1	7	0.193975	0.487001	FvH4_6g03830
GO:0004612	phosphoenolpyruvate carboxykinase (ATP) activity	MF	1	7	0.193975	0.487001	FvH4_5g33740
GO:0005092	GDP-dissociation inhibitor activity	MF	1	7	0.193975	0.487001	FvH4_6g41510
GO:0008061	chitin binding	MF	1	7	0.193975	0.487001	FvH4_2g31570
GO:0016744	transferase activity, transferring aldehyde or ketonic groups	MF	1	7	0.193975	0.487001	FvH4_4g16950
GO:0016832	aldehyde-lyase activity	MF	1	7	0.193975	0.487001	FvH4_2g10390
GO:0017025	TBP-class protein binding	MF	1	7	0.193975	0.487001	FvH4_6g46960
GO:0019238	cyclohydrolase activity	MF	1	7	0.193975	0.487001	FvH4_3g34860
GO:0030151	molybdenum ion binding	MF	1	7	0.193975	0.487001	FvH4_3g13080
GO:0050308	sugar-phosphatase activity	MF	1	7	0.193975	0.487001	FvH4_6g12370
GO:0016740	transferase activity	MF	92	2785	0.196136	0.487464	FvH4_1g00390;FvH4_1g06420;FvH4_1g11530;FvH4_1g18010;FvH4_1g18550;FvH4_1g19010;FvH4_1g19480;FvH4_1g21000;FvH4_2g00340;FvH4_2g01230;FvH4_2g03250;FvH4_2g03260;FvH4_2g03300;FvH4_2g05740;FvH4_2g05840;FvH4_2g06910;FvH4_2g12510;FvH4_2g15770;FvH4_2g26330;FvH4_2g30700;FvH4_2g30910;FvH4_2g32820;FvH4_2g35060;FvH4_2g36640;FvH4_3g01760;FvH4_3g01780;FvH4_3g05830;FvH4_3g06510;FvH4_3g13270;FvH4_3g14340;FvH4_3g16…
GO:0016860	intramolecular oxidoreductase activity	MF	2	27	0.196913	0.487464	FvH4_4g22210;FvH4_5g31510
GO:0016682	oxidoreductase activity, acting on diphenols and related substances as donors, oxygen as acceptor	MF	3	51	0.200995	0.494113	FvH4_1g24380;FvH4_2g09060;FvH4_3g04690
GO:0050662	coenzyme binding	MF	12	304	0.214354	0.500838	FvH4_1g23750;FvH4_2g23570;FvH4_3g10220;FvH4_3g11090;FvH4_3g11330;FvH4_4g13320;FvH4_5g00210;FvH4_5g14870;FvH4_5g26020;FvH4_5g30340;FvH4_6g07910;FvH4_7g01520
GO:0004144	diacylglycerol O-acyltransferase activity	MF	1	8	0.218433	0.500838	FvH4_2g05740
GO:0004535	poly(A)-specific ribonuclease activity	MF	1	8	0.218433	0.500838	FvH4_6g28140
GO:0004634	phosphopyruvate hydratase activity	MF	1	8	0.218433	0.500838	FvH4_5g12990
GO:0005089	Rho guanyl-nucleotide exchange factor activity	MF	1	8	0.218433	0.500838	FvH4_2g15940
GO:0008121	ubiquinol-cytochrome-c reductase activity	MF	1	8	0.218433	0.500838	FvH4_6g44370
GO:0008134	transcription factor binding	MF	1	8	0.218433	0.500838	FvH4_6g46960
GO:0016681	oxidoreductase activity, acting on diphenols and related substances as donors, cytochrome as acceptor	MF	1	8	0.218433	0.500838	FvH4_6g44370
GO:0019203	carbohydrate phosphatase activity	MF	1	8	0.218433	0.500838	FvH4_6g12370
GO:0016759	cellulose synthase activity	MF	2	29	0.219293	0.500838	FvH4_3g42750;FvH4_6g42780
GO:0016760	cellulose synthase (UDP-forming) activity	MF	2	29	0.219293	0.500838	FvH4_3g42750;FvH4_6g42780
GO:0000175	3'-5'-exoribonuclease activity	MF	1	9	0.24215	0.532428	FvH4_6g28140
GO:0004645	phosphorylase activity	MF	1	9	0.24215	0.532428	FvH4_4g30370
GO:0005088	Ras guanyl-nucleotide exchange factor activity	MF	1	9	0.24215	0.532428	FvH4_2g15940
GO:0005385	zinc ion transmembrane transporter activity	MF	1	9	0.24215	0.532428	FvH4_6g39460
GO:0016411	acylglycerol O-acyltransferase activity	MF	1	9	0.24215	0.532428	FvH4_2g05740
GO:0016628	oxidoreductase activity, acting on the CH-CH group of donors, NAD or NADP as acceptor	MF	1	9	0.24215	0.532428	FvH4_5g14870
GO:0048037	cofactor binding	MF	15	404	0.246724	0.539137	FvH4_1g23750;FvH4_2g23570;FvH4_3g10220;FvH4_3g11090;FvH4_3g11330;FvH4_3g13080;FvH4_4g13320;FvH4_4g30370;FvH4_5g00210;FvH4_5g02070;FvH4_5g14870;FvH4_5g26020;FvH4_5g30340;FvH4_6g07910;FvH4_7g01520
GO:0004527	exonuclease activity	MF	2	33	0.264541	0.562914	FvH4_6g28140;FvH4_7g18720
GO:0042578	phosphoric ester hydrolase activity	MF	9	230	0.264737	0.562914	FvH4_1g17120;FvH4_2g09920;FvH4_2g38890;FvH4_3g06750;FvH4_3g38990;FvH4_5g17770;FvH4_6g12370;FvH4_6g33030;FvH4_6g53990
GO:0005504	fatty acid binding	MF	1	10	0.265148	0.562914	FvH4_6g12710
GO:0019887	protein kinase regulator activity	MF	1	10	0.265148	0.562914	FvH4_1g15820
GO:0035251	UDP-glucosyltransferase activity	MF	3	59	0.265555	0.562914	FvH4_2g00340;FvH4_3g42750;FvH4_6g42780
GO:0004112	cyclic-nucleotide phosphodiesterase activity	MF	1	11	0.28745	0.602115	FvH4_3g06750
GO:0008409	5'-3' exonuclease activity	MF	1	11	0.28745	0.602115	FvH4_7g18720
GO:0046527	glucosyltransferase activity	MF	3	62	0.290417	0.604317	FvH4_2g00340;FvH4_3g42750;FvH4_6g42780
GO:0050660	flavin adenine dinucleotide binding	MF	5	119	0.293874	0.604317	FvH4_1g23750;FvH4_3g11090;FvH4_3g11330;FvH4_5g00210;FvH4_5g14870
GO:0016791	phosphatase activity	MF	7	178	0.296142	0.604317	FvH4_1g17120;FvH4_2g09920;FvH4_2g38890;FvH4_3g38990;FvH4_5g17770;FvH4_6g12370;FvH4_6g33030
GO:0008171	O-methyltransferase activity	MF	2	36	0.298525	0.604317	FvH4_5g09430;FvH4_7g17810
GO:0072509	divalent inorganic cation transmembrane transporter activity	MF	2	36	0.298525	0.604317	FvH4_6g11490;FvH4_6g39460
GO:0016830	carbon-carbon lyase activity	MF	3	63	0.298744	0.604317	FvH4_2g10390;FvH4_3g34860;FvH4_5g33740
GO:0004611	phosphoenolpyruvate carboxykinase activity	MF	1	12	0.309077	0.607851	FvH4_5g33740
GO:0005249	voltage-gated potassium channel activity	MF	1	12	0.309077	0.607851	FvH4_2g30280
GO:0005544	calcium-dependent phospholipid binding	MF	1	12	0.309077	0.607851	FvH4_1g20930
GO:0015491	cation:cation antiporter activity	MF	1	12	0.309077	0.607851	FvH4_6g11490
GO:0016615	malate dehydrogenase activity	MF	1	12	0.309077	0.607851	FvH4_2g02490
GO:0003747	translation release factor activity	MF	1	13	0.330048	0.638454	FvH4_4g12020
GO:0008079	translation termination factor activity	MF	1	13	0.330048	0.638454	FvH4_4g12020
GO:0051015	actin filament binding	MF	1	13	0.330048	0.638454	FvH4_2g17780
GO:0001871	pattern binding	MF	4	98	0.346431	0.639361	FvH4_2g35060;FvH4_4g30030;FvH4_6g17330;FvH4_7g04160
GO:0030247	polysaccharide binding	MF	4	98	0.346431	0.639361	FvH4_2g35060;FvH4_4g30030;FvH4_6g17330;FvH4_7g04160
GO:0000155	phosphorelay sensor kinase activity	MF	1	14	0.350384	0.639361	FvH4_1g11530
GO:0004673	protein histidine kinase activity	MF	1	14	0.350384	0.639361	FvH4_1g11530
GO:0005200	structural constituent of cytoskeleton	MF	1	14	0.350384	0.639361	FvH4_2g38400
GO:0008271	secondary active sulfate transmembrane transporter activity	MF	1	14	0.350384	0.639361	FvH4_4g32600
GO:0015116	sulfate transmembrane transporter activity	MF	1	14	0.350384	0.639361	FvH4_4g32600
GO:0016775	phosphotransferase activity, nitrogenous group as acceptor	MF	1	14	0.350384	0.639361	FvH4_1g11530
GO:0022843	voltage-gated cation channel activity	MF	1	14	0.350384	0.639361	FvH4_2g30280
GO:0046933	proton-transporting ATP synthase activity, rotational mechanism	MF	1	14	0.350384	0.639361	FvH4_3g02060
GO:1901682	sulfur compound transmembrane transporter activity	MF	1	14	0.350384	0.639361	FvH4_4g32600
GO:0016709	oxidoreductase activity, acting on paired donors, with incorporation or reduction of molecular oxygen, NAD(P)H as one donor, and incorporation of one atom of oxygen	MF	2	41	0.354483	0.643523	FvH4_1g28960;FvH4_5g00210
GO:0046915	transition metal ion transmembrane transporter activity	MF	1	15	0.370104	0.668453	FvH4_6g39460
GO:0016627	oxidoreductase activity, acting on the CH-CH group of donors	MF	2	44	0.387313	0.683301	FvH4_5g14870;FvH4_5g17190
GO:0003729	mRNA binding	MF	1	16	0.389227	0.683301	FvH4_1g08030
GO:0016843	amine-lyase activity	MF	1	16	0.389227	0.683301	FvH4_1g08910
GO:0016844	strictosidine synthase activity	MF	1	16	0.389227	0.683301	FvH4_1g08910
GO:0044822	poly(A) RNA binding	MF	1	16	0.389227	0.683301	FvH4_1g08030
GO:0004672	protein kinase activity	MF	38	1188	0.389906	0.683301	FvH4_1g06420;FvH4_1g11530;FvH4_1g19010;FvH4_2g01230;FvH4_2g05840;FvH4_2g06910;FvH4_2g15770;FvH4_2g26330;FvH4_2g30910;FvH4_2g35060;FvH4_3g13270;FvH4_3g14340;FvH4_3g16200;FvH4_3g20230;FvH4_3g36200;FvH4_3g40840;FvH4_4g15750;FvH4_4g22780;FvH4_4g26830;FvH4_5g03980;FvH4_5g05240;FvH4_5g17690;FvH4_5g31430;FvH4_5g33580;FvH4_5g34520;FvH4_6g09190;FvH4_6g12870;FvH4_6g17330;FvH4_6g33370;FvH4_6g37710;FvH4_6g50…
GO:0015079	potassium ion transmembrane transporter activity	MF	2	45	0.398095	0.694215	FvH4_2g30280;FvH4_3g29400
GO:0005085	guanyl-nucleotide exchange factor activity	MF	1	17	0.40777	0.705908	FvH4_2g15940
GO:0008081	phosphoric diester hydrolase activity	MF	2	46	0.408789	0.705908	FvH4_3g06750;FvH4_6g53990
GO:0016814	hydrolase activity, acting on carbon-nitrogen (but not peptide) bonds, in cyclic amidines	MF	1	19	0.443187	0.761594	FvH4_3g34860
GO:0046873	metal ion transmembrane transporter activity	MF	4	113	0.449345	0.768446	FvH4_2g30280;FvH4_3g29400;FvH4_6g11490;FvH4_6g39460
GO:0015075	ion transmembrane transporter activity	MF	12	373	0.459038	0.771913	FvH4_2g30280;FvH4_3g02060;FvH4_3g21060;FvH4_3g29400;FvH4_4g32600;FvH4_6g11490;FvH4_6g39460;FvH4_6g44370;FvH4_7g07830;FvH4_7g20190;FvH4_7g20690;FvH4_7g31950
GO:0005484	SNAP receptor activity	MF	1	20	0.460095	0.771913	FvH4_6g20470
GO:0015085	calcium ion transmembrane transporter activity	MF	1	20	0.460095	0.771913	FvH4_6g11490
GO:0044769	ATPase activity, coupled to transmembrane movement of ions, rotational mechanism	MF	1	20	0.460095	0.771913	FvH4_3g02060
GO:0030170	pyridoxal phosphate binding	MF	3	83	0.463006	0.773133	FvH4_3g13080;FvH4_4g30370;FvH4_5g02070
GO:0004175	endopeptidase activity	MF	10	310	0.46674	0.775708	FvH4_2g23780;FvH4_2g33340;FvH4_2g34170;FvH4_2g34230;FvH4_4g07370;FvH4_4g21720;FvH4_6g35680;FvH4_6g48450;FvH4_7g03300;FvH4_7g16670
GO:0099516	ion antiporter activity	MF	1	21	0.476491	0.788214	FvH4_6g11490
GO:0008236	serine-type peptidase activity	MF	6	183	0.481664	0.789394	FvH4_2g33340;FvH4_2g34170;FvH4_2g34230;FvH4_4g07370;FvH4_6g35680;FvH4_7g03300
GO:0017171	serine hydrolase activity	MF	6	183	0.481664	0.789394	FvH4_2g33340;FvH4_2g34170;FvH4_2g34230;FvH4_4g07370;FvH4_6g35680;FvH4_7g03300
GO:0043169	cation binding	MF	62	2025	0.489027	0.795917	FvH4_1g05260;FvH4_1g07390;FvH4_1g12210;FvH4_1g15230;FvH4_1g17120;FvH4_1g18370;FvH4_1g20930;FvH4_1g24380;FvH4_1g28660;FvH4_1g28960;FvH4_2g09920;FvH4_2g18410;FvH4_2g18420;FvH4_2g22670;FvH4_2g23420;FvH4_2g26420;FvH4_2g34530;FvH4_2g35060;FvH4_2g37780;FvH4_2g37890;FvH4_2g38890;FvH4_2g39160;FvH4_2g40650;FvH4_3g00420;FvH4_3g01840;FvH4_3g07460;FvH4_3g13080;FvH4_3g17260;FvH4_3g21230;FvH4_3g28430;FvH4_3g38…
GO:0004499	N,N-dimethylaniline monooxygenase activity	MF	1	22	0.492389	0.795917	FvH4_5g00210
GO:0008408	3'-5' exonuclease activity	MF	1	22	0.492389	0.795917	FvH4_6g28140
GO:0032559	adenyl ribonucleotide binding	MF	72	2359	0.496788	0.799377	FvH4_1g05310;FvH4_1g06420;FvH4_1g12700;FvH4_1g15170;FvH4_1g15230;FvH4_1g15380;FvH4_1g15390;FvH4_1g19010;FvH4_1g24520;FvH4_2g01230;FvH4_2g05840;FvH4_2g06910;FvH4_2g14330;FvH4_2g20310;FvH4_2g26330;FvH4_2g29840;FvH4_2g30910;FvH4_2g35060;FvH4_2g37300;FvH4_2g38620;FvH4_3g00820;FvH4_3g02290;FvH4_3g04780;FvH4_3g13270;FvH4_3g14340;FvH4_3g16200;FvH4_3g20230;FvH4_3g36200;FvH4_3g36920;FvH4_3g40840;FvH4_3g42…
GO:0043167	ion binding	MF	146	4799	0.499644	0.799685	FvH4_1g05260;FvH4_1g05310;FvH4_1g06420;FvH4_1g07390;FvH4_1g12210;FvH4_1g12700;FvH4_1g15170;FvH4_1g15230;FvH4_1g15380;FvH4_1g15390;FvH4_1g17120;FvH4_1g18370;FvH4_1g19010;FvH4_1g20930;FvH4_1g23750;FvH4_1g24380;FvH4_1g24520;FvH4_1g28660;FvH4_1g28960;FvH4_2g01230;FvH4_2g05840;FvH4_2g06910;FvH4_2g09920;FvH4_2g14330;FvH4_2g18410;FvH4_2g18420;FvH4_2g20310;FvH4_2g22670;FvH4_2g23420;FvH4_2g26330;FvH4_2g26…
GO:0030554	adenyl nucleotide binding	MF	72	2362	0.501498	0.799685	FvH4_1g05310;FvH4_1g06420;FvH4_1g12700;FvH4_1g15170;FvH4_1g15230;FvH4_1g15380;FvH4_1g15390;FvH4_1g19010;FvH4_1g24520;FvH4_2g01230;FvH4_2g05840;FvH4_2g06910;FvH4_2g14330;FvH4_2g20310;FvH4_2g26330;FvH4_2g29840;FvH4_2g30910;FvH4_2g35060;FvH4_2g37300;FvH4_2g38620;FvH4_3g00820;FvH4_3g02290;FvH4_3g04780;FvH4_3g13270;FvH4_3g14340;FvH4_3g16200;FvH4_3g20230;FvH4_3g36200;FvH4_3g36920;FvH4_3g40840;FvH4_3g42…
GO:0030695	GTPase regulator activity	MF	1	23	0.507806	0.806114	FvH4_6g41510
GO:0043168	anion binding	MF	88	2897	0.512667	0.810198	FvH4_1g05310;FvH4_1g06420;FvH4_1g12700;FvH4_1g15170;FvH4_1g15230;FvH4_1g15380;FvH4_1g15390;FvH4_1g19010;FvH4_1g20930;FvH4_1g23750;FvH4_1g24520;FvH4_2g01230;FvH4_2g05840;FvH4_2g06910;FvH4_2g14330;FvH4_2g20310;FvH4_2g26330;FvH4_2g29840;FvH4_2g30910;FvH4_2g35060;FvH4_2g37300;FvH4_2g38400;FvH4_2g38620;FvH4_3g00820;FvH4_3g02290;FvH4_3g04780;FvH4_3g11090;FvH4_3g11330;FvH4_3g13080;FvH4_3g13270;FvH4_3g14…
GO:0046872	metal ion binding	MF	60	1977	0.519211	0.816893	FvH4_1g05260;FvH4_1g07390;FvH4_1g12210;FvH4_1g15230;FvH4_1g18370;FvH4_1g20930;FvH4_1g24380;FvH4_1g28660;FvH4_1g28960;FvH4_2g09920;FvH4_2g18410;FvH4_2g18420;FvH4_2g22670;FvH4_2g23420;FvH4_2g26420;FvH4_2g34530;FvH4_2g35060;FvH4_2g37780;FvH4_2g37890;FvH4_2g38890;FvH4_2g39160;FvH4_2g40650;FvH4_3g00420;FvH4_3g01840;FvH4_3g07460;FvH4_3g13080;FvH4_3g17260;FvH4_3g21230;FvH4_3g28430;FvH4_3g40570;FvH4_3g43…
GO:0051537	2 iron, 2 sulfur cluster binding	MF	1	24	0.522756	0.818829	FvH4_6g44370
GO:0015077	monovalent inorganic cation transmembrane transporter activity	MF	5	158	0.525232	0.819085	FvH4_2g30280;FvH4_3g02060;FvH4_3g29400;FvH4_6g11490;FvH4_6g44370
GO:0016773	phosphotransferase activity, alcohol group as acceptor	MF	39	1289	0.531319	0.824579	FvH4_1g06420;FvH4_1g11530;FvH4_1g19010;FvH4_2g01230;FvH4_2g05840;FvH4_2g06910;FvH4_2g15770;FvH4_2g26330;FvH4_2g30910;FvH4_2g35060;FvH4_3g13270;FvH4_3g14340;FvH4_3g16200;FvH4_3g20230;FvH4_3g36200;FvH4_3g40840;FvH4_4g15750;FvH4_4g22780;FvH4_4g26830;FvH4_5g03980;FvH4_5g05240;FvH4_5g17690;FvH4_5g23520;FvH4_5g31430;FvH4_5g33580;FvH4_5g34520;FvH4_6g09190;FvH4_6g12870;FvH4_6g17330;FvH4_6g33370;FvH4_6g37…
GO:0015103	inorganic anion transmembrane transporter activity	MF	1	25	0.537252	0.824579	FvH4_4g32600
GO:0016836	hydro-lyase activity	MF	2	59	0.538083	0.824579	FvH4_5g12990;FvH4_7g26390
GO:0003690	double-stranded DNA binding	MF	3	93	0.539013	0.824579	FvH4_3g05090;FvH4_5g35490;FvH4_7g13980
GO:0000287	magnesium ion binding	MF	4	127	0.540402	0.824579	FvH4_2g23420;FvH4_5g12990;FvH4_6g06540;FvH4_6g19050
GO:0008194	UDP-glycosyltransferase activity	MF	4	128	0.546619	0.830198	FvH4_2g00340;FvH4_2g30700;FvH4_3g42750;FvH4_6g42780
GO:0005057	receptor signaling protein activity	MF	1	26	0.551309	0.830198	FvH4_1g11530
GO:0016840	carbon-nitrogen lyase activity	MF	1	26	0.551309	0.830198	FvH4_1g08910
GO:0016616	oxidoreductase activity, acting on the CH-OH group of donors, NAD or NADP as acceptor	MF	3	95	0.553465	0.830198	FvH4_2g02490;FvH4_3g10220;FvH4_5g30340
GO:0003755	peptidyl-prolyl cis-trans isomerase activity	MF	2	61	0.556181	0.830752	FvH4_5g17190;FvH4_6g50590
GO:0016859	cis-trans isomerase activity	MF	2	62	0.56504	0.836827	FvH4_5g17190;FvH4_6g50590
GO:0050661	NADP binding	MF	2	62	0.56504	0.836827	FvH4_3g10220;FvH4_5g00210
GO:0036094	small molecule binding	MF	87	2903	0.568683	0.836827	FvH4_1g05310;FvH4_1g06420;FvH4_1g12700;FvH4_1g15170;FvH4_1g15230;FvH4_1g15380;FvH4_1g15390;FvH4_1g19010;FvH4_1g23750;FvH4_1g24520;FvH4_2g01230;FvH4_2g05840;FvH4_2g06910;FvH4_2g14330;FvH4_2g20310;FvH4_2g26330;FvH4_2g29840;FvH4_2g30910;FvH4_2g35060;FvH4_2g37300;FvH4_2g38400;FvH4_2g38620;FvH4_3g00820;FvH4_3g02290;FvH4_3g04780;FvH4_3g10220;FvH4_3g11090;FvH4_3g11330;FvH4_3g13270;FvH4_3g14340;FvH4_3g16…
GO:0051082	unfolded protein binding	MF	2	63	0.573771	0.836827	FvH4_4g22170;FvH4_4g35640
GO:0051287	NAD binding	MF	2	63	0.573771	0.836827	FvH4_3g10220;FvH4_5g30340
GO:0022891	substrate-specific transmembrane transporter activity	MF	12	405	0.574432	0.836827	FvH4_2g30280;FvH4_3g02060;FvH4_3g21060;FvH4_3g29400;FvH4_4g32600;FvH4_6g11490;FvH4_6g39460;FvH4_6g44370;FvH4_7g07830;FvH4_7g20190;FvH4_7g20690;FvH4_7g31950
GO:0017111	nucleoside-triphosphatase activity	MF	16	542	0.580596	0.841471	FvH4_1g24520;FvH4_2g14330;FvH4_2g29840;FvH4_2g37300;FvH4_2g38400;FvH4_3g02060;FvH4_4g21390;FvH4_4g24630;FvH4_4g36100;FvH4_5g22520;FvH4_5g29080;FvH4_6g05830;FvH4_6g16870;FvH4_6g39250;FvH4_7g03300;FvH4_7g20800
GO:0016810	hydrolase activity, acting on carbon-nitrogen (but not peptide) bonds	MF	2	64	0.582374	0.841471	FvH4_1g17390;FvH4_3g34860
GO:0004190	aspartic-type endopeptidase activity	MF	3	100	0.58839	0.84328	FvH4_2g23780;FvH4_4g21720;FvH4_7g16670
GO:0070001	aspartic-type peptidase activity	MF	3	100	0.58839	0.84328	FvH4_2g23780;FvH4_4g21720;FvH4_7g16670
GO:0030246	carbohydrate binding	MF	6	207	0.602177	0.859559	FvH4_1g28070;FvH4_2g35060;FvH4_3g11610;FvH4_4g30030;FvH4_6g17330;FvH4_7g04160
GO:0015078	hydrogen ion transmembrane transporter activity	MF	3	103	0.608485	0.861146	FvH4_3g02060;FvH4_6g11490;FvH4_6g44370
GO:0016301	kinase activity	MF	39	1329	0.610904	0.861146	FvH4_1g06420;FvH4_1g11530;FvH4_1g19010;FvH4_2g01230;FvH4_2g05840;FvH4_2g06910;FvH4_2g15770;FvH4_2g26330;FvH4_2g30910;FvH4_2g35060;FvH4_3g13270;FvH4_3g14340;FvH4_3g16200;FvH4_3g20230;FvH4_3g36200;FvH4_3g40840;FvH4_4g15750;FvH4_4g22780;FvH4_4g26830;FvH4_5g03980;FvH4_5g05240;FvH4_5g17690;FvH4_5g23520;FvH4_5g31430;FvH4_5g33580;FvH4_5g34520;FvH4_6g09190;FvH4_6g12870;FvH4_6g17330;FvH4_6g33370;FvH4_6g37…
GO:0004866	endopeptidase inhibitor activity	MF	1	31	0.615452	0.861146	FvH4_3g17480
GO:0030414	peptidase inhibitor activity	MF	1	31	0.615452	0.861146	FvH4_3g17480
GO:0061135	endopeptidase regulator activity	MF	1	31	0.615452	0.861146	FvH4_3g17480
GO:0004497	monooxygenase activity	MF	2	69	0.62346	0.862018	FvH4_1g28960;FvH4_5g00210
GO:0016811	hydrolase activity, acting on carbon-nitrogen (but not peptide) bonds, in linear amides	MF	1	32	0.627137	0.862018	FvH4_1g17390
GO:0061134	peptidase regulator activity	MF	1	32	0.627137	0.862018	FvH4_3g17480
GO:0022890	inorganic cation transmembrane transporter activity	MF	6	214	0.634374	0.862018	FvH4_2g30280;FvH4_3g02060;FvH4_3g29400;FvH4_6g11490;FvH4_6g39460;FvH4_6g44370
GO:0005244	voltage-gated ion channel activity	MF	1	33	0.638469	0.862018	FvH4_2g30280
GO:0022832	voltage-gated channel activity	MF	1	33	0.638469	0.862018	FvH4_2g30280
GO:0060589	nucleoside-triphosphatase regulator activity	MF	1	33	0.638469	0.862018	FvH4_6g41510
GO:0032403	protein complex binding	MF	3	109	0.646675	0.862018	FvH4_2g07110;FvH4_2g17780;FvH4_6g05830
GO:0016462	pyrophosphatase activity	MF	16	566	0.649883	0.862018	FvH4_1g24520;FvH4_2g14330;FvH4_2g29840;FvH4_2g37300;FvH4_2g38400;FvH4_3g02060;FvH4_4g21390;FvH4_4g24630;FvH4_4g36100;FvH4_5g22520;FvH4_5g29080;FvH4_6g05830;FvH4_6g16870;FvH4_6g39250;FvH4_7g03300;FvH4_7g20800
GO:0001883	purine nucleoside binding	MF	75	2564	0.654723	0.862018	FvH4_1g05310;FvH4_1g06420;FvH4_1g12700;FvH4_1g15170;FvH4_1g15230;FvH4_1g15380;FvH4_1g15390;FvH4_1g19010;FvH4_1g24520;FvH4_2g01230;FvH4_2g05840;FvH4_2g06910;FvH4_2g14330;FvH4_2g20310;FvH4_2g26330;FvH4_2g29840;FvH4_2g30910;FvH4_2g35060;FvH4_2g37300;FvH4_2g38400;FvH4_2g38620;FvH4_3g00820;FvH4_3g02290;FvH4_3g04780;FvH4_3g13270;FvH4_3g14340;FvH4_3g16200;FvH4_3g20230;FvH4_3g36200;FvH4_3g36920;FvH4_3g40…
GO:0032550	purine ribonucleoside binding	MF	75	2564	0.654723	0.862018	FvH4_1g05310;FvH4_1g06420;FvH4_1g12700;FvH4_1g15170;FvH4_1g15230;FvH4_1g15380;FvH4_1g15390;FvH4_1g19010;FvH4_1g24520;FvH4_2g01230;FvH4_2g05840;FvH4_2g06910;FvH4_2g14330;FvH4_2g20310;FvH4_2g26330;FvH4_2g29840;FvH4_2g30910;FvH4_2g35060;FvH4_2g37300;FvH4_2g38400;FvH4_2g38620;FvH4_3g00820;FvH4_3g02290;FvH4_3g04780;FvH4_3g13270;FvH4_3g14340;FvH4_3g16200;FvH4_3g20230;FvH4_3g36200;FvH4_3g36920;FvH4_3g40…
GO:0032555	purine ribonucleotide binding	MF	75	2564	0.654723	0.862018	FvH4_1g05310;FvH4_1g06420;FvH4_1g12700;FvH4_1g15170;FvH4_1g15230;FvH4_1g15380;FvH4_1g15390;FvH4_1g19010;FvH4_1g24520;FvH4_2g01230;FvH4_2g05840;FvH4_2g06910;FvH4_2g14330;FvH4_2g20310;FvH4_2g26330;FvH4_2g29840;FvH4_2g30910;FvH4_2g35060;FvH4_2g37300;FvH4_2g38400;FvH4_2g38620;FvH4_3g00820;FvH4_3g02290;FvH4_3g04780;FvH4_3g13270;FvH4_3g14340;FvH4_3g16200;FvH4_3g20230;FvH4_3g36200;FvH4_3g36920;FvH4_3g40…
GO:0004722	protein serine/threonine phosphatase activity	MF	2	74	0.661351	0.862018	FvH4_1g17120;FvH4_3g38990
GO:0016787	hydrolase activity	MF	82	2804	0.662188	0.862018	FvH4_1g06560;FvH4_1g09610;FvH4_1g17120;FvH4_1g17390;FvH4_1g18550;FvH4_1g24210;FvH4_1g24520;FvH4_1g26120;FvH4_1g30380;FvH4_2g06450;FvH4_2g08690;FvH4_2g09920;FvH4_2g12420;FvH4_2g14330;FvH4_2g20930;FvH4_2g23050;FvH4_2g23780;FvH4_2g25990;FvH4_2g29840;FvH4_2g31570;FvH4_2g33340;FvH4_2g34170;FvH4_2g34230;FvH4_2g37300;FvH4_2g38400;FvH4_2g38890;FvH4_3g02060;FvH4_3g06510;FvH4_3g06710;FvH4_3g06750;FvH4_3g07…
GO:0032549	ribonucleoside binding	MF	75	2571	0.664417	0.862018	FvH4_1g05310;FvH4_1g06420;FvH4_1g12700;FvH4_1g15170;FvH4_1g15230;FvH4_1g15380;FvH4_1g15390;FvH4_1g19010;FvH4_1g24520;FvH4_2g01230;FvH4_2g05840;FvH4_2g06910;FvH4_2g14330;FvH4_2g20310;FvH4_2g26330;FvH4_2g29840;FvH4_2g30910;FvH4_2g35060;FvH4_2g37300;FvH4_2g38400;FvH4_2g38620;FvH4_3g00820;FvH4_3g02290;FvH4_3g04780;FvH4_3g13270;FvH4_3g14340;FvH4_3g16200;FvH4_3g20230;FvH4_3g36200;FvH4_3g36920;FvH4_3g40…
GO:0001882	nucleoside binding	MF	75	2572	0.665792	0.862018	FvH4_1g05310;FvH4_1g06420;FvH4_1g12700;FvH4_1g15170;FvH4_1g15230;FvH4_1g15380;FvH4_1g15390;FvH4_1g19010;FvH4_1g24520;FvH4_2g01230;FvH4_2g05840;FvH4_2g06910;FvH4_2g14330;FvH4_2g20310;FvH4_2g26330;FvH4_2g29840;FvH4_2g30910;FvH4_2g35060;FvH4_2g37300;FvH4_2g38400;FvH4_2g38620;FvH4_3g00820;FvH4_3g02290;FvH4_3g04780;FvH4_3g13270;FvH4_3g14340;FvH4_3g16200;FvH4_3g20230;FvH4_3g36200;FvH4_3g36920;FvH4_3g40…
GO:0017076	purine nucleotide binding	MF	75	2573	0.667164	0.862018	FvH4_1g05310;FvH4_1g06420;FvH4_1g12700;FvH4_1g15170;FvH4_1g15230;FvH4_1g15380;FvH4_1g15390;FvH4_1g19010;FvH4_1g24520;FvH4_2g01230;FvH4_2g05840;FvH4_2g06910;FvH4_2g14330;FvH4_2g20310;FvH4_2g26330;FvH4_2g29840;FvH4_2g30910;FvH4_2g35060;FvH4_2g37300;FvH4_2g38400;FvH4_2g38620;FvH4_3g00820;FvH4_3g02290;FvH4_3g04780;FvH4_3g13270;FvH4_3g14340;FvH4_3g16200;FvH4_3g20230;FvH4_3g36200;FvH4_3g36920;FvH4_3g40…
GO:0022892	substrate-specific transporter activity	MF	12	434	0.669372	0.862018	FvH4_2g30280;FvH4_3g02060;FvH4_3g21060;FvH4_3g29400;FvH4_4g32600;FvH4_6g11490;FvH4_6g39460;FvH4_6g44370;FvH4_7g07830;FvH4_7g20190;FvH4_7g20690;FvH4_7g31950
GO:0004620	phospholipase activity	MF	1	36	0.670441	0.862018	FvH4_4g06380
GO:0097367	carbohydrate derivative binding	MF	76	2610	0.671849	0.862018	FvH4_1g05310;FvH4_1g06420;FvH4_1g12700;FvH4_1g15170;FvH4_1g15230;FvH4_1g15380;FvH4_1g15390;FvH4_1g19010;FvH4_1g24520;FvH4_2g01230;FvH4_2g05840;FvH4_2g06910;FvH4_2g14330;FvH4_2g20310;FvH4_2g26330;FvH4_2g29840;FvH4_2g30910;FvH4_2g31570;FvH4_2g35060;FvH4_2g37300;FvH4_2g38400;FvH4_2g38620;FvH4_3g00820;FvH4_3g02290;FvH4_3g04780;FvH4_3g13270;FvH4_3g14340;FvH4_3g16200;FvH4_3g20230;FvH4_3g36200;FvH4_3g36…
GO:0000166	nucleotide binding	MF	83	2846	0.673394	0.862018	FvH4_1g05310;FvH4_1g06420;FvH4_1g12700;FvH4_1g15170;FvH4_1g15230;FvH4_1g15380;FvH4_1g15390;FvH4_1g19010;FvH4_1g23750;FvH4_1g24520;FvH4_2g01230;FvH4_2g05840;FvH4_2g06910;FvH4_2g14330;FvH4_2g20310;FvH4_2g26330;FvH4_2g29840;FvH4_2g30910;FvH4_2g35060;FvH4_2g37300;FvH4_2g38400;FvH4_2g38620;FvH4_3g00820;FvH4_3g02290;FvH4_3g04780;FvH4_3g10220;FvH4_3g11090;FvH4_3g11330;FvH4_3g13270;FvH4_3g14340;FvH4_3g16…
GO:1901265	nucleoside phosphate binding	MF	83	2846	0.673394	0.862018	FvH4_1g05310;FvH4_1g06420;FvH4_1g12700;FvH4_1g15170;FvH4_1g15230;FvH4_1g15380;FvH4_1g15390;FvH4_1g19010;FvH4_1g23750;FvH4_1g24520;FvH4_2g01230;FvH4_2g05840;FvH4_2g06910;FvH4_2g14330;FvH4_2g20310;FvH4_2g26330;FvH4_2g29840;FvH4_2g30910;FvH4_2g35060;FvH4_2g37300;FvH4_2g38400;FvH4_2g38620;FvH4_3g00820;FvH4_3g02290;FvH4_3g04780;FvH4_3g10220;FvH4_3g11090;FvH4_3g11330;FvH4_3g13270;FvH4_3g14340;FvH4_3g16…
GO:0016853	isomerase activity	MF	5	187	0.673853	0.862018	FvH4_4g22210;FvH4_5g17190;FvH4_5g31510;FvH4_6g46510;FvH4_6g50590
GO:0022836	gated channel activity	MF	2	76	0.675628	0.862018	FvH4_2g30280;FvH4_7g07830
GO:0016818	hydrolase activity, acting on acid anhydrides, in phosphorus-containing anhydrides	MF	16	576	0.676952	0.862018	FvH4_1g24520;FvH4_2g14330;FvH4_2g29840;FvH4_2g37300;FvH4_2g38400;FvH4_3g02060;FvH4_4g21390;FvH4_4g24630;FvH4_4g36100;FvH4_5g22520;FvH4_5g29080;FvH4_6g05830;FvH4_6g16870;FvH4_6g39250;FvH4_7g03300;FvH4_7g20800
GO:0016614	oxidoreductase activity, acting on CH-OH group of donors	MF	3	116	0.687798	0.872412	FvH4_2g02490;FvH4_3g10220;FvH4_5g30340
GO:0016817	hydrolase activity, acting on acid anhydrides	MF	16	581	0.690044	0.872412	FvH4_1g24520;FvH4_2g14330;FvH4_2g29840;FvH4_2g37300;FvH4_2g38400;FvH4_3g02060;FvH4_4g21390;FvH4_4g24630;FvH4_4g36100;FvH4_5g22520;FvH4_5g29080;FvH4_6g05830;FvH4_6g16870;FvH4_6g39250;FvH4_7g03300;FvH4_7g20800
GO:0032553	ribonucleotide binding	MF	75	2593	0.694065	0.874373	FvH4_1g05310;FvH4_1g06420;FvH4_1g12700;FvH4_1g15170;FvH4_1g15230;FvH4_1g15380;FvH4_1g15390;FvH4_1g19010;FvH4_1g24520;FvH4_2g01230;FvH4_2g05840;FvH4_2g06910;FvH4_2g14330;FvH4_2g20310;FvH4_2g26330;FvH4_2g29840;FvH4_2g30910;FvH4_2g35060;FvH4_2g37300;FvH4_2g38400;FvH4_2g38620;FvH4_3g00820;FvH4_3g02290;FvH4_3g04780;FvH4_3g13270;FvH4_3g14340;FvH4_3g16200;FvH4_3g20230;FvH4_3g36200;FvH4_3g36920;FvH4_3g40…
GO:0052716	hydroquinone:oxygen oxidoreductase activity	MF	1	39	0.699591	0.878211	FvH4_1g24380
GO:0016788	hydrolase activity, acting on ester bonds	MF	26	933	0.70217	0.878333	FvH4_1g09610;FvH4_1g17120;FvH4_2g09920;FvH4_2g12420;FvH4_2g23050;FvH4_2g38890;FvH4_3g06710;FvH4_3g06750;FvH4_3g27850;FvH4_3g38990;FvH4_4g06380;FvH4_4g12140;FvH4_4g27190;FvH4_5g17770;FvH4_6g12370;FvH4_6g28140;FvH4_6g32640;FvH4_6g33030;FvH4_6g35500;FvH4_6g35830;FvH4_6g50740;FvH4_6g51890;FvH4_6g53200;FvH4_6g53990;FvH4_7g18720;FvH4_7g31650
GO:0005543	phospholipid binding	MF	1	41	0.717581	0.88741	FvH4_1g20930
GO:0016820	hydrolase activity, acting on acid anhydrides, catalyzing transmembrane movement of substances	MF	3	122	0.720109	0.88741	FvH4_3g02060;FvH4_4g24630;FvH4_5g22520
GO:0042626	ATPase activity, coupled to transmembrane movement of substances	MF	3	122	0.720109	0.88741	FvH4_3g02060;FvH4_4g24630;FvH4_5g22520
GO:0003779	actin binding	MF	1	42	0.726168	0.88741	FvH4_2g17780
GO:0004970	ionotropic glutamate receptor activity	MF	1	43	0.734495	0.88741	FvH4_7g07830
GO:0005230	extracellular ligand-gated ion channel activity	MF	1	43	0.734495	0.88741	FvH4_7g07830
GO:0008066	glutamate receptor activity	MF	1	43	0.734495	0.88741	FvH4_7g07830
GO:0008375	acetylglucosaminyltransferase activity	MF	1	43	0.734495	0.88741	FvH4_2g30700
GO:0015276	ligand-gated ion channel activity	MF	1	43	0.734495	0.88741	FvH4_7g07830
GO:0022834	ligand-gated channel activity	MF	1	43	0.734495	0.88741	FvH4_7g07830
GO:0016765	transferase activity, transferring alkyl or aryl (other than methyl) groups	MF	1	44	0.742569	0.888308	FvH4_6g09200
GO:0016831	carboxy-lyase activity	MF	1	44	0.742569	0.888308	FvH4_5g33740
GO:0008324	cation transmembrane transporter activity	MF	6	242	0.746732	0.888308	FvH4_2g30280;FvH4_3g02060;FvH4_3g29400;FvH4_6g11490;FvH4_6g39460;FvH4_6g44370
GO:0004888	transmembrane signaling receptor activity	MF	1	46	0.757989	0.888308	FvH4_7g07830
GO:0016298	lipase activity	MF	1	46	0.757989	0.888308	FvH4_4g06380
GO:0099600	transmembrane receptor activity	MF	1	46	0.757989	0.888308	FvH4_7g07830
GO:0015399	primary active transmembrane transporter activity	MF	3	130	0.759072	0.888308	FvH4_3g02060;FvH4_4g24630;FvH4_5g22520
GO:0015405	P-P-bond-hydrolysis-driven transmembrane transporter activity	MF	3	130	0.759072	0.888308	FvH4_3g02060;FvH4_4g24630;FvH4_5g22520
GO:0043492	ATPase activity, coupled to movement of substances	MF	3	131	0.76362	0.888308	FvH4_3g02060;FvH4_4g24630;FvH4_5g22520
GO:0008509	anion transmembrane transporter activity	MF	1	47	0.76535	0.888308	FvH4_4g32600
GO:0015298	solute:cation antiporter activity	MF	1	47	0.76535	0.888308	FvH4_6g11490
GO:0015299	solute:proton antiporter activity	MF	1	47	0.76535	0.888308	FvH4_6g11490
GO:0003924	GTPase activity	MF	3	137	0.789464	0.908056	FvH4_2g38400;FvH4_4g36100;FvH4_6g16870
GO:0005524	ATP binding	MF	56	2023	0.789706	0.908056	FvH4_1g05310;FvH4_1g06420;FvH4_1g12700;FvH4_1g19010;FvH4_1g24520;FvH4_2g01230;FvH4_2g05840;FvH4_2g06910;FvH4_2g14330;FvH4_2g26330;FvH4_2g29840;FvH4_2g30910;FvH4_2g35060;FvH4_2g37300;FvH4_3g13270;FvH4_3g14340;FvH4_3g16200;FvH4_3g20230;FvH4_3g36200;FvH4_3g36920;FvH4_3g40840;FvH4_4g15750;FvH4_4g21390;FvH4_4g22780;FvH4_4g24630;FvH4_4g26830;FvH4_4g28740;FvH4_5g03980;FvH4_5g05240;FvH4_5g17690;FvH4_5g22…
GO:0019829	cation-transporting ATPase activity	MF	1	51	0.792626	0.908056	FvH4_3g02060
GO:0042625	ATPase coupled ion transmembrane transporter activity	MF	1	51	0.792626	0.908056	FvH4_3g02060
GO:0016866	intramolecular transferase activity	MF	1	52	0.798935	0.910223	FvH4_6g46510
GO:0097159	organic cyclic compound binding	MF	186	6417	0.802231	0.910223	FvH4_1g04810;FvH4_1g05310;FvH4_1g06420;FvH4_1g07390;FvH4_1g07800;FvH4_1g08030;FvH4_1g08160;FvH4_1g11490;FvH4_1g12210;FvH4_1g12700;FvH4_1g13110;FvH4_1g13170;FvH4_1g14650;FvH4_1g15170;FvH4_1g15230;FvH4_1g15380;FvH4_1g15390;FvH4_1g17340;FvH4_1g19010;FvH4_1g19530;FvH4_1g22820;FvH4_1g23350;FvH4_1g23750;FvH4_1g24520;FvH4_1g25150;FvH4_1g27990;FvH4_2g01230;FvH4_2g01320;FvH4_2g05370;FvH4_2g05840;FvH4_2g06…
GO:1901363	heterocyclic compound binding	MF	186	6417	0.802231	0.910223	FvH4_1g04810;FvH4_1g05310;FvH4_1g06420;FvH4_1g07390;FvH4_1g07800;FvH4_1g08030;FvH4_1g08160;FvH4_1g11490;FvH4_1g12210;FvH4_1g12700;FvH4_1g13110;FvH4_1g13170;FvH4_1g14650;FvH4_1g15170;FvH4_1g15230;FvH4_1g15380;FvH4_1g15390;FvH4_1g17340;FvH4_1g19010;FvH4_1g19530;FvH4_1g22820;FvH4_1g23350;FvH4_1g23750;FvH4_1g24520;FvH4_1g25150;FvH4_1g27990;FvH4_2g01230;FvH4_2g01320;FvH4_2g05370;FvH4_2g05840;FvH4_2g06…
GO:0004721	phosphoprotein phosphatase activity	MF	2	106	0.836036	0.944908	FvH4_1g17120;FvH4_3g38990
GO:0042623	ATPase activity, coupled	MF	4	192	0.838138	0.944908	FvH4_3g02060;FvH4_4g24630;FvH4_5g22520;FvH4_7g03300
GO:0046983	protein dimerization activity	MF	11	467	0.842745	0.947085	FvH4_1g18930;FvH4_2g19790;FvH4_2g24440;FvH4_3g21440;FvH4_4g27100;FvH4_4g27110;FvH4_5g31910;FvH4_6g22880;FvH4_6g46410;FvH4_7g13190;FvH4_7g17810
GO:0003777	microtubule motor activity	MF	1	62	0.852393	0.951884	FvH4_6g05830
GO:0004222	metalloendopeptidase activity	MF	1	62	0.852393	0.951884	FvH4_6g48450
GO:0051536	iron-sulfur cluster binding	MF	1	64	0.861244	0.955738	FvH4_6g44370
GO:0051540	metal cluster binding	MF	1	64	0.861244	0.955738	FvH4_6g44370
GO:0044877	macromolecular complex binding	MF	3	159	0.864885	0.956779	FvH4_2g07110;FvH4_2g17780;FvH4_6g05830
GO:0008757	S-adenosylmethionine-dependent methyltransferase activity	MF	1	66	0.869566	0.958345	FvH4_5g09430
GO:0004674	protein serine/threonine kinase activity	MF	3	162	0.87308	0.958345	FvH4_2g15770;FvH4_4g15750;FvH4_6g12870
GO:0016772	transferase activity, transferring phosphorus-containing groups	MF	39	1508	0.874422	0.958345	FvH4_1g06420;FvH4_1g11530;FvH4_1g19010;FvH4_2g01230;FvH4_2g05840;FvH4_2g06910;FvH4_2g15770;FvH4_2g26330;FvH4_2g30910;FvH4_2g35060;FvH4_3g13270;FvH4_3g14340;FvH4_3g16200;FvH4_3g20230;FvH4_3g36200;FvH4_3g40840;FvH4_4g15750;FvH4_4g22780;FvH4_4g26830;FvH4_5g03980;FvH4_5g05240;FvH4_5g17690;FvH4_5g23520;FvH4_5g31430;FvH4_5g33580;FvH4_5g34520;FvH4_6g09190;FvH4_6g12870;FvH4_6g17330;FvH4_6g33370;FvH4_6g37…
GO:0008168	methyltransferase activity	MF	5	252	0.883719	0.958665	FvH4_2g01230;FvH4_3g01760;FvH4_3g01780;FvH4_5g09430;FvH4_7g17810
GO:0046914	transition metal ion binding	MF	35	1376	0.884605	0.958665	FvH4_1g07390;FvH4_1g12210;FvH4_1g15230;FvH4_1g18370;FvH4_1g24380;FvH4_2g18410;FvH4_2g18420;FvH4_2g22670;FvH4_2g26420;FvH4_2g37780;FvH4_2g37890;FvH4_2g39160;FvH4_2g40650;FvH4_3g01840;FvH4_3g07460;FvH4_3g13080;FvH4_3g17260;FvH4_3g21230;FvH4_3g40570;FvH4_4g24640;FvH4_4g29370;FvH4_5g12400;FvH4_5g12550;FvH4_5g12570;FvH4_5g29070;FvH4_5g39400;FvH4_6g10770;FvH4_6g22840;FvH4_6g30880;FvH4_6g44730;FvH4_6g45…
GO:0035639	purine ribonucleoside triphosphate binding	MF	59	2228	0.887524	0.958665	FvH4_1g05310;FvH4_1g06420;FvH4_1g12700;FvH4_1g19010;FvH4_1g24520;FvH4_2g01230;FvH4_2g05840;FvH4_2g06910;FvH4_2g14330;FvH4_2g26330;FvH4_2g29840;FvH4_2g30910;FvH4_2g35060;FvH4_2g37300;FvH4_2g38400;FvH4_3g13270;FvH4_3g14340;FvH4_3g16200;FvH4_3g20230;FvH4_3g36200;FvH4_3g36920;FvH4_3g40840;FvH4_4g15750;FvH4_4g21390;FvH4_4g22780;FvH4_4g24630;FvH4_4g26830;FvH4_4g28740;FvH4_4g36100;FvH4_5g03980;FvH4_5g05…
GO:0003774	motor activity	MF	1	71	0.888255	0.958665	FvH4_6g05830
GO:0004650	polygalacturonase activity	MF	1	71	0.888255	0.958665	FvH4_2g20930
GO:0016741	transferase activity, transferring one-carbon groups	MF	5	268	0.912649	0.981999	FvH4_2g01230;FvH4_3g01760;FvH4_3g01780;FvH4_5g09430;FvH4_7g17810
GO:0008017	microtubule binding	MF	1	81	0.917995	0.984758	FvH4_6g05830
GO:0008237	metallopeptidase activity	MF	1	84	0.925268	0.985677	FvH4_6g48450
GO:0008092	cytoskeletal protein binding	MF	2	140	0.928706	0.985677	FvH4_2g17780;FvH4_6g05830
GO:0046982	protein heterodimerization activity	MF	1	87	0.931897	0.985677	FvH4_2g24440
GO:0004842	ubiquitin-protein transferase activity	MF	2	142	0.932214	0.985677	FvH4_1g18010;FvH4_6g20390
GO:0008135	translation factor activity, RNA binding	MF	1	88	0.933973	0.985677	FvH4_4g12020
GO:0019787	ubiquitin-like protein transferase activity	MF	2	144	0.935558	0.985677	FvH4_1g18010;FvH4_6g20390
GO:0015631	tubulin binding	MF	1	92	0.941667	0.989169	FvH4_6g05830
GO:0005525	GTP binding	MF	3	205	0.950518	0.992576	FvH4_2g38400;FvH4_4g36100;FvH4_6g16870
GO:0032561	guanyl ribonucleotide binding	MF	3	205	0.950518	0.992576	FvH4_2g38400;FvH4_4g36100;FvH4_6g16870
GO:0019001	guanyl nucleotide binding	MF	3	211	0.956864	0.996264	FvH4_2g38400;FvH4_4g36100;FvH4_6g16870
GO:0070011	peptidase activity, acting on L-amino acid peptides	MF	12	609	0.960679	0.997303	FvH4_2g23780;FvH4_2g33340;FvH4_2g34170;FvH4_2g34230;FvH4_3g07970;FvH4_4g07370;FvH4_4g21720;FvH4_6g07180;FvH4_6g35680;FvH4_6g48450;FvH4_7g03300;FvH4_7g16670
GO:0008233	peptidase activity	MF	12	635	0.973402	1	FvH4_2g23780;FvH4_2g33340;FvH4_2g34170;FvH4_2g34230;FvH4_3g07970;FvH4_4g07370;FvH4_4g21720;FvH4_6g07180;FvH4_6g35680;FvH4_6g48450;FvH4_7g03300;FvH4_7g16670
GO:0003735	structural constituent of ribosome	MF	5	336	0.976749	1	FvH4_2g25780;FvH4_6g19250;FvH4_c3g00170;FvH4_c3g00180;FvH4_c3g00200
GO:0008234	cysteine-type peptidase activity	MF	2	187	0.978905	1	FvH4_3g07970;FvH4_6g07180
GO:0005198	structural molecule activity	MF	6	395	0.981784	1	FvH4_2g25780;FvH4_2g38400;FvH4_6g19250;FvH4_c3g00170;FvH4_c3g00180;FvH4_c3g00200
GO:0003676	nucleic acid binding	MF	73	3275	0.999206	1	FvH4_1g04810;FvH4_1g07390;FvH4_1g07800;FvH4_1g08030;FvH4_1g08160;FvH4_1g13110;FvH4_1g13170;FvH4_1g14650;FvH4_1g15230;FvH4_1g19530;FvH4_1g22820;FvH4_1g23350;FvH4_1g25150;FvH4_1g27990;FvH4_2g01230;FvH4_2g01320;FvH4_2g12310;FvH4_2g13240;FvH4_2g24440;FvH4_2g26420;FvH4_2g34260;FvH4_2g35360;FvH4_2g35620;FvH4_2g38560;FvH4_2g38760;FvH4_2g39270;FvH4_2g40620;FvH4_3g04730;FvH4_3g05090;FvH4_3g21630;FvH4_3g28…
GO:0003723	RNA binding	MF	4	453	0.999548	1	FvH4_1g08030;FvH4_3g45790;FvH4_4g12020;FvH4_c3g00170
GO:0004540	ribonuclease activity	MF	2	368	0.999866	1	FvH4_6g28140;FvH4_7g18720
GO:0004518	nuclease activity	MF	3	438	0.999869	1	FvH4_4g27190;FvH4_6g28140;FvH4_7g18720
GO:0005488	binding	MF	302	11205	0.99988	1	FvH4_1g00300;FvH4_1g01840;FvH4_1g04090;FvH4_1g04540;FvH4_1g04810;FvH4_1g05260;FvH4_1g05310;FvH4_1g05630;FvH4_1g06420;FvH4_1g07390;FvH4_1g07800;FvH4_1g08030;FvH4_1g08160;FvH4_1g10050;FvH4_1g11490;FvH4_1g12210;FvH4_1g12700;FvH4_1g13110;FvH4_1g13170;FvH4_1g14650;FvH4_1g15170;FvH4_1g15230;FvH4_1g15380;FvH4_1g15390;FvH4_1g17120;FvH4_1g17340;FvH4_1g17890;FvH4_1g18370;FvH4_1g18930;FvH4_1g19010;FvH4_1g19…
GO:0005515	protein binding	MF	95	4361	0.99997	1	FvH4_1g00300;FvH4_1g01840;FvH4_1g04090;FvH4_1g04540;FvH4_1g05630;FvH4_1g10050;FvH4_1g17890;FvH4_1g18370;FvH4_1g18930;FvH4_1g23250;FvH4_1g29740;FvH4_2g02240;FvH4_2g03340;FvH4_2g06070;FvH4_2g07110;FvH4_2g12310;FvH4_2g15770;FvH4_2g16010;FvH4_2g16690;FvH4_2g17460;FvH4_2g17780;FvH4_2g19790;FvH4_2g20310;FvH4_2g22520;FvH4_2g24440;FvH4_2g24980;FvH4_2g30910;FvH4_2g38620;FvH4_2g38760;FvH4_3g02290;FvH4_3g04…
GO:0008270	zinc ion binding	MF	8	849	0.999993	1	FvH4_1g07390;FvH4_1g15230;FvH4_1g18370;FvH4_2g26420;FvH4_3g07460;FvH4_3g21230;FvH4_5g39400;FvH4_6g30880
GO:0004519	endonuclease activity	MF	1	381	0.999993	1	FvH4_4g27190
GO:0003674	molecular_function	MF	500	16485	1	1	FvH4_1g00300;FvH4_1g00390;FvH4_1g01840;FvH4_1g04090;FvH4_1g04540;FvH4_1g04810;FvH4_1g05260;FvH4_1g05310;FvH4_1g05410;FvH4_1g05630;FvH4_1g06420;FvH4_1g06560;FvH4_1g07190;FvH4_1g07390;FvH4_1g07800;FvH4_1g08030;FvH4_1g08160;FvH4_1g08910;FvH4_1g09610;FvH4_1g10050;FvH4_1g11490;FvH4_1g11530;FvH4_1g12210;FvH4_1g12700;FvH4_1g13110;FvH4_1g13170;FvH4_1g14430;FvH4_1g14650;FvH4_1g15170;FvH4_1g15230;FvH4_1g15…
GO:0009579	thylakoid	CC	14	51	7.21948e-10	8.15801e-08	FvH4_1g14430;FvH4_1g28660;FvH4_2g19960;FvH4_2g20470;FvH4_2g22470;FvH4_3g11800;FvH4_3g16050;FvH4_4g15260;FvH4_5g01180;FvH4_5g26750;FvH4_6g31740;FvH4_6g38900;FvH4_6g44370;FvH4_7g17800
GO:0016020	membrane	CC	96	1848	1.25982e-08	5.20868e-07	FvH4_1g14430;FvH4_1g24520;FvH4_1g28660;FvH4_2g14330;FvH4_2g19960;FvH4_2g20470;FvH4_2g22470;FvH4_2g29840;FvH4_2g30280;FvH4_2g30700;FvH4_2g31760;FvH4_2g34560;FvH4_2g35700;FvH4_2g37300;FvH4_3g00890;FvH4_3g01530;FvH4_3g02060;FvH4_3g02250;FvH4_3g04750;FvH4_3g04980;FvH4_3g06110;FvH4_3g06120;FvH4_3g06340;FvH4_3g08560;FvH4_3g09930;FvH4_3g11800;FvH4_3g14010;FvH4_3g16050;FvH4_3g17050;FvH4_3g17590;FvH4_3g19…
GO:0034357	photosynthetic membrane	CC	12	44	1.38283e-08	5.20868e-07	FvH4_1g14430;FvH4_1g28660;FvH4_2g19960;FvH4_2g20470;FvH4_2g22470;FvH4_3g11800;FvH4_3g16050;FvH4_4g15260;FvH4_5g01180;FvH4_6g31740;FvH4_6g38900;FvH4_6g44370
GO:0044436	thylakoid part	CC	12	47	3.13548e-08	8.85774e-07	FvH4_1g14430;FvH4_1g28660;FvH4_2g19960;FvH4_2g20470;FvH4_2g22470;FvH4_3g11800;FvH4_3g16050;FvH4_4g15260;FvH4_5g01180;FvH4_6g31740;FvH4_6g38900;FvH4_6g44370
GO:0009521	photosystem	CC	10	36	1.964e-07	4.43864e-06	FvH4_1g14430;FvH4_1g28660;FvH4_2g19960;FvH4_2g20470;FvH4_2g22470;FvH4_3g11800;FvH4_3g16050;FvH4_4g15260;FvH4_6g31740;FvH4_6g38900
GO:0009538	photosystem I reaction center	CC	4	5	6.49983e-06	0.000122413	FvH4_2g19960;FvH4_3g11800;FvH4_4g15260;FvH4_6g31740
GO:0042651	thylakoid membrane	CC	7	29	4.02203e-05	0.00064927	FvH4_1g14430;FvH4_1g28660;FvH4_2g20470;FvH4_3g16050;FvH4_5g01180;FvH4_6g38900;FvH4_6g44370
GO:0009523	photosystem II	CC	6	25	0.000152392	0.00215254	FvH4_1g14430;FvH4_1g28660;FvH4_2g20470;FvH4_2g22470;FvH4_3g16050;FvH4_6g38900
GO:0009522	photosystem I	CC	4	11	0.000364849	0.00458088	FvH4_2g19960;FvH4_3g11800;FvH4_4g15260;FvH4_6g31740
GO:0009654	photosystem II oxygen evolving complex	CC	5	21	0.000581009	0.0065654	FvH4_1g14430;FvH4_1g28660;FvH4_2g20470;FvH4_3g16050;FvH4_6g38900
GO:0009507	chloroplast	CC	5	30	0.00317248	0.03259	FvH4_2g16010;FvH4_2g22470;FvH4_4g22790;FvH4_5g01180;FvH4_6g44370
GO:0009536	plastid	CC	5	32	0.00424282	0.0399532	FvH4_2g16010;FvH4_2g22470;FvH4_4g22790;FvH4_5g01180;FvH4_6g44370
GO:0016602	CCAAT-binding factor complex	CC	2	5	0.0109463	0.0951488	FvH4_1g08160;FvH4_6g34360
GO:0005618	cell wall	CC	4	28	0.0143851	0.108368	FvH4_1g18550;FvH4_3g06510;FvH4_6g38150;FvH4_6g43860
GO:0030312	external encapsulating structure	CC	4	28	0.0143851	0.108368	FvH4_1g18550;FvH4_3g06510;FvH4_6g38150;FvH4_6g43860
GO:1990204	oxidoreductase complex	CC	5	45	0.0180342	0.127366	FvH4_1g14430;FvH4_1g28660;FvH4_2g20470;FvH4_3g16050;FvH4_6g38900
GO:0080085	signal recognition particle, chloroplast targeting	CC	1	1	0.0343549	0.228359	FvH4_2g16010
GO:0098796	membrane protein complex	CC	11	196	0.0720733	0.45246	FvH4_1g14430;FvH4_1g28660;FvH4_2g19960;FvH4_2g20470;FvH4_2g22470;FvH4_3g02060;FvH4_3g11800;FvH4_3g16050;FvH4_4g15260;FvH4_6g31740;FvH4_6g38900
GO:0048046	apoplast	CC	5	67	0.0787985	0.468644	FvH4_1g18550;FvH4_1g24380;FvH4_3g06510;FvH4_6g38150;FvH4_6g43860
GO:0005576	extracellular region	CC	9	162	0.103169	0.582906	FvH4_1g18550;FvH4_1g24380;FvH4_2g03340;FvH4_3g06510;FvH4_3g36410;FvH4_5g29070;FvH4_6g01280;FvH4_6g38150;FvH4_6g43860
GO:0000325	plant-type vacuole	CC	1	4	0.130545	0.670526	FvH4_3g29400
GO:0009705	plant-type vacuole membrane	CC	1	4	0.130545	0.670526	FvH4_3g29400
GO:0071944	cell periphery	CC	6	103	0.141451	0.694957	FvH4_1g18550;FvH4_2g34560;FvH4_3g06510;FvH4_3g29400;FvH4_6g38150;FvH4_6g43860
GO:0019898	extrinsic component of membrane	CC	2	20	0.149074	0.701888	FvH4_1g28660;FvH4_6g38900
GO:0090575	RNA polymerase II transcription factor complex	CC	2	25	0.211357	0.818177	FvH4_1g08160;FvH4_6g34360
GO:0005849	mRNA cleavage factor complex	CC	1	7	0.217215	0.818177	FvH4_1g08030
GO:0009534	chloroplast thylakoid	CC	1	7	0.217215	0.818177	FvH4_5g01180
GO:0009535	chloroplast thylakoid membrane	CC	1	7	0.217215	0.818177	FvH4_5g01180
GO:0031976	plastid thylakoid	CC	1	7	0.217215	0.818177	FvH4_5g01180
GO:0055035	plastid thylakoid membrane	CC	1	7	0.217215	0.818177	FvH4_5g01180
GO:0000015	phosphopyruvate hydratase complex	CC	1	8	0.244154	0.889981	FvH4_5g12990
GO:0031984	organelle subcompartment	CC	1	9	0.270173	0.925137	FvH4_5g01180
GO:0044434	chloroplast part	CC	1	9	0.270173	0.925137	FvH4_5g01180
GO:0030286	dynein complex	CC	1	10	0.295302	0.946179	FvH4_3g20170
GO:0044435	plastid part	CC	1	10	0.295302	0.946179	FvH4_5g01180
GO:0044798	nuclear transcription factor complex	CC	2	32	0.301438	0.946179	FvH4_1g08160;FvH4_6g34360
GO:0045261	proton-transporting ATP synthase complex, catalytic core F(1)	CC	1	11	0.319572	0.950305	FvH4_3g02060
GO:0070461	SAGA-type complex	CC	1	11	0.319572	0.950305	FvH4_1g17350
GO:0005887	integral component of plasma membrane	CC	1	12	0.343011	0.969007	FvH4_3g29400
GO:0048500	signal recognition particle	CC	1	12	0.343011	0.969007	FvH4_2g16010
GO:0005667	transcription factor complex	CC	2	39	0.389828	0.982445	FvH4_1g08160;FvH4_6g34360
GO:0015934	large ribosomal subunit	CC	2	40	0.40209	0.982445	FvH4_c3g00170;FvH4_c3g00180
GO:0005773	vacuole	CC	1	15	0.408628	0.982445	FvH4_3g29400
GO:0005774	vacuolar membrane	CC	1	15	0.408628	0.982445	FvH4_3g29400
GO:0031226	intrinsic component of plasma membrane	CC	1	15	0.408628	0.982445	FvH4_3g29400
GO:0044437	vacuolar part	CC	1	15	0.408628	0.982445	FvH4_3g29400
GO:0045259	proton-transporting ATP synthase complex	CC	1	15	0.408628	0.982445	FvH4_3g02060
GO:0031225	anchored component of membrane	CC	1	17	0.448714	1	FvH4_5g28720
GO:0005886	plasma membrane	CC	2	44	0.44992	1	FvH4_2g34560;FvH4_3g29400
GO:0005875	microtubule associated complex	CC	1	18	0.467733	1	FvH4_3g20170
GO:1902494	catalytic complex	CC	8	218	0.476927	1	FvH4_1g14430;FvH4_1g17350;FvH4_1g28660;FvH4_2g20470;FvH4_3g16050;FvH4_3g20170;FvH4_5g12990;FvH4_6g38900
GO:0030014	CCR4-NOT complex	CC	1	19	0.486101	1	FvH4_6g28140
GO:0033178	proton-transporting two-sector ATPase complex, catalytic domain	CC	1	19	0.486101	1	FvH4_3g02060
GO:0044445	cytosolic part	CC	1	21	0.520969	1	FvH4_5g12990
GO:0000123	histone acetyltransferase complex	CC	1	23	0.553488	1	FvH4_1g17350
GO:0031248	protein acetyltransferase complex	CC	1	26	0.5982	1	FvH4_1g17350
GO:1902493	acetyltransferase complex	CC	1	26	0.5982	1	FvH4_1g17350
GO:0005829	cytosol	CC	1	28	0.62551	1	FvH4_5g12990
GO:0015630	microtubule cytoskeleton	CC	2	63	0.64395	1	FvH4_2g38400;FvH4_3g20170
GO:0044391	ribosomal subunit	CC	2	63	0.64395	1	FvH4_c3g00170;FvH4_c3g00180
GO:0044425	membrane part	CC	35	1061	0.644345	1	FvH4_1g14430;FvH4_1g28660;FvH4_2g19960;FvH4_2g20470;FvH4_2g22470;FvH4_2g31760;FvH4_3g02060;FvH4_3g04750;FvH4_3g06340;FvH4_3g08560;FvH4_3g11800;FvH4_3g14010;FvH4_3g16050;FvH4_3g29400;FvH4_3g38280;FvH4_4g03540;FvH4_4g08550;FvH4_4g15260;FvH4_4g22210;FvH4_4g23160;FvH4_4g24630;FvH4_4g32600;FvH4_5g10300;FvH4_5g17290;FvH4_5g22280;FvH4_5g22520;FvH4_5g28720;FvH4_6g11490;FvH4_6g14370;FvH4_6g31740;FvH4_6g38…
GO:0005615	extracellular space	CC	1	31	0.663055	1	FvH4_6g01280
GO:0044421	extracellular region part	CC	1	31	0.663055	1	FvH4_6g01280
GO:0044459	plasma membrane part	CC	1	33	0.685984	1	FvH4_3g29400
GO:0005874	microtubule	CC	1	36	0.717505	1	FvH4_2g38400
GO:0099512	supramolecular fiber	CC	1	36	0.717505	1	FvH4_2g38400
GO:0099513	polymeric cytoskeletal fiber	CC	1	36	0.717505	1	FvH4_2g38400
GO:0016469	proton-transporting two-sector ATPase complex	CC	1	37	0.727297	1	FvH4_3g02060
GO:0044430	cytoskeletal part	CC	2	81	0.774372	1	FvH4_2g38400;FvH4_3g20170
GO:0005856	cytoskeleton	CC	2	98	0.857411	1	FvH4_2g38400;FvH4_3g20170
GO:0000786	nucleosome	CC	1	58	0.870269	1	FvH4_2g24440
GO:0044815	DNA packaging complex	CC	1	61	0.88337	1	FvH4_2g24440
GO:0031224	intrinsic component of membrane	CC	24	852	0.891143	1	FvH4_2g31760;FvH4_3g04750;FvH4_3g06340;FvH4_3g08560;FvH4_3g14010;FvH4_3g29400;FvH4_3g38280;FvH4_4g03540;FvH4_4g08550;FvH4_4g22210;FvH4_4g23160;FvH4_4g24630;FvH4_4g32600;FvH4_5g10300;FvH4_5g17290;FvH4_5g22280;FvH4_5g22520;FvH4_5g28720;FvH4_6g11490;FvH4_6g14370;FvH4_6g39460;FvH4_6g40950;FvH4_7g08940;FvH4_7g19800
GO:0032993	protein-DNA complex	CC	1	64	0.895157	1	FvH4_2g24440
GO:0005654	nucleoplasm	CC	2	113	0.906542	1	FvH4_1g08030;FvH4_1g17350
GO:0044451	nucleoplasm part	CC	2	113	0.906542	1	FvH4_1g08030;FvH4_1g17350
GO:0016021	integral component of membrane	CC	23	835	0.909274	1	FvH4_2g31760;FvH4_3g04750;FvH4_3g06340;FvH4_3g08560;FvH4_3g14010;FvH4_3g29400;FvH4_3g38280;FvH4_4g03540;FvH4_4g08550;FvH4_4g22210;FvH4_4g23160;FvH4_4g24630;FvH4_4g32600;FvH4_5g10300;FvH4_5g17290;FvH4_5g22280;FvH4_5g22520;FvH4_6g11490;FvH4_6g14370;FvH4_6g39460;FvH4_6g40950;FvH4_7g08940;FvH4_7g19800
GO:0000785	chromatin	CC	1	78	0.936299	1	FvH4_2g24440
GO:0098805	whole membrane	CC	1	80	0.940684	1	FvH4_3g29400
GO:0005783	endoplasmic reticulum	CC	1	83	0.946706	1	FvH4_4g22170
GO:0031981	nuclear lumen	CC	2	153	0.971475	1	FvH4_1g08030;FvH4_1g17350
GO:0043234	protein complex	CC	19	794	0.975775	1	FvH4_1g08030;FvH4_1g08160;FvH4_1g14430;FvH4_1g17350;FvH4_1g28660;FvH4_2g19960;FvH4_2g20470;FvH4_2g22470;FvH4_2g24440;FvH4_3g02060;FvH4_3g11800;FvH4_3g16050;FvH4_3g20170;FvH4_4g15260;FvH4_5g12990;FvH4_6g28140;FvH4_6g31740;FvH4_6g34360;FvH4_6g38900
GO:0043233	organelle lumen	CC	2	167	0.981477	1	FvH4_1g08030;FvH4_1g17350
GO:0070013	intracellular organelle lumen	CC	2	167	0.981477	1	FvH4_1g08030;FvH4_1g17350
GO:0031974	membrane-enclosed lumen	CC	2	173	0.98464	1	FvH4_1g08030;FvH4_1g17350
GO:1990234	transferase complex	CC	1	121	0.986366	1	FvH4_1g17350
GO:0044427	chromosomal part	CC	1	132	0.990835	1	FvH4_2g24440
GO:0005840	ribosome	CC	5	332	0.991658	1	FvH4_2g25780;FvH4_6g19250;FvH4_c3g00170;FvH4_c3g00180;FvH4_c3g00200
GO:0000943	retrotransposon nucleocapsid	CC	1	142	0.993618	1	FvH4_4g12550
GO:0098588	bounding membrane of organelle	CC	1	148	0.994867	1	FvH4_3g29400
GO:0030529	intracellular ribonucleoprotein complex	CC	6	401	0.99581	1	FvH4_2g16010;FvH4_2g25780;FvH4_6g19250;FvH4_c3g00170;FvH4_c3g00180;FvH4_c3g00200
GO:1990904	ribonucleoprotein complex	CC	6	410	0.996689	1	FvH4_2g16010;FvH4_2g25780;FvH4_6g19250;FvH4_c3g00170;FvH4_c3g00180;FvH4_c3g00200
GO:0005694	chromosome	CC	1	164	0.997132	1	FvH4_2g24440
GO:0044428	nuclear part	CC	5	402	0.998773	1	FvH4_1g08030;FvH4_1g08160;FvH4_1g17350;FvH4_4g12550;FvH4_6g34360
GO:0012505	endomembrane system	CC	1	189	0.998851	1	FvH4_4g22170
GO:0031090	organelle membrane	CC	1	203	0.999313	1	FvH4_3g29400
GO:0005634	nucleus	CC	18	953	0.999503	1	FvH4_1g04810;FvH4_1g05630;FvH4_1g07800;FvH4_1g08030;FvH4_1g08160;FvH4_1g15820;FvH4_1g17350;FvH4_2g22520;FvH4_2g24440;FvH4_2g34260;FvH4_2g38760;FvH4_3g32000;FvH4_4g12550;FvH4_4g27110;FvH4_6g31930;FvH4_6g34360;FvH4_6g46410;FvH4_7g18720
GO:0032991	macromolecular complex	CC	25	1205	0.999571	1	FvH4_1g08030;FvH4_1g08160;FvH4_1g14430;FvH4_1g17350;FvH4_1g28660;FvH4_2g16010;FvH4_2g19960;FvH4_2g20470;FvH4_2g22470;FvH4_2g24440;FvH4_2g25780;FvH4_3g02060;FvH4_3g11800;FvH4_3g16050;FvH4_3g20170;FvH4_4g15260;FvH4_5g12990;FvH4_6g19250;FvH4_6g28140;FvH4_6g31740;FvH4_6g34360;FvH4_6g38900;FvH4_c3g00170;FvH4_c3g00180;FvH4_c3g00200
GO:0044444	cytoplasmic part	CC	13	819	0.999868	1	FvH4_2g16010;FvH4_2g22470;FvH4_2g25780;FvH4_3g29400;FvH4_4g22170;FvH4_4g22790;FvH4_5g01180;FvH4_5g12990;FvH4_6g19250;FvH4_6g44370;FvH4_c3g00170;FvH4_c3g00180;FvH4_c3g00200
GO:0043228	non-membrane-bounded organelle	CC	8	629	0.999914	1	FvH4_2g24440;FvH4_2g25780;FvH4_2g38400;FvH4_3g20170;FvH4_6g19250;FvH4_c3g00170;FvH4_c3g00180;FvH4_c3g00200
GO:0043232	intracellular non-membrane-bounded organelle	CC	8	629	0.999914	1	FvH4_2g24440;FvH4_2g25780;FvH4_2g38400;FvH4_3g20170;FvH4_6g19250;FvH4_c3g00170;FvH4_c3g00180;FvH4_c3g00200
GO:0043227	membrane-bounded organelle	CC	25	1305	0.99996	1	FvH4_1g04810;FvH4_1g05630;FvH4_1g07800;FvH4_1g08030;FvH4_1g08160;FvH4_1g15820;FvH4_1g17350;FvH4_2g16010;FvH4_2g22470;FvH4_2g22520;FvH4_2g24440;FvH4_2g34260;FvH4_2g38760;FvH4_3g29400;FvH4_3g32000;FvH4_4g12550;FvH4_4g22170;FvH4_4g22790;FvH4_4g27110;FvH4_5g01180;FvH4_6g31930;FvH4_6g34360;FvH4_6g44370;FvH4_6g46410;FvH4_7g18720
GO:0043231	intracellular membrane-bounded organelle	CC	25	1305	0.99996	1	FvH4_1g04810;FvH4_1g05630;FvH4_1g07800;FvH4_1g08030;FvH4_1g08160;FvH4_1g15820;FvH4_1g17350;FvH4_2g16010;FvH4_2g22470;FvH4_2g22520;FvH4_2g24440;FvH4_2g34260;FvH4_2g38760;FvH4_3g29400;FvH4_3g32000;FvH4_4g12550;FvH4_4g22170;FvH4_4g22790;FvH4_4g27110;FvH4_5g01180;FvH4_6g31930;FvH4_6g34360;FvH4_6g44370;FvH4_6g46410;FvH4_7g18720
GO:0005737	cytoplasm	CC	15	980	0.999986	1	FvH4_2g16010;FvH4_2g22470;FvH4_2g25780;FvH4_3g29400;FvH4_4g22170;FvH4_4g22790;FvH4_4g28740;FvH4_5g01180;FvH4_5g12990;FvH4_6g19250;FvH4_6g41510;FvH4_6g44370;FvH4_c3g00170;FvH4_c3g00180;FvH4_c3g00200
GO:0044422	organelle part	CC	12	896	0.999995	1	FvH4_1g08030;FvH4_1g08160;FvH4_1g17350;FvH4_2g24440;FvH4_2g38400;FvH4_3g20170;FvH4_3g29400;FvH4_4g12550;FvH4_5g01180;FvH4_6g34360;FvH4_c3g00170;FvH4_c3g00180
GO:0044446	intracellular organelle part	CC	12	896	0.999995	1	FvH4_1g08030;FvH4_1g08160;FvH4_1g17350;FvH4_2g24440;FvH4_2g38400;FvH4_3g20170;FvH4_3g29400;FvH4_4g12550;FvH4_5g01180;FvH4_6g34360;FvH4_c3g00170;FvH4_c3g00180
GO:0005623	cell	CC	53	2377	1	1	FvH4_1g04810;FvH4_1g05630;FvH4_1g07800;FvH4_1g08030;FvH4_1g08160;FvH4_1g14430;FvH4_1g15820;FvH4_1g17350;FvH4_1g18550;FvH4_1g28660;FvH4_2g16010;FvH4_2g19960;FvH4_2g20470;FvH4_2g22470;FvH4_2g22520;FvH4_2g24440;FvH4_2g25780;FvH4_2g34260;FvH4_2g34560;FvH4_2g38400;FvH4_2g38760;FvH4_3g02060;FvH4_3g06510;FvH4_3g11800;FvH4_3g16050;FvH4_3g20170;FvH4_3g29400;FvH4_3g32000;FvH4_4g12550;FvH4_4g15260;FvH4_4g22…
GO:0044464	cell part	CC	53	2377	1	1	FvH4_1g04810;FvH4_1g05630;FvH4_1g07800;FvH4_1g08030;FvH4_1g08160;FvH4_1g14430;FvH4_1g15820;FvH4_1g17350;FvH4_1g18550;FvH4_1g28660;FvH4_2g16010;FvH4_2g19960;FvH4_2g20470;FvH4_2g22470;FvH4_2g22520;FvH4_2g24440;FvH4_2g25780;FvH4_2g34260;FvH4_2g34560;FvH4_2g38400;FvH4_2g38760;FvH4_3g02060;FvH4_3g06510;FvH4_3g11800;FvH4_3g16050;FvH4_3g20170;FvH4_3g29400;FvH4_3g32000;FvH4_4g12550;FvH4_4g15260;FvH4_4g22…
GO:0005622	intracellular	CC	48	2312	1	1	FvH4_1g04810;FvH4_1g05630;FvH4_1g07800;FvH4_1g08030;FvH4_1g08160;FvH4_1g14430;FvH4_1g15820;FvH4_1g17350;FvH4_1g28660;FvH4_2g16010;FvH4_2g19960;FvH4_2g20470;FvH4_2g22470;FvH4_2g22520;FvH4_2g24440;FvH4_2g25780;FvH4_2g34260;FvH4_2g38400;FvH4_2g38760;FvH4_3g02060;FvH4_3g11800;FvH4_3g16050;FvH4_3g20170;FvH4_3g29400;FvH4_3g32000;FvH4_4g12550;FvH4_4g15260;FvH4_4g22170;FvH4_4g22790;FvH4_4g27110;FvH4_4g28…
GO:0044424	intracellular part	CC	48	2312	1	1	FvH4_1g04810;FvH4_1g05630;FvH4_1g07800;FvH4_1g08030;FvH4_1g08160;FvH4_1g14430;FvH4_1g15820;FvH4_1g17350;FvH4_1g28660;FvH4_2g16010;FvH4_2g19960;FvH4_2g20470;FvH4_2g22470;FvH4_2g22520;FvH4_2g24440;FvH4_2g25780;FvH4_2g34260;FvH4_2g38400;FvH4_2g38760;FvH4_3g02060;FvH4_3g11800;FvH4_3g16050;FvH4_3g20170;FvH4_3g29400;FvH4_3g32000;FvH4_4g12550;FvH4_4g15260;FvH4_4g22170;FvH4_4g22790;FvH4_4g27110;FvH4_4g28…
GO:0043226	organelle	CC	32	1828	1	1	FvH4_1g04810;FvH4_1g05630;FvH4_1g07800;FvH4_1g08030;FvH4_1g08160;FvH4_1g15820;FvH4_1g17350;FvH4_2g16010;FvH4_2g22470;FvH4_2g22520;FvH4_2g24440;FvH4_2g25780;FvH4_2g34260;FvH4_2g38400;FvH4_2g38760;FvH4_3g20170;FvH4_3g29400;FvH4_3g32000;FvH4_4g12550;FvH4_4g22170;FvH4_4g22790;FvH4_4g27110;FvH4_5g01180;FvH4_6g19250;FvH4_6g31930;FvH4_6g34360;FvH4_6g44370;FvH4_6g46410;FvH4_7g18720;FvH4_c3g00170;FvH4_c3g…
GO:0043229	intracellular organelle	CC	32	1828	1	1	FvH4_1g04810;FvH4_1g05630;FvH4_1g07800;FvH4_1g08030;FvH4_1g08160;FvH4_1g15820;FvH4_1g17350;FvH4_2g16010;FvH4_2g22470;FvH4_2g22520;FvH4_2g24440;FvH4_2g25780;FvH4_2g34260;FvH4_2g38400;FvH4_2g38760;FvH4_3g20170;FvH4_3g29400;FvH4_3g32000;FvH4_4g12550;FvH4_4g22170;FvH4_4g22790;FvH4_4g27110;FvH4_5g01180;FvH4_6g19250;FvH4_6g31930;FvH4_6g34360;FvH4_6g44370;FvH4_6g46410;FvH4_7g18720;FvH4_c3g00170;FvH4_c3g…
GO:0005575	cellular_component	CC	139	4046	1	1	FvH4_1g04810;FvH4_1g05630;FvH4_1g07800;FvH4_1g08030;FvH4_1g08160;FvH4_1g14430;FvH4_1g15820;FvH4_1g17350;FvH4_1g18550;FvH4_1g24380;FvH4_1g24520;FvH4_1g28660;FvH4_2g03340;FvH4_2g14330;FvH4_2g16010;FvH4_2g19960;FvH4_2g20470;FvH4_2g22470;FvH4_2g22520;FvH4_2g24440;FvH4_2g25780;FvH4_2g29840;FvH4_2g30280;FvH4_2g30700;FvH4_2g31760;FvH4_2g34260;FvH4_2g34560;FvH4_2g35700;FvH4_2g37300;FvH4_2g38400;FvH4_2g38…

## Sheet: UVB vs WT
Enrichment of differential gene Go in mature strawberries under UV-B vs WT conditions
GO ID	GO Term	Ontology	GeneRatio	BgRatio	Pvalue	FDR	geneID
GO:0010411	xyloglucan metabolic process	BP	5	28	1.64438e-05	0.00560733	FvH4_2g02970;FvH4_3g00850;FvH4_3g30850;FvH4_4g12960;FvH4_4g34630
GO:0010383	cell wall polysaccharide metabolic process	BP	5	39	8.68675e-05	0.00987394	FvH4_2g02970;FvH4_3g00850;FvH4_3g30850;FvH4_4g12960;FvH4_4g34630
GO:0010410	hemicellulose metabolic process	BP	5	39	8.68675e-05	0.00987394	FvH4_2g02970;FvH4_3g00850;FvH4_3g30850;FvH4_4g12960;FvH4_4g34630
GO:0042546	cell wall biogenesis	BP	5	54	0.000414541	0.0220065	FvH4_2g02970;FvH4_3g00850;FvH4_3g30850;FvH4_4g12960;FvH4_4g34630
GO:0006073	cellular glucan metabolic process	BP	6	83	0.000423165	0.0220065	FvH4_2g02970;FvH4_3g00850;FvH4_3g30850;FvH4_4g12960;FvH4_4g34630;FvH4_6g42800
GO:0044042	glucan metabolic process	BP	6	83	0.000423165	0.0220065	FvH4_2g02970;FvH4_3g00850;FvH4_3g30850;FvH4_4g12960;FvH4_4g34630;FvH4_6g42800
GO:0044036	cell wall macromolecule metabolic process	BP	5	55	0.000451747	0.0220065	FvH4_2g02970;FvH4_3g00850;FvH4_3g30850;FvH4_4g12960;FvH4_4g34630
GO:0055085	transmembrane transport	BP	21	824	0.000576493	0.024573	FvH4_2g12320;FvH4_2g15730;FvH4_2g21530;FvH4_3g02500;FvH4_3g05120;FvH4_3g07530;FvH4_3g29080;FvH4_3g34940;FvH4_3g39430;FvH4_4g03540;FvH4_4g34940;FvH4_5g25990;FvH4_6g15820;FvH4_6g15840;FvH4_6g31040;FvH4_6g49960;FvH4_7g03030;FvH4_7g03120;FvH4_7g14430;FvH4_7g20740;FvH4_7g25560
GO:0044264	cellular polysaccharide metabolic process	BP	6	94	0.000821936	0.0311422	FvH4_2g02970;FvH4_3g00850;FvH4_3g30850;FvH4_4g12960;FvH4_4g34630;FvH4_6g42800
GO:0044765	single-organism transport	BP	26	1194	0.00130571	0.0415928	FvH4_2g12320;FvH4_2g15730;FvH4_2g21530;FvH4_3g02500;FvH4_3g05120;FvH4_3g07530;FvH4_3g29080;FvH4_3g34750;FvH4_3g34940;FvH4_3g39430;FvH4_4g03540;FvH4_4g18950;FvH4_4g34940;FvH4_5g02090;FvH4_5g25990;FvH4_6g09960;FvH4_6g15820;FvH4_6g15840;FvH4_6g31040;FvH4_6g49960;FvH4_7g03030;FvH4_7g03120;FvH4_7g14430;FvH4_7g20740;FvH4_7g25560;FvH4_7g28420
GO:0016036	cellular response to phosphate starvation	BP	2	5	0.0013417	0.0415928	FvH4_1g03200;FvH4_7g11060
GO:1902578	single-organism localization	BP	26	1205	0.00149157	0.0422856	FvH4_2g12320;FvH4_2g15730;FvH4_2g21530;FvH4_3g02500;FvH4_3g05120;FvH4_3g07530;FvH4_3g29080;FvH4_3g34750;FvH4_3g34940;FvH4_3g39430;FvH4_4g03540;FvH4_4g18950;FvH4_4g34940;FvH4_5g02090;FvH4_5g25990;FvH4_6g09960;FvH4_6g15820;FvH4_6g15840;FvH4_6g31040;FvH4_6g49960;FvH4_7g03030;FvH4_7g03120;FvH4_7g14430;FvH4_7g20740;FvH4_7g25560;FvH4_7g28420
GO:0005976	polysaccharide metabolic process	BP	6	107	0.00161206	0.0422856	FvH4_2g02970;FvH4_3g00850;FvH4_3g30850;FvH4_4g12960;FvH4_4g34630;FvH4_6g42800
GO:0009267	cellular response to starvation	BP	2	7	0.00277439	0.0625865	FvH4_1g03200;FvH4_7g11060
GO:0042594	response to starvation	BP	2	7	0.00277439	0.0625865	FvH4_1g03200;FvH4_7g11060
GO:0009991	response to extracellular stimulus	BP	2	8	0.00367076	0.0625865	FvH4_1g03200;FvH4_7g11060
GO:0031667	response to nutrient levels	BP	2	8	0.00367076	0.0625865	FvH4_1g03200;FvH4_7g11060
GO:0031668	cellular response to extracellular stimulus	BP	2	8	0.00367076	0.0625865	FvH4_1g03200;FvH4_7g11060
GO:0031669	cellular response to nutrient levels	BP	2	8	0.00367076	0.0625865	FvH4_1g03200;FvH4_7g11060
GO:0071496	cellular response to external stimulus	BP	2	8	0.00367076	0.0625865	FvH4_1g03200;FvH4_7g11060
GO:0071554	cell wall organization or biogenesis	BP	7	170	0.00389048	0.0631741	FvH4_1g18330;FvH4_2g02970;FvH4_3g00850;FvH4_3g30850;FvH4_4g12960;FvH4_4g34630;FvH4_6g13610
GO:0006817	phosphate ion transport	BP	2	9	0.00468333	0.0725916	FvH4_2g21530;FvH4_4g03540
GO:0044262	cellular carbohydrate metabolic process	BP	6	136	0.00532447	0.078941	FvH4_2g02970;FvH4_3g00850;FvH4_3g30850;FvH4_4g12960;FvH4_4g34630;FvH4_6g42800
GO:0006810	transport	BP	27	1418	0.00698179	0.0991996	FvH4_2g12320;FvH4_2g15730;FvH4_2g21530;FvH4_3g02500;FvH4_3g05120;FvH4_3g07530;FvH4_3g29080;FvH4_3g34750;FvH4_3g34940;FvH4_3g39430;FvH4_4g03540;FvH4_4g18950;FvH4_4g34940;FvH4_5g02090;FvH4_5g25990;FvH4_6g09960;FvH4_6g15820;FvH4_6g15840;FvH4_6g31040;FvH4_6g31290;FvH4_6g49960;FvH4_7g03030;FvH4_7g03120;FvH4_7g14430;FvH4_7g20740;FvH4_7g25560;FvH4_7g28420
GO:0051234	establishment of localization	BP	27	1424	0.00738252	0.100698	FvH4_2g12320;FvH4_2g15730;FvH4_2g21530;FvH4_3g02500;FvH4_3g05120;FvH4_3g07530;FvH4_3g29080;FvH4_3g34750;FvH4_3g34940;FvH4_3g39430;FvH4_4g03540;FvH4_4g18950;FvH4_4g34940;FvH4_5g02090;FvH4_5g25990;FvH4_6g09960;FvH4_6g15820;FvH4_6g15840;FvH4_6g31040;FvH4_6g31290;FvH4_6g49960;FvH4_7g03030;FvH4_7g03120;FvH4_7g14430;FvH4_7g20740;FvH4_7g25560;FvH4_7g28420
GO:0051179	localization	BP	27	1438	0.00839282	0.108017	FvH4_2g12320;FvH4_2g15730;FvH4_2g21530;FvH4_3g02500;FvH4_3g05120;FvH4_3g07530;FvH4_3g29080;FvH4_3g34750;FvH4_3g34940;FvH4_3g39430;FvH4_4g03540;FvH4_4g18950;FvH4_4g34940;FvH4_5g02090;FvH4_5g25990;FvH4_6g09960;FvH4_6g15820;FvH4_6g15840;FvH4_6g31040;FvH4_6g31290;FvH4_6g49960;FvH4_7g03030;FvH4_7g03120;FvH4_7g14430;FvH4_7g20740;FvH4_7g25560;FvH4_7g28420
GO:0015698	inorganic anion transport	BP	3	36	0.00855265	0.108017	FvH4_2g21530;FvH4_4g03540;FvH4_6g31040
GO:0009808	lignin metabolic process	BP	3	39	0.0106717	0.121302	FvH4_1g24380;FvH4_2g12610;FvH4_3g34340
GO:0046271	phenylpropanoid catabolic process	BP	3	39	0.0106717	0.121302	FvH4_1g24380;FvH4_2g12610;FvH4_3g34340
GO:0046274	lignin catabolic process	BP	3	39	0.0106717	0.121302	FvH4_1g24380;FvH4_2g12610;FvH4_3g34340
GO:0009698	phenylpropanoid metabolic process	BP	3	43	0.0139303	0.153233	FvH4_1g24380;FvH4_2g12610;FvH4_3g34340
GO:0019748	secondary metabolic process	BP	3	47	0.0176943	0.188555	FvH4_1g24380;FvH4_2g12610;FvH4_3g34340
GO:0001558	regulation of cell growth	BP	1	3	0.0348871	0.297413	FvH4_2g22810
GO:0009826	unidimensional cell growth	BP	1	3	0.0348871	0.297413	FvH4_2g22810
GO:0016049	cell growth	BP	1	3	0.0348871	0.297413	FvH4_2g22810
GO:0042814	monopolar cell growth	BP	1	3	0.0348871	0.297413	FvH4_2g22810
GO:0051510	regulation of unidimensional cell growth	BP	1	3	0.0348871	0.297413	FvH4_2g22810
GO:0051513	regulation of monopolar cell growth	BP	1	3	0.0348871	0.297413	FvH4_2g22810
GO:0051560	mitochondrial calcium ion homeostasis	BP	1	3	0.0348871	0.297413	FvH4_2g40260
GO:0060560	developmental growth involved in morphogenesis	BP	1	3	0.0348871	0.297413	FvH4_2g22810
GO:0050793	regulation of developmental process	BP	2	27	0.0397974	0.306217	FvH4_2g22810;FvH4_6g32780
GO:0009605	response to external stimulus	BP	3	68	0.0458476	0.306217	FvH4_1g03200;FvH4_3g06380;FvH4_7g11060
GO:0022603	regulation of anatomical structure morphogenesis	BP	1	4	0.0462457	0.306217	FvH4_2g22810
GO:0022604	regulation of cell morphogenesis	BP	1	4	0.0462457	0.306217	FvH4_2g22810
GO:0051017	actin filament bundle assembly	BP	1	4	0.0462457	0.306217	FvH4_2g17780
GO:0061572	actin filament bundle organization	BP	1	4	0.0462457	0.306217	FvH4_2g17780
GO:0006874	cellular calcium ion homeostasis	BP	1	5	0.0574717	0.306217	FvH4_2g40260
GO:0007602	phototransduction	BP	1	5	0.0574717	0.306217	FvH4_3g06380
GO:0009228	thiamine biosynthetic process	BP	1	5	0.0574717	0.306217	FvH4_3g38200
GO:0009581	detection of external stimulus	BP	1	5	0.0574717	0.306217	FvH4_3g06380
GO:0009582	detection of abiotic stimulus	BP	1	5	0.0574717	0.306217	FvH4_3g06380
GO:0009583	detection of light stimulus	BP	1	5	0.0574717	0.306217	FvH4_3g06380
GO:0009584	detection of visible light	BP	1	5	0.0574717	0.306217	FvH4_3g06380
GO:0009585	red, far-red light phototransduction	BP	1	5	0.0574717	0.306217	FvH4_3g06380
GO:0009648	photoperiodism	BP	1	5	0.0574717	0.306217	FvH4_6g32780
GO:0010228	vegetative to reproductive phase transition of meristem	BP	1	5	0.0574717	0.306217	FvH4_6g32780
GO:0018298	protein-chromophore linkage	BP	1	5	0.0574717	0.306217	FvH4_3g06380
GO:0042724	thiamine-containing compound biosynthetic process	BP	1	5	0.0574717	0.306217	FvH4_3g38200
GO:0048573	photoperiodism, flowering	BP	1	5	0.0574717	0.306217	FvH4_6g32780
GO:0051606	detection of stimulus	BP	1	5	0.0574717	0.306217	FvH4_3g06380
GO:0055074	calcium ion homeostasis	BP	1	5	0.0574717	0.306217	FvH4_2g40260
GO:0072503	cellular divalent inorganic cation homeostasis	BP	1	5	0.0574717	0.306217	FvH4_2g40260
GO:0072507	divalent inorganic cation homeostasis	BP	1	5	0.0574717	0.306217	FvH4_2g40260
GO:2000028	regulation of photoperiodism, flowering	BP	1	5	0.0574717	0.306217	FvH4_6g32780
GO:0006108	malate metabolic process	BP	1	6	0.0685667	0.338858	FvH4_3g14020
GO:0006772	thiamine metabolic process	BP	1	6	0.0685667	0.338858	FvH4_3g38200
GO:0010017	red or far-red light signaling pathway	BP	1	6	0.0685667	0.338858	FvH4_3g06380
GO:0042723	thiamine-containing compound metabolic process	BP	1	6	0.0685667	0.338858	FvH4_3g38200
GO:0071489	cellular response to red or far red light	BP	1	6	0.0685667	0.338858	FvH4_3g06380
GO:0009416	response to light stimulus	BP	2	37	0.0700321	0.341156	FvH4_3g06380;FvH4_6g32780
GO:0009314	response to radiation	BP	2	38	0.0733708	0.352387	FvH4_3g06380;FvH4_6g32780
GO:0007131	reciprocal meiotic recombination	BP	1	7	0.0795321	0.356848	FvH4_7g29490
GO:0015766	disaccharide transport	BP	1	7	0.0795321	0.356848	FvH4_2g12320
GO:0015770	sucrose transport	BP	1	7	0.0795321	0.356848	FvH4_2g12320
GO:0015772	oligosaccharide transport	BP	1	7	0.0795321	0.356848	FvH4_2g12320
GO:0035825	reciprocal DNA recombination	BP	1	7	0.0795321	0.356848	FvH4_7g29490
GO:0032502	developmental process	BP	4	142	0.0863705	0.362648	FvH4_2g22810;FvH4_2g32670;FvH4_5g06680;FvH4_6g32780
GO:0006869	lipid transport	BP	2	42	0.0872137	0.362648	FvH4_6g09960;FvH4_7g28420
GO:0006304	DNA modification	BP	1	8	0.0903694	0.362648	FvH4_6g30450
GO:0006305	DNA alkylation	BP	1	8	0.0903694	0.362648	FvH4_6g30450
GO:0006306	DNA methylation	BP	1	8	0.0903694	0.362648	FvH4_6g30450
GO:0008643	carbohydrate transport	BP	1	8	0.0903694	0.362648	FvH4_2g12320
GO:0017006	protein-tetrapyrrole linkage	BP	1	8	0.0903694	0.362648	FvH4_3g06380
GO:0044728	DNA methylation or demethylation	BP	1	8	0.0903694	0.362648	FvH4_6g30450
GO:0005975	carbohydrate metabolic process	BP	13	740	0.0947239	0.362648	FvH4_1g05390;FvH4_1g09660;FvH4_2g02970;FvH4_2g39880;FvH4_3g00850;FvH4_3g05490;FvH4_3g14020;FvH4_3g28370;FvH4_3g30850;FvH4_4g12960;FvH4_4g34630;FvH4_6g29810;FvH4_6g42800
GO:0000902	cell morphogenesis	BP	1	9	0.10108	0.362648	FvH4_2g22810
GO:0032875	regulation of DNA endoreduplication	BP	1	9	0.10108	0.362648	FvH4_6g13950
GO:0040007	growth	BP	1	9	0.10108	0.362648	FvH4_2g22810
GO:0040008	regulation of growth	BP	1	9	0.10108	0.362648	FvH4_2g22810
GO:0048589	developmental growth	BP	1	9	0.10108	0.362648	FvH4_2g22810
GO:0048638	regulation of developmental growth	BP	1	9	0.10108	0.362648	FvH4_2g22810
GO:0010556	regulation of macromolecule biosynthetic process	BP	17	1039	0.101084	0.362648	FvH4_1g21210;FvH4_1g27330;FvH4_2g11650;FvH4_2g22530;FvH4_2g32670;FvH4_2g34070;FvH4_2g36400;FvH4_3g06380;FvH4_3g33660;FvH4_5g11410;FvH4_5g21670;FvH4_6g13950;FvH4_6g26090;FvH4_7g18000;FvH4_7g18010;FvH4_7g18250;FvH4_7g18970
GO:2000112	regulation of cellular macromolecule biosynthetic process	BP	17	1039	0.101084	0.362648	FvH4_1g21210;FvH4_1g27330;FvH4_2g11650;FvH4_2g22530;FvH4_2g32670;FvH4_2g34070;FvH4_2g36400;FvH4_3g06380;FvH4_3g33660;FvH4_5g11410;FvH4_5g21670;FvH4_6g13950;FvH4_6g26090;FvH4_7g18000;FvH4_7g18010;FvH4_7g18250;FvH4_7g18970
GO:0010876	lipid localization	BP	2	46	0.101763	0.362648	FvH4_6g09960;FvH4_7g28420
GO:0009889	regulation of biosynthetic process	BP	17	1041	0.102419	0.362648	FvH4_1g21210;FvH4_1g27330;FvH4_2g11650;FvH4_2g22530;FvH4_2g32670;FvH4_2g34070;FvH4_2g36400;FvH4_3g06380;FvH4_3g33660;FvH4_5g11410;FvH4_5g21670;FvH4_6g13950;FvH4_6g26090;FvH4_7g18000;FvH4_7g18010;FvH4_7g18250;FvH4_7g18970
GO:0031326	regulation of cellular biosynthetic process	BP	17	1041	0.102419	0.362648	FvH4_1g21210;FvH4_1g27330;FvH4_2g11650;FvH4_2g22530;FvH4_2g32670;FvH4_2g34070;FvH4_2g36400;FvH4_3g06380;FvH4_3g33660;FvH4_5g11410;FvH4_5g21670;FvH4_6g13950;FvH4_6g26090;FvH4_7g18000;FvH4_7g18010;FvH4_7g18250;FvH4_7g18970
GO:0019219	regulation of nucleobase-containing compound metabolic process	BP	17	1043	0.103765	0.362648	FvH4_1g21210;FvH4_1g27330;FvH4_2g11650;FvH4_2g22530;FvH4_2g32670;FvH4_2g34070;FvH4_2g36400;FvH4_3g06380;FvH4_3g33660;FvH4_5g11410;FvH4_5g21670;FvH4_6g13950;FvH4_6g26090;FvH4_7g18000;FvH4_7g18010;FvH4_7g18250;FvH4_7g18970
GO:0051171	regulation of nitrogen compound metabolic process	BP	17	1052	0.10996	0.362648	FvH4_1g21210;FvH4_1g27330;FvH4_2g11650;FvH4_2g22530;FvH4_2g32670;FvH4_2g34070;FvH4_2g36400;FvH4_3g06380;FvH4_3g33660;FvH4_5g11410;FvH4_5g21670;FvH4_6g13950;FvH4_6g26090;FvH4_7g18000;FvH4_7g18010;FvH4_7g18250;FvH4_7g18970
GO:0006979	response to oxidative stress	BP	3	99	0.111067	0.362648	FvH4_1g20350;FvH4_3g20670;FvH4_7g25570
GO:0007127	meiosis I	BP	1	10	0.111666	0.362648	FvH4_7g29490
GO:0032989	cellular component morphogenesis	BP	1	10	0.111666	0.362648	FvH4_2g22810
GO:0071214	cellular response to abiotic stimulus	BP	1	10	0.111666	0.362648	FvH4_3g06380
GO:0071478	cellular response to radiation	BP	1	10	0.111666	0.362648	FvH4_3g06380
GO:0071482	cellular response to light stimulus	BP	1	10	0.111666	0.362648	FvH4_3g06380
GO:0090329	regulation of DNA-dependent DNA replication	BP	1	10	0.111666	0.362648	FvH4_6g13950
GO:0006820	anion transport	BP	3	101	0.116094	0.373471	FvH4_2g21530;FvH4_4g03540;FvH4_6g31040
GO:0048856	anatomical structure development	BP	3	102	0.118639	0.378092	FvH4_2g22810;FvH4_5g06680;FvH4_6g32780
GO:0042023	DNA endoreduplication	BP	1	11	0.122128	0.385607	FvH4_6g13950
GO:0019439	aromatic compound catabolic process	BP	3	104	0.123791	0.387274	FvH4_1g24380;FvH4_2g12610;FvH4_3g34340
GO:1901361	organic cyclic compound catabolic process	BP	3	106	0.129025	0.396241	FvH4_1g24380;FvH4_2g12610;FvH4_3g34340
GO:0006875	cellular metal ion homeostasis	BP	1	12	0.132468	0.396241	FvH4_2g40260
GO:0030003	cellular cation homeostasis	BP	1	12	0.132468	0.396241	FvH4_2g40260
GO:0044786	cell cycle DNA replication	BP	1	12	0.132468	0.396241	FvH4_6g13950
GO:2000241	regulation of reproductive process	BP	1	12	0.132468	0.396241	FvH4_6g32780
GO:0006355	regulation of transcription, DNA-templated	BP	16	1016	0.139655	0.407028	FvH4_1g21210;FvH4_1g27330;FvH4_2g11650;FvH4_2g22530;FvH4_2g32670;FvH4_2g34070;FvH4_2g36400;FvH4_3g06380;FvH4_3g33660;FvH4_5g11410;FvH4_5g21670;FvH4_6g26090;FvH4_7g18000;FvH4_7g18010;FvH4_7g18250;FvH4_7g18970
GO:1903506	regulation of nucleic acid-templated transcription	BP	16	1016	0.139655	0.407028	FvH4_1g21210;FvH4_1g27330;FvH4_2g11650;FvH4_2g22530;FvH4_2g32670;FvH4_2g34070;FvH4_2g36400;FvH4_3g06380;FvH4_3g33660;FvH4_5g11410;FvH4_5g21670;FvH4_6g26090;FvH4_7g18000;FvH4_7g18010;FvH4_7g18250;FvH4_7g18970
GO:2001141	regulation of RNA biosynthetic process	BP	16	1016	0.139655	0.407028	FvH4_1g21210;FvH4_1g27330;FvH4_2g11650;FvH4_2g22530;FvH4_2g32670;FvH4_2g34070;FvH4_2g36400;FvH4_3g06380;FvH4_3g33660;FvH4_5g11410;FvH4_5g21670;FvH4_6g26090;FvH4_7g18000;FvH4_7g18010;FvH4_7g18250;FvH4_7g18970
GO:0006811	ion transport	BP	8	436	0.141629	0.407032	FvH4_2g21530;FvH4_3g05120;FvH4_3g34750;FvH4_4g03540;FvH4_4g18950;FvH4_5g02090;FvH4_6g31040;FvH4_7g20740
GO:0010088	phloem development	BP	1	13	0.142687	0.407032	FvH4_5g06680
GO:0051252	regulation of RNA metabolic process	BP	16	1023	0.145592	0.407032	FvH4_1g21210;FvH4_1g27330;FvH4_2g11650;FvH4_2g22530;FvH4_2g32670;FvH4_2g34070;FvH4_2g36400;FvH4_3g06380;FvH4_3g33660;FvH4_5g11410;FvH4_5g21670;FvH4_6g26090;FvH4_7g18000;FvH4_7g18010;FvH4_7g18250;FvH4_7g18970
GO:0000003	reproduction	BP	4	173	0.146777	0.407032	FvH4_1g23390;FvH4_2g16110;FvH4_6g32780;FvH4_7g29490
GO:0022414	reproductive process	BP	4	173	0.146777	0.407032	FvH4_1g23390;FvH4_2g16110;FvH4_6g32780;FvH4_7g29490
GO:0080090	regulation of primary metabolic process	BP	17	1103	0.149327	0.407032	FvH4_1g21210;FvH4_1g27330;FvH4_2g11650;FvH4_2g22530;FvH4_2g32670;FvH4_2g34070;FvH4_2g36400;FvH4_3g06380;FvH4_3g33660;FvH4_5g11410;FvH4_5g21670;FvH4_6g13950;FvH4_6g26090;FvH4_7g18000;FvH4_7g18010;FvH4_7g18250;FvH4_7g18970
GO:0031323	regulation of cellular metabolic process	BP	17	1107	0.152716	0.407032	FvH4_1g21210;FvH4_1g27330;FvH4_2g11650;FvH4_2g22530;FvH4_2g32670;FvH4_2g34070;FvH4_2g36400;FvH4_3g06380;FvH4_3g33660;FvH4_5g11410;FvH4_5g21670;FvH4_6g13950;FvH4_6g26090;FvH4_7g18000;FvH4_7g18010;FvH4_7g18250;FvH4_7g18970
GO:0006275	regulation of DNA replication	BP	1	14	0.152786	0.407032	FvH4_6g13950
GO:0008272	sulfate transport	BP	1	14	0.152786	0.407032	FvH4_6g31040
GO:0055065	metal ion homeostasis	BP	1	14	0.152786	0.407032	FvH4_2g40260
GO:0072348	sulfur compound transport	BP	1	14	0.152786	0.407032	FvH4_6g31040
GO:0044085	cellular component biogenesis	BP	6	311	0.160094	0.423195	FvH4_2g02970;FvH4_2g17780;FvH4_3g00850;FvH4_3g30850;FvH4_4g12960;FvH4_4g34630
GO:0060255	regulation of macromolecule metabolic process	BP	17	1118	0.162259	0.423693	FvH4_1g21210;FvH4_1g27330;FvH4_2g11650;FvH4_2g22530;FvH4_2g32670;FvH4_2g34070;FvH4_2g36400;FvH4_3g06380;FvH4_3g33660;FvH4_5g11410;FvH4_5g21670;FvH4_6g13950;FvH4_6g26090;FvH4_7g18000;FvH4_7g18010;FvH4_7g18250;FvH4_7g18970
GO:0006873	cellular ion homeostasis	BP	1	15	0.162768	0.423693	FvH4_2g40260
GO:0010468	regulation of gene expression	BP	16	1046	0.166088	0.42906	FvH4_1g21210;FvH4_1g27330;FvH4_2g11650;FvH4_2g22530;FvH4_2g32670;FvH4_2g34070;FvH4_2g36400;FvH4_3g06380;FvH4_3g33660;FvH4_5g11410;FvH4_5g21670;FvH4_6g26090;FvH4_7g18000;FvH4_7g18010;FvH4_7g18250;FvH4_7g18970
GO:0009653	anatomical structure morphogenesis	BP	1	16	0.172633	0.439311	FvH4_2g22810
GO:0019953	sexual reproduction	BP	1	16	0.172633	0.439311	FvH4_2g16110
GO:0019222	regulation of metabolic process	BP	17	1137	0.179491	0.45338	FvH4_1g21210;FvH4_1g27330;FvH4_2g11650;FvH4_2g22530;FvH4_2g32670;FvH4_2g34070;FvH4_2g36400;FvH4_3g06380;FvH4_3g33660;FvH4_5g11410;FvH4_5g21670;FvH4_6g13950;FvH4_6g26090;FvH4_7g18000;FvH4_7g18010;FvH4_7g18250;FvH4_7g18970
GO:0009639	response to red or far red light	BP	1	17	0.182382	0.453958	FvH4_3g06380
GO:0010087	phloem or xylem histogenesis	BP	1	17	0.182382	0.453958	FvH4_5g06680
GO:0006357	regulation of transcription from RNA polymerase II promoter	BP	2	67	0.186296	0.460341	FvH4_2g11650;FvH4_7g18970
GO:0048580	regulation of post-embryonic development	BP	1	18	0.192018	0.464383	FvH4_6g32780
GO:0055080	cation homeostasis	BP	1	18	0.192018	0.464383	FvH4_2g40260
GO:0098771	inorganic ion homeostasis	BP	1	18	0.192018	0.464383	FvH4_2g40260
GO:0019725	cellular homeostasis	BP	3	130	0.197124	0.470722	FvH4_2g24940;FvH4_2g31700;FvH4_2g40260
GO:0007126	meiotic nuclear division	BP	1	19	0.201541	0.470722	FvH4_7g29490
GO:0071241	cellular response to inorganic substance	BP	1	19	0.201541	0.470722	FvH4_3g09830
GO:0071249	cellular response to nitrate	BP	1	19	0.201541	0.470722	FvH4_3g09830
GO:1902170	cellular response to reactive nitrogen species	BP	1	19	0.201541	0.470722	FvH4_3g09830
GO:0051052	regulation of DNA metabolic process	BP	1	20	0.210952	0.475634	FvH4_6g13950
GO:0055082	cellular chemical homeostasis	BP	1	20	0.210952	0.475634	FvH4_2g40260
GO:1901699	cellular response to nitrogen compound	BP	1	20	0.210952	0.475634	FvH4_3g09830
GO:1903046	meiotic cell cycle process	BP	1	20	0.210952	0.475634	FvH4_7g29490
GO:2000026	regulation of multicellular organismal development	BP	1	20	0.210952	0.475634	FvH4_6g32780
GO:0009733	response to auxin	BP	2	73	0.212013	0.475634	FvH4_2g10850;FvH4_2g10870
GO:0065007	biological regulation	BP	25	1805	0.213875	0.476675	FvH4_1g08850;FvH4_1g21210;FvH4_1g27330;FvH4_2g11650;FvH4_2g22530;FvH4_2g22810;FvH4_2g24940;FvH4_2g31700;FvH4_2g32670;FvH4_2g34070;FvH4_2g36400;FvH4_2g40260;FvH4_3g06380;FvH4_3g33660;FvH4_5g11410;FvH4_5g16240;FvH4_5g21670;FvH4_5g32970;FvH4_6g13950;FvH4_6g26090;FvH4_6g32780;FvH4_7g18000;FvH4_7g18010;FvH4_7g18250;FvH4_7g18970
GO:0010167	response to nitrate	BP	1	21	0.220254	0.484559	FvH4_3g09830
GO:0050801	ion homeostasis	BP	1	21	0.220254	0.484559	FvH4_2g40260
GO:0050789	regulation of biological process	BP	24	1738	0.225056	0.489008	FvH4_1g08850;FvH4_1g21210;FvH4_1g27330;FvH4_2g11650;FvH4_2g22530;FvH4_2g22810;FvH4_2g24940;FvH4_2g31700;FvH4_2g32670;FvH4_2g34070;FvH4_2g36400;FvH4_3g06380;FvH4_3g33660;FvH4_5g11410;FvH4_5g16240;FvH4_5g21670;FvH4_5g32970;FvH4_6g13950;FvH4_6g26090;FvH4_6g32780;FvH4_7g18000;FvH4_7g18010;FvH4_7g18250;FvH4_7g18970
GO:0006857	oligopeptide transport	BP	1	22	0.229447	0.489008	FvH4_7g03030
GO:0007186	G-protein coupled receptor signaling pathway	BP	1	22	0.229447	0.489008	FvH4_1g08850
GO:0015833	peptide transport	BP	1	22	0.229447	0.489008	FvH4_7g03030
GO:1901698	response to nitrogen compound	BP	1	22	0.229447	0.489008	FvH4_3g09830
GO:0009628	response to abiotic stimulus	BP	2	78	0.233698	0.492656	FvH4_3g06380;FvH4_6g32780
GO:0050794	regulation of cellular process	BP	23	1668	0.234048	0.492656	FvH4_1g08850;FvH4_1g21210;FvH4_1g27330;FvH4_2g11650;FvH4_2g22530;FvH4_2g22810;FvH4_2g24940;FvH4_2g31700;FvH4_2g32670;FvH4_2g34070;FvH4_2g36400;FvH4_3g06380;FvH4_3g33660;FvH4_5g11410;FvH4_5g16240;FvH4_5g21670;FvH4_5g32970;FvH4_6g13950;FvH4_6g26090;FvH4_7g18000;FvH4_7g18010;FvH4_7g18250;FvH4_7g18970
GO:0071840	cellular component organization or biogenesis	BP	11	729	0.238321	0.492966	FvH4_1g18330;FvH4_2g02970;FvH4_2g17780;FvH4_2g22810;FvH4_3g00480;FvH4_3g00850;FvH4_3g30850;FvH4_4g12960;FvH4_4g34630;FvH4_6g13610;FvH4_7g29490
GO:0042886	amide transport	BP	1	23	0.238532	0.492966	FvH4_7g03030
GO:0051239	regulation of multicellular organismal process	BP	1	23	0.238532	0.492966	FvH4_6g32780
GO:0048608	reproductive structure development	BP	1	24	0.247511	0.502389	FvH4_6g32780
GO:0048869	cellular developmental process	BP	1	24	0.247511	0.502389	FvH4_2g22810
GO:0061458	reproductive system development	BP	1	24	0.247511	0.502389	FvH4_6g32780
GO:0043648	dicarboxylic acid metabolic process	BP	1	25	0.256385	0.514279	FvH4_3g14020
GO:0051321	meiotic cell cycle	BP	1	25	0.256385	0.514279	FvH4_7g29490
GO:0042592	homeostatic process	BP	3	151	0.262309	0.520042	FvH4_2g24940;FvH4_2g31700;FvH4_2g40260
GO:0044712	single-organism catabolic process	BP	3	151	0.262309	0.520042	FvH4_1g24380;FvH4_2g12610;FvH4_3g34340
GO:0048878	chemical homeostasis	BP	1	26	0.265155	0.522647	FvH4_2g40260
GO:0006366	transcription from RNA polymerase II promoter	BP	2	86	0.268624	0.526201	FvH4_2g11650;FvH4_7g18970
GO:0009110	vitamin biosynthetic process	BP	1	27	0.273823	0.526201	FvH4_3g38200
GO:0042364	water-soluble vitamin biosynthetic process	BP	1	27	0.273823	0.526201	FvH4_3g38200
GO:0006351	transcription, DNA-templated	BP	16	1150	0.275739	0.526201	FvH4_1g21210;FvH4_1g27330;FvH4_2g11650;FvH4_2g22530;FvH4_2g32670;FvH4_2g34070;FvH4_2g36400;FvH4_3g06380;FvH4_3g33660;FvH4_5g11410;FvH4_5g21670;FvH4_6g26090;FvH4_7g18000;FvH4_7g18010;FvH4_7g18250;FvH4_7g18970
GO:0097659	nucleic acid-templated transcription	BP	16	1150	0.275739	0.526201	FvH4_1g21210;FvH4_1g27330;FvH4_2g11650;FvH4_2g22530;FvH4_2g32670;FvH4_2g34070;FvH4_2g36400;FvH4_3g06380;FvH4_3g33660;FvH4_5g11410;FvH4_5g21670;FvH4_6g26090;FvH4_7g18000;FvH4_7g18010;FvH4_7g18250;FvH4_7g18970
GO:0007010	cytoskeleton organization	BP	2	88	0.277367	0.526201	FvH4_2g17780;FvH4_3g00480
GO:0032774	RNA biosynthetic process	BP	16	1152	0.27808	0.526201	FvH4_1g21210;FvH4_1g27330;FvH4_2g11650;FvH4_2g22530;FvH4_2g32670;FvH4_2g34070;FvH4_2g36400;FvH4_3g06380;FvH4_3g33660;FvH4_5g11410;FvH4_5g21670;FvH4_6g26090;FvH4_7g18000;FvH4_7g18010;FvH4_7g18250;FvH4_7g18970
GO:0044763	single-organism cellular process	BP	41	3196	0.281496	0.526201	FvH4_1g03200;FvH4_1g08850;FvH4_1g23390;FvH4_1g24380;FvH4_2g12320;FvH4_2g12610;FvH4_2g15730;FvH4_2g17780;FvH4_2g21530;FvH4_2g22810;FvH4_2g24940;FvH4_2g31700;FvH4_2g40260;FvH4_3g02500;FvH4_3g05120;FvH4_3g06380;FvH4_3g07530;FvH4_3g14020;FvH4_3g29080;FvH4_3g34340;FvH4_3g34940;FvH4_3g38200;FvH4_3g39430;FvH4_4g03540;FvH4_4g34940;FvH4_5g16240;FvH4_5g25990;FvH4_5g32970;FvH4_6g13950;FvH4_6g15820;FvH4_6g15…
GO:0006766	vitamin metabolic process	BP	1	28	0.282389	0.526201	FvH4_3g38200
GO:0006767	water-soluble vitamin metabolic process	BP	1	28	0.282389	0.526201	FvH4_3g38200
GO:0007015	actin filament organization	BP	1	29	0.290855	0.536117	FvH4_2g17780
GO:0072528	pyrimidine-containing compound biosynthetic process	BP	1	29	0.290855	0.536117	FvH4_3g38200
GO:0044248	cellular catabolic process	BP	5	309	0.29886	0.547911	FvH4_1g24380;FvH4_2g12610;FvH4_3g14710;FvH4_3g25930;FvH4_3g34340
GO:0030244	cellulose biosynthetic process	BP	1	31	0.307491	0.560719	FvH4_6g42800
GO:0044699	single-organism process	BP	61	4914	0.31255	0.566532	FvH4_1g03200;FvH4_1g08850;FvH4_1g09270;FvH4_1g13420;FvH4_1g20350;FvH4_1g23390;FvH4_1g24380;FvH4_2g12320;FvH4_2g12610;FvH4_2g15730;FvH4_2g17780;FvH4_2g21530;FvH4_2g22810;FvH4_2g24940;FvH4_2g31700;FvH4_2g33660;FvH4_2g40260;FvH4_3g02500;FvH4_3g05120;FvH4_3g06380;FvH4_3g07530;FvH4_3g14020;FvH4_3g14660;FvH4_3g15030;FvH4_3g20670;FvH4_3g29080;FvH4_3g34340;FvH4_3g34750;FvH4_3g34940;FvH4_3g38200;FvH4_3g39…
GO:0030243	cellulose metabolic process	BP	1	32	0.315663	0.566532	FvH4_6g42800
GO:0072527	pyrimidine-containing compound metabolic process	BP	1	32	0.315663	0.566532	FvH4_3g38200
GO:0009888	tissue development	BP	1	34	0.331722	0.592236	FvH4_5g06680
GO:0003006	developmental process involved in reproduction	BP	1	35	0.33961	0.603162	FvH4_6g32780
GO:0042221	response to chemical	BP	3	177	0.345944	0.610647	FvH4_2g10850;FvH4_2g10870;FvH4_3g09830
GO:0010035	response to inorganic substance	BP	1	36	0.347406	0.610647	FvH4_3g09830
GO:0030036	actin cytoskeleton organization	BP	1	37	0.355111	0.620989	FvH4_2g17780
GO:0030001	metal ion transport	BP	3	181	0.358838	0.624304	FvH4_3g34750;FvH4_4g18950;FvH4_5g02090
GO:0030029	actin filament-based process	BP	1	38	0.362726	0.625381	FvH4_2g17780
GO:0050896	response to stimulus	BP	13	977	0.363125	0.625381	FvH4_1g03200;FvH4_1g08850;FvH4_1g20350;FvH4_2g10850;FvH4_2g10870;FvH4_3g06380;FvH4_3g09830;FvH4_3g20670;FvH4_5g16240;FvH4_5g32970;FvH4_6g32780;FvH4_7g11060;FvH4_7g25570
GO:0022402	cell cycle process	BP	2	109	0.368055	0.627534	FvH4_6g13950;FvH4_7g29490
GO:0071555	cell wall organization	BP	2	109	0.368055	0.627534	FvH4_1g18330;FvH4_6g13610
GO:0045229	external encapsulating structure organization	BP	2	110	0.372284	0.628459	FvH4_1g18330;FvH4_6g13610
GO:0045454	cell redox homeostasis	BP	2	110	0.372284	0.628459	FvH4_2g24940;FvH4_2g31700
GO:0010564	regulation of cell cycle process	BP	1	40	0.377688	0.634442	FvH4_6g13950
GO:0044767	single-organism developmental process	BP	2	113	0.384901	0.63737	FvH4_2g22810;FvH4_6g32780
GO:0048583	regulation of response to stimulus	BP	1	41	0.385039	0.63737	FvH4_6g32780
GO:0051274	beta-glucan biosynthetic process	BP	1	41	0.385039	0.63737	FvH4_6g42800
GO:0006261	DNA-dependent DNA replication	BP	1	42	0.392303	0.640073	FvH4_6g13950
GO:0009791	post-embryonic development	BP	1	42	0.392303	0.640073	FvH4_6g32780
GO:0051273	beta-glucan metabolic process	BP	1	42	0.392303	0.640073	FvH4_6g42800
GO:0065008	regulation of biological quality	BP	3	195	0.403627	0.653872	FvH4_2g24940;FvH4_2g31700;FvH4_2g40260
GO:0006310	DNA recombination	BP	1	44	0.406576	0.653872	FvH4_7g29490
GO:0071229	cellular response to acid chemical	BP	1	44	0.406576	0.653872	FvH4_3g09830
GO:0034654	nucleobase-containing compound biosynthetic process	BP	16	1257	0.408594	0.653872	FvH4_1g21210;FvH4_1g27330;FvH4_2g11650;FvH4_2g22530;FvH4_2g32670;FvH4_2g34070;FvH4_2g36400;FvH4_3g06380;FvH4_3g33660;FvH4_5g11410;FvH4_5g21670;FvH4_6g26090;FvH4_7g18000;FvH4_7g18010;FvH4_7g18250;FvH4_7g18970
GO:0044272	sulfur compound biosynthetic process	BP	1	45	0.413588	0.653872	FvH4_3g38200
GO:0019438	aromatic compound biosynthetic process	BP	17	1344	0.413842	0.653872	FvH4_1g21210;FvH4_1g27330;FvH4_2g11650;FvH4_2g22530;FvH4_2g32670;FvH4_2g34070;FvH4_2g36400;FvH4_3g06380;FvH4_3g33660;FvH4_3g38200;FvH4_5g11410;FvH4_5g21670;FvH4_6g26090;FvH4_7g18000;FvH4_7g18010;FvH4_7g18250;FvH4_7g18970
GO:0000280	nuclear division	BP	1	46	0.420517	0.653872	FvH4_7g29490
GO:0051128	regulation of cellular component organization	BP	1	46	0.420517	0.653872	FvH4_2g22810
GO:0006511	ubiquitin-dependent protein catabolic process	BP	2	123	0.426132	0.653872	FvH4_3g14710;FvH4_3g25930
GO:0019941	modification-dependent protein catabolic process	BP	2	123	0.426132	0.653872	FvH4_3g14710;FvH4_3g25930
GO:0043632	modification-dependent macromolecule catabolic process	BP	2	123	0.426132	0.653872	FvH4_3g14710;FvH4_3g25930
GO:0009664	plant-type cell wall organization	BP	1	47	0.427366	0.653872	FvH4_6g13610
GO:0007154	cell communication	BP	7	528	0.428779	0.653872	FvH4_1g03200;FvH4_1g08850;FvH4_1g23390;FvH4_3g06380;FvH4_5g16240;FvH4_5g32970;FvH4_7g11060
GO:0044703	multi-organism reproductive process	BP	2	124	0.430178	0.653872	FvH4_1g23390;FvH4_2g16110
GO:0006508	proteolysis	BP	9	694	0.431375	0.653872	FvH4_3g14710;FvH4_3g25930;FvH4_4g20610;FvH4_4g37260;FvH4_6g05510;FvH4_6g06410;FvH4_6g20050;FvH4_6g36630;FvH4_7g22840
GO:0018130	heterocycle biosynthetic process	BP	17	1358	0.43144	0.653872	FvH4_1g21210;FvH4_1g27330;FvH4_2g11650;FvH4_2g22530;FvH4_2g32670;FvH4_2g34070;FvH4_2g36400;FvH4_3g06380;FvH4_3g33660;FvH4_3g38200;FvH4_5g11410;FvH4_5g21670;FvH4_6g26090;FvH4_7g18000;FvH4_7g18010;FvH4_7g18250;FvH4_7g18970
GO:0071702	organic substance transport	BP	5	367	0.434466	0.655544	FvH4_2g12320;FvH4_6g09960;FvH4_6g31290;FvH4_7g03030;FvH4_7g28420
GO:0009250	glucan biosynthetic process	BP	1	50	0.447432	0.669186	FvH4_6g42800
GO:0048731	system development	BP	1	50	0.447432	0.669186	FvH4_6g32780
GO:0000160	phosphorelay signal transduction system	BP	1	52	0.460421	0.685605	FvH4_5g16240
GO:0043414	macromolecule methylation	BP	1	54	0.473107	0.690252	FvH4_6g30450
GO:0071669	plant-type cell wall organization or biogenesis	BP	1	54	0.473107	0.690252	FvH4_6g13610
GO:1901701	cellular response to oxygen-containing compound	BP	1	54	0.473107	0.690252	FvH4_3g09830
GO:0009719	response to endogenous stimulus	BP	2	135	0.473663	0.690252	FvH4_2g10850;FvH4_2g10870
GO:0009725	response to hormone	BP	2	135	0.473663	0.690252	FvH4_2g10850;FvH4_2g10870
GO:0007049	cell cycle	BP	2	136	0.477518	0.692504	FvH4_6g13950;FvH4_7g29490
GO:1901362	organic cyclic compound biosynthetic process	BP	17	1396	0.479269	0.692504	FvH4_1g21210;FvH4_1g27330;FvH4_2g11650;FvH4_2g22530;FvH4_2g32670;FvH4_2g34070;FvH4_2g36400;FvH4_3g06380;FvH4_3g33660;FvH4_3g38200;FvH4_5g11410;FvH4_5g21670;FvH4_6g26090;FvH4_7g18000;FvH4_7g18010;FvH4_7g18250;FvH4_7g18970
GO:0048285	organelle fission	BP	1	56	0.485497	0.698542	FvH4_7g29490
GO:0010033	response to organic substance	BP	2	141	0.496537	0.711425	FvH4_2g10850;FvH4_2g10870
GO:1901575	organic substance catabolic process	BP	5	398	0.505386	0.721074	FvH4_1g24380;FvH4_2g12610;FvH4_3g14710;FvH4_3g25930;FvH4_3g34340
GO:0001101	response to acid chemical	BP	1	60	0.509416	0.723796	FvH4_3g09830
GO:0009056	catabolic process	BP	5	402	0.514307	0.725994	FvH4_1g24380;FvH4_2g12610;FvH4_3g14710;FvH4_3g25930;FvH4_3g34340
GO:0033692	cellular polysaccharide biosynthetic process	BP	1	61	0.515222	0.725994	FvH4_6g42800
GO:0000271	polysaccharide biosynthetic process	BP	1	62	0.520959	0.728062	FvH4_6g42800
GO:0042545	cell wall modification	BP	1	62	0.520959	0.728062	FvH4_1g18330
GO:0070887	cellular response to chemical stimulus	BP	1	63	0.526629	0.732982	FvH4_3g09830
GO:0051726	regulation of cell cycle	BP	1	64	0.532232	0.733208	FvH4_6g13950
GO:0044257	cellular protein catabolic process	BP	2	151	0.533242	0.733208	FvH4_3g14710;FvH4_3g25930
GO:0051603	proteolysis involved in cellular protein catabolic process	BP	2	151	0.533242	0.733208	FvH4_3g14710;FvH4_3g25930
GO:0006790	sulfur compound metabolic process	BP	1	67	0.548651	0.751365	FvH4_3g38200
GO:0051704	multi-organism process	BP	2	156	0.550906	0.751436	FvH4_1g23390;FvH4_2g16110
GO:0032259	methylation	BP	1	69	0.559277	0.759815	FvH4_6g30450
GO:0006950	response to stress	BP	5	424	0.562139	0.760672	FvH4_1g03200;FvH4_1g20350;FvH4_3g20670;FvH4_7g11060;FvH4_7g25570
GO:0044702	single organism reproductive process	BP	2	161	0.568101	0.761775	FvH4_1g23390;FvH4_7g29490
GO:0055114	oxidation-reduction process	BP	16	1382	0.568392	0.761775	FvH4_1g09270;FvH4_1g13420;FvH4_1g20350;FvH4_1g24380;FvH4_2g12610;FvH4_2g33660;FvH4_3g14020;FvH4_3g14660;FvH4_3g15030;FvH4_3g20670;FvH4_3g34340;FvH4_4g29460;FvH4_5g12580;FvH4_6g26870;FvH4_7g25570;FvH4_7g34200
GO:1901700	response to oxygen-containing compound	BP	1	71	0.569656	0.761775	FvH4_3g09830
GO:0030163	protein catabolic process	BP	2	168	0.591376	0.787731	FvH4_3g14710;FvH4_3g25930
GO:0051716	cellular response to stimulus	BP	7	623	0.605122	0.802906	FvH4_1g03200;FvH4_1g08850;FvH4_3g06380;FvH4_3g09830;FvH4_5g16240;FvH4_5g32970;FvH4_7g11060
GO:0071705	nitrogen compound transport	BP	1	80	0.613439	0.810785	FvH4_7g03030
GO:0034637	cellular carbohydrate biosynthetic process	BP	1	82	0.622551	0.819653	FvH4_6g42800
GO:0007275	multicellular organism development	BP	1	88	0.64863	0.849636	FvH4_6g32780
GO:0006468	protein phosphorylation	BP	13	1188	0.652417	0.849636	FvH4_1g23390;FvH4_2g05270;FvH4_2g29620;FvH4_2g30840;FvH4_3g13410;FvH4_3g14330;FvH4_4g05730;FvH4_5g05780;FvH4_5g11760;FvH4_5g31360;FvH4_6g13180;FvH4_7g25950;FvH4_7g28290
GO:0035556	intracellular signal transduction	BP	1	89	0.6528	0.849636	FvH4_5g16240
GO:0033554	cellular response to stress	BP	2	192	0.664088	0.858978	FvH4_1g03200;FvH4_7g11060
GO:0044707	single-multicellular organism process	BP	1	92	0.665015	0.858978	FvH4_6g32780
GO:0044265	cellular macromolecule catabolic process	BP	2	195	0.672414	0.862176	FvH4_3g14710;FvH4_3g25930
GO:0006812	cation transport	BP	3	292	0.672548	0.862176	FvH4_3g34750;FvH4_4g18950;FvH4_5g02090
GO:0006260	DNA replication	BP	1	96	0.680642	0.869284	FvH4_6g13950
GO:0033036	macromolecule localization	BP	3	300	0.690325	0.877074	FvH4_6g09960;FvH4_6g31290;FvH4_7g28420
GO:0016051	carbohydrate biosynthetic process	BP	1	99	0.691886	0.877074	FvH4_6g42800
GO:1902589	single-organism organelle organization	BP	2	208	0.706591	0.877758	FvH4_2g17780;FvH4_7g29490
GO:0006457	protein folding	BP	1	104	0.709759	0.877758	FvH4_5g29110
GO:0032501	multicellular organismal process	BP	2	210	0.711579	0.877758	FvH4_1g23390;FvH4_6g32780
GO:0007165	signal transduction	BP	4	410	0.716485	0.877758	FvH4_1g08850;FvH4_3g06380;FvH4_5g16240;FvH4_5g32970
GO:0016070	RNA metabolic process	BP	17	1603	0.717455	0.877758	FvH4_1g21210;FvH4_1g27330;FvH4_2g11650;FvH4_2g22530;FvH4_2g32670;FvH4_2g34070;FvH4_2g36400;FvH4_3g06380;FvH4_3g33660;FvH4_5g11410;FvH4_5g21670;FvH4_6g26090;FvH4_6g37440;FvH4_7g18000;FvH4_7g18010;FvH4_7g18250;FvH4_7g18970
GO:0008037	cell recognition	BP	1	107	0.719985	0.877758	FvH4_1g23390
GO:0009875	pollen-pistil interaction	BP	1	107	0.719985	0.877758	FvH4_1g23390
GO:0048544	recognition of pollen	BP	1	107	0.719985	0.877758	FvH4_1g23390
GO:0023052	signaling	BP	4	413	0.721837	0.877758	FvH4_1g08850;FvH4_3g06380;FvH4_5g16240;FvH4_5g32970
GO:0044700	single organism signaling	BP	4	413	0.721837	0.877758	FvH4_1g08850;FvH4_3g06380;FvH4_5g16240;FvH4_5g32970
GO:0009856	pollination	BP	1	108	0.723314	0.877758	FvH4_1g23390
GO:0044706	multi-multicellular organism process	BP	1	108	0.723314	0.877758	FvH4_1g23390
GO:0016043	cellular component organization	BP	6	619	0.743716	0.899317	FvH4_1g18330;FvH4_2g17780;FvH4_2g22810;FvH4_3g00480;FvH4_6g13610;FvH4_7g29490
GO:0016310	phosphorylation	BP	13	1277	0.752238	0.906407	FvH4_1g23390;FvH4_2g05270;FvH4_2g29620;FvH4_2g30840;FvH4_3g13410;FvH4_3g14330;FvH4_4g05730;FvH4_5g05780;FvH4_5g11760;FvH4_5g31360;FvH4_6g13180;FvH4_7g25950;FvH4_7g28290
GO:0016567	protein ubiquitination	BP	1	125	0.774255	0.929651	FvH4_3g25930
GO:0009057	macromolecule catabolic process	BP	2	242	0.782209	0.935907	FvH4_3g14710;FvH4_3g25930
GO:0032446	protein modification by small protein conjugation	BP	1	131	0.789915	0.941822	FvH4_3g25930
GO:0009987	cellular process	BP	83	7386	0.810585	0.963099	FvH4_1g03200;FvH4_1g08850;FvH4_1g18330;FvH4_1g21210;FvH4_1g23390;FvH4_1g24380;FvH4_1g27330;FvH4_2g02970;FvH4_2g05270;FvH4_2g11650;FvH4_2g12320;FvH4_2g12610;FvH4_2g15730;FvH4_2g17780;FvH4_2g21530;FvH4_2g22530;FvH4_2g22810;FvH4_2g24940;FvH4_2g29620;FvH4_2g30840;FvH4_2g31700;FvH4_2g32670;FvH4_2g34070;FvH4_2g36400;FvH4_2g40260;FvH4_3g00480;FvH4_3g00850;FvH4_3g02500;FvH4_3g05120;FvH4_3g06380;FvH4_3g07…
GO:0006996	organelle organization	BP	3	374	0.82174	0.972963	FvH4_2g17780;FvH4_3g00480;FvH4_7g29490
GO:0034645	cellular macromolecule biosynthetic process	BP	19	1929	0.836703	0.983965	FvH4_1g21210;FvH4_1g27330;FvH4_2g11650;FvH4_2g22530;FvH4_2g32670;FvH4_2g34070;FvH4_2g36400;FvH4_3g06380;FvH4_3g33660;FvH4_5g11410;FvH4_5g21670;FvH4_6g13950;FvH4_6g26090;FvH4_6g42800;FvH4_7g18000;FvH4_7g18010;FvH4_7g18250;FvH4_7g18970;FvH4_c3g00170
GO:0009059	macromolecule biosynthetic process	BP	19	1930	0.837365	0.983965	FvH4_1g21210;FvH4_1g27330;FvH4_2g11650;FvH4_2g22530;FvH4_2g32670;FvH4_2g34070;FvH4_2g36400;FvH4_3g06380;FvH4_3g33660;FvH4_5g11410;FvH4_5g21670;FvH4_6g13950;FvH4_6g26090;FvH4_6g42800;FvH4_7g18000;FvH4_7g18010;FvH4_7g18250;FvH4_7g18970;FvH4_c3g00170
GO:0090304	nucleic acid metabolic process	BP	20	2025	0.839689	0.983965	FvH4_1g21210;FvH4_1g27330;FvH4_2g11650;FvH4_2g22530;FvH4_2g32670;FvH4_2g34070;FvH4_2g36400;FvH4_3g06380;FvH4_3g33660;FvH4_5g11410;FvH4_5g21670;FvH4_6g13950;FvH4_6g26090;FvH4_6g30450;FvH4_6g37440;FvH4_7g18000;FvH4_7g18010;FvH4_7g18250;FvH4_7g18970;FvH4_7g29490
GO:0044271	cellular nitrogen compound biosynthetic process	BP	18	1852	0.846419	0.988455	FvH4_1g21210;FvH4_1g27330;FvH4_2g11650;FvH4_2g22530;FvH4_2g32670;FvH4_2g34070;FvH4_2g36400;FvH4_3g06380;FvH4_3g33660;FvH4_3g38200;FvH4_5g11410;FvH4_5g21670;FvH4_6g26090;FvH4_7g18000;FvH4_7g18010;FvH4_7g18250;FvH4_7g18970;FvH4_c3g00170
GO:0070647	protein modification by small protein conjugation or removal	BP	1	165	0.860326	1	FvH4_3g25930
GO:0006725	cellular aromatic compound metabolic process	BP	24	2437	0.867593	1	FvH4_1g21210;FvH4_1g24380;FvH4_1g27330;FvH4_2g11650;FvH4_2g12610;FvH4_2g22530;FvH4_2g32670;FvH4_2g34070;FvH4_2g36400;FvH4_3g06380;FvH4_3g33660;FvH4_3g34340;FvH4_3g38200;FvH4_5g11410;FvH4_5g21670;FvH4_6g13950;FvH4_6g26090;FvH4_6g30450;FvH4_6g37440;FvH4_7g18000;FvH4_7g18010;FvH4_7g18250;FvH4_7g18970;FvH4_7g29490
GO:1901360	organic cyclic compound metabolic process	BP	24	2475	0.886617	1	FvH4_1g21210;FvH4_1g24380;FvH4_1g27330;FvH4_2g11650;FvH4_2g12610;FvH4_2g22530;FvH4_2g32670;FvH4_2g34070;FvH4_2g36400;FvH4_3g06380;FvH4_3g33660;FvH4_3g34340;FvH4_3g38200;FvH4_5g11410;FvH4_5g21670;FvH4_6g13950;FvH4_6g26090;FvH4_6g30450;FvH4_6g37440;FvH4_7g18000;FvH4_7g18010;FvH4_7g18250;FvH4_7g18970;FvH4_7g29490
GO:0006259	DNA metabolic process	BP	3	435	0.891495	1	FvH4_6g13950;FvH4_6g30450;FvH4_7g29490
GO:0071822	protein complex subunit organization	BP	1	191	0.897871	1	FvH4_2g17780
GO:0043412	macromolecule modification	BP	16	1768	0.903776	1	FvH4_1g23390;FvH4_2g05270;FvH4_2g29620;FvH4_2g30840;FvH4_3g06380;FvH4_3g13410;FvH4_3g14330;FvH4_3g25930;FvH4_4g05730;FvH4_5g05780;FvH4_5g11760;FvH4_5g31360;FvH4_6g13180;FvH4_6g30450;FvH4_7g25950;FvH4_7g28290
GO:0043170	macromolecule metabolic process	BP	51	4902	0.90426	1	FvH4_1g21210;FvH4_1g23390;FvH4_1g27330;FvH4_2g02970;FvH4_2g05270;FvH4_2g11650;FvH4_2g22530;FvH4_2g29620;FvH4_2g30840;FvH4_2g32670;FvH4_2g34070;FvH4_2g36400;FvH4_3g00850;FvH4_3g06380;FvH4_3g13410;FvH4_3g14330;FvH4_3g14710;FvH4_3g25930;FvH4_3g30850;FvH4_3g33660;FvH4_4g05730;FvH4_4g07050;FvH4_4g12960;FvH4_4g20610;FvH4_4g34630;FvH4_4g37260;FvH4_5g05780;FvH4_5g11410;FvH4_5g11760;FvH4_5g21670;FvH4_5g31…
GO:0022607	cellular component assembly	BP	1	200	0.908377	1	FvH4_2g17780
GO:0006464	cellular protein modification process	BP	15	1683	0.908599	1	FvH4_1g23390;FvH4_2g05270;FvH4_2g29620;FvH4_2g30840;FvH4_3g06380;FvH4_3g13410;FvH4_3g14330;FvH4_3g25930;FvH4_4g05730;FvH4_5g05780;FvH4_5g11760;FvH4_5g31360;FvH4_6g13180;FvH4_7g25950;FvH4_7g28290
GO:0036211	protein modification process	BP	15	1683	0.908599	1	FvH4_1g23390;FvH4_2g05270;FvH4_2g29620;FvH4_2g30840;FvH4_3g06380;FvH4_3g13410;FvH4_3g14330;FvH4_3g25930;FvH4_4g05730;FvH4_5g05780;FvH4_5g11760;FvH4_5g31360;FvH4_6g13180;FvH4_7g25950;FvH4_7g28290
GO:0010467	gene expression	BP	18	2010	0.925488	1	FvH4_1g21210;FvH4_1g27330;FvH4_2g11650;FvH4_2g22530;FvH4_2g32670;FvH4_2g34070;FvH4_2g36400;FvH4_3g06380;FvH4_3g33660;FvH4_5g11410;FvH4_5g21670;FvH4_6g26090;FvH4_6g37440;FvH4_7g18000;FvH4_7g18010;FvH4_7g18250;FvH4_7g18970;FvH4_c3g00170
GO:0015031	protein transport	BP	1	229	0.935464	1	FvH4_6g31290
GO:0045184	establishment of protein localization	BP	1	232	0.937765	1	FvH4_6g31290
GO:0008104	protein localization	BP	1	241	0.944192	1	FvH4_6g31290
GO:0006139	nucleobase-containing compound metabolic process	BP	20	2263	0.945735	1	FvH4_1g21210;FvH4_1g27330;FvH4_2g11650;FvH4_2g22530;FvH4_2g32670;FvH4_2g34070;FvH4_2g36400;FvH4_3g06380;FvH4_3g33660;FvH4_5g11410;FvH4_5g21670;FvH4_6g13950;FvH4_6g26090;FvH4_6g30450;FvH4_6g37440;FvH4_7g18000;FvH4_7g18010;FvH4_7g18250;FvH4_7g18970;FvH4_7g29490
GO:0044283	small molecule biosynthetic process	BP	1	247	0.948106	1	FvH4_3g38200
GO:0006796	phosphate-containing compound metabolic process	BP	13	1609	0.952844	1	FvH4_1g23390;FvH4_2g05270;FvH4_2g29620;FvH4_2g30840;FvH4_3g13410;FvH4_3g14330;FvH4_4g05730;FvH4_5g05780;FvH4_5g11760;FvH4_5g31360;FvH4_6g13180;FvH4_7g25950;FvH4_7g28290
GO:0006793	phosphorus metabolic process	BP	13	1615	0.954479	1	FvH4_1g23390;FvH4_2g05270;FvH4_2g29620;FvH4_2g30840;FvH4_3g13410;FvH4_3g14330;FvH4_4g05730;FvH4_5g05780;FvH4_5g11760;FvH4_5g31360;FvH4_6g13180;FvH4_7g25950;FvH4_7g28290
GO:0046483	heterocycle metabolic process	BP	21	2394	0.95492	1	FvH4_1g21210;FvH4_1g27330;FvH4_2g11650;FvH4_2g22530;FvH4_2g32670;FvH4_2g34070;FvH4_2g36400;FvH4_3g06380;FvH4_3g33660;FvH4_3g38200;FvH4_5g11410;FvH4_5g21670;FvH4_6g13950;FvH4_6g26090;FvH4_6g30450;FvH4_6g37440;FvH4_7g18000;FvH4_7g18010;FvH4_7g18250;FvH4_7g18970;FvH4_7g29490
GO:0019538	protein metabolic process	BP	26	2871	0.956812	1	FvH4_1g23390;FvH4_2g05270;FvH4_2g29620;FvH4_2g30840;FvH4_3g06380;FvH4_3g13410;FvH4_3g14330;FvH4_3g14710;FvH4_3g25930;FvH4_4g05730;FvH4_4g07050;FvH4_4g20610;FvH4_4g37260;FvH4_5g05780;FvH4_5g11760;FvH4_5g31360;FvH4_6g05510;FvH4_6g06410;FvH4_6g13180;FvH4_6g20050;FvH4_6g20090;FvH4_6g36630;FvH4_7g22840;FvH4_7g25950;FvH4_7g28290;FvH4_c3g00170
GO:0044260	cellular macromolecule metabolic process	BP	42	4318	0.9579	1	FvH4_1g21210;FvH4_1g23390;FvH4_1g27330;FvH4_2g02970;FvH4_2g05270;FvH4_2g11650;FvH4_2g22530;FvH4_2g29620;FvH4_2g30840;FvH4_2g32670;FvH4_2g34070;FvH4_2g36400;FvH4_3g00850;FvH4_3g06380;FvH4_3g13410;FvH4_3g14330;FvH4_3g14710;FvH4_3g25930;FvH4_3g30850;FvH4_3g33660;FvH4_4g05730;FvH4_4g12960;FvH4_4g34630;FvH4_5g05780;FvH4_5g11410;FvH4_5g11760;FvH4_5g21670;FvH4_5g31360;FvH4_6g13180;FvH4_6g13950;FvH4_6g26…
GO:0006629	lipid metabolic process	BP	2	413	0.958241	1	FvH4_6g46490;FvH4_6g53990
GO:0043933	macromolecular complex subunit organization	BP	1	277	0.963948	1	FvH4_2g17780
GO:0044723	single-organism carbohydrate metabolic process	BP	1	306	0.974673	1	FvH4_6g42800
GO:0006396	RNA processing	BP	1	313	0.976746	1	FvH4_6g37440
GO:0044249	cellular biosynthetic process	BP	20	2423	0.977209	1	FvH4_1g21210;FvH4_1g27330;FvH4_2g11650;FvH4_2g22530;FvH4_2g32670;FvH4_2g34070;FvH4_2g36400;FvH4_3g06380;FvH4_3g33660;FvH4_3g38200;FvH4_5g11410;FvH4_5g21670;FvH4_6g13950;FvH4_6g26090;FvH4_6g42800;FvH4_7g18000;FvH4_7g18010;FvH4_7g18250;FvH4_7g18970;FvH4_c3g00170
GO:0044711	single-organism biosynthetic process	BP	3	630	0.981474	1	FvH4_3g38200;FvH4_6g13950;FvH4_6g42800
GO:1901576	organic substance biosynthetic process	BP	20	2485	0.984181	1	FvH4_1g21210;FvH4_1g27330;FvH4_2g11650;FvH4_2g22530;FvH4_2g32670;FvH4_2g34070;FvH4_2g36400;FvH4_3g06380;FvH4_3g33660;FvH4_3g38200;FvH4_5g11410;FvH4_5g21670;FvH4_6g13950;FvH4_6g26090;FvH4_6g42800;FvH4_7g18000;FvH4_7g18010;FvH4_7g18250;FvH4_7g18970;FvH4_c3g00170
GO:0044710	single-organism metabolic process	BP	22	2689	0.985099	1	FvH4_1g09270;FvH4_1g13420;FvH4_1g20350;FvH4_1g24380;FvH4_2g12610;FvH4_2g33660;FvH4_3g14020;FvH4_3g14660;FvH4_3g15030;FvH4_3g20670;FvH4_3g34340;FvH4_3g38200;FvH4_4g29460;FvH4_5g12580;FvH4_6g13950;FvH4_6g26870;FvH4_6g42800;FvH4_6g46490;FvH4_6g53990;FvH4_7g25570;FvH4_7g29490;FvH4_7g34200
GO:0071704	organic substance metabolic process	BP	64	6411	0.986148	1	FvH4_1g05390;FvH4_1g09660;FvH4_1g21210;FvH4_1g23390;FvH4_1g24380;FvH4_1g27330;FvH4_2g02970;FvH4_2g05270;FvH4_2g11650;FvH4_2g12610;FvH4_2g22530;FvH4_2g29620;FvH4_2g30840;FvH4_2g32670;FvH4_2g34070;FvH4_2g36400;FvH4_2g39880;FvH4_3g00850;FvH4_3g05490;FvH4_3g06380;FvH4_3g13410;FvH4_3g14020;FvH4_3g14330;FvH4_3g14710;FvH4_3g25930;FvH4_3g28370;FvH4_3g30850;FvH4_3g33660;FvH4_3g34340;FvH4_3g38200;FvH4_4g05…
GO:0044238	primary metabolic process	BP	60	6162	0.991333	1	FvH4_1g05390;FvH4_1g09660;FvH4_1g21210;FvH4_1g23390;FvH4_1g27330;FvH4_2g02970;FvH4_2g05270;FvH4_2g11650;FvH4_2g22530;FvH4_2g29620;FvH4_2g30840;FvH4_2g32670;FvH4_2g34070;FvH4_2g36400;FvH4_2g39880;FvH4_3g00850;FvH4_3g05490;FvH4_3g06380;FvH4_3g13410;FvH4_3g14020;FvH4_3g14330;FvH4_3g14710;FvH4_3g25930;FvH4_3g28370;FvH4_3g30850;FvH4_3g33660;FvH4_4g05730;FvH4_4g07050;FvH4_4g12960;FvH4_4g20610;FvH4_4g34…
GO:0009058	biosynthetic process	BP	20	2587	0.991617	1	FvH4_1g21210;FvH4_1g27330;FvH4_2g11650;FvH4_2g22530;FvH4_2g32670;FvH4_2g34070;FvH4_2g36400;FvH4_3g06380;FvH4_3g33660;FvH4_3g38200;FvH4_5g11410;FvH4_5g21670;FvH4_6g13950;FvH4_6g26090;FvH4_6g42800;FvH4_7g18000;FvH4_7g18010;FvH4_7g18250;FvH4_7g18970;FvH4_c3g00170
GO:0044267	cellular protein metabolic process	BP	17	2323	0.993403	1	FvH4_1g23390;FvH4_2g05270;FvH4_2g29620;FvH4_2g30840;FvH4_3g06380;FvH4_3g13410;FvH4_3g14330;FvH4_3g14710;FvH4_3g25930;FvH4_4g05730;FvH4_5g05780;FvH4_5g11760;FvH4_5g31360;FvH4_6g13180;FvH4_7g25950;FvH4_7g28290;FvH4_c3g00170
GO:0034641	cellular nitrogen compound metabolic process	BP	22	2845	0.994374	1	FvH4_1g21210;FvH4_1g27330;FvH4_2g11650;FvH4_2g22530;FvH4_2g32670;FvH4_2g34070;FvH4_2g36400;FvH4_3g06380;FvH4_3g33660;FvH4_3g38200;FvH4_5g11410;FvH4_5g21670;FvH4_6g13950;FvH4_6g26090;FvH4_6g30450;FvH4_6g37440;FvH4_7g18000;FvH4_7g18010;FvH4_7g18250;FvH4_7g18970;FvH4_7g29490;FvH4_c3g00170
GO:0019752	carboxylic acid metabolic process	BP	1	455	0.995939	1	FvH4_3g14020
GO:0043436	oxoacid metabolic process	BP	1	461	0.99623	1	FvH4_3g14020
GO:0006082	organic acid metabolic process	BP	1	462	0.996276	1	FvH4_3g14020
GO:0006412	translation	BP	1	492	0.997433	1	FvH4_c3g00170
GO:0043043	peptide biosynthetic process	BP	1	497	0.997588	1	FvH4_c3g00170
GO:0043604	amide biosynthetic process	BP	1	512	0.997999	1	FvH4_c3g00170
GO:0006518	peptide metabolic process	BP	1	516	0.998096	1	FvH4_c3g00170
GO:0008152	metabolic process	BP	76	7695	0.998596	1	FvH4_1g05390;FvH4_1g09270;FvH4_1g09660;FvH4_1g13420;FvH4_1g20350;FvH4_1g21210;FvH4_1g23390;FvH4_1g24380;FvH4_1g27330;FvH4_2g02970;FvH4_2g05270;FvH4_2g11650;FvH4_2g12610;FvH4_2g22530;FvH4_2g29620;FvH4_2g30840;FvH4_2g32670;FvH4_2g33660;FvH4_2g34070;FvH4_2g36400;FvH4_2g39880;FvH4_3g00850;FvH4_3g05490;FvH4_3g06380;FvH4_3g13410;FvH4_3g14020;FvH4_3g14330;FvH4_3g14660;FvH4_3g14710;FvH4_3g15030;FvH4_3g20…
GO:0043603	cellular amide metabolic process	BP	1	546	0.99869	1	FvH4_c3g00170
GO:0006807	nitrogen compound metabolic process	BP	22	3056	0.998705	1	FvH4_1g21210;FvH4_1g27330;FvH4_2g11650;FvH4_2g22530;FvH4_2g32670;FvH4_2g34070;FvH4_2g36400;FvH4_3g06380;FvH4_3g33660;FvH4_3g38200;FvH4_5g11410;FvH4_5g21670;FvH4_6g13950;FvH4_6g26090;FvH4_6g30450;FvH4_6g37440;FvH4_7g18000;FvH4_7g18010;FvH4_7g18250;FvH4_7g18970;FvH4_7g29490;FvH4_c3g00170
GO:0044237	cellular metabolic process	BP	47	5364	0.998755	1	FvH4_1g21210;FvH4_1g23390;FvH4_1g24380;FvH4_1g27330;FvH4_2g02970;FvH4_2g05270;FvH4_2g11650;FvH4_2g12610;FvH4_2g22530;FvH4_2g29620;FvH4_2g30840;FvH4_2g32670;FvH4_2g34070;FvH4_2g36400;FvH4_3g00850;FvH4_3g06380;FvH4_3g13410;FvH4_3g14020;FvH4_3g14330;FvH4_3g14710;FvH4_3g25930;FvH4_3g30850;FvH4_3g33660;FvH4_3g34340;FvH4_3g38200;FvH4_4g05730;FvH4_4g12960;FvH4_4g34630;FvH4_5g05780;FvH4_5g11410;FvH4_5g11…
GO:0044281	small molecule metabolic process	BP	2	754	0.998987	1	FvH4_3g14020;FvH4_3g38200
GO:1901566	organonitrogen compound biosynthetic process	BP	2	800	0.999404	1	FvH4_3g38200;FvH4_c3g00170
GO:1901564	organonitrogen compound metabolic process	BP	2	1057	0.999972	1	FvH4_3g38200;FvH4_c3g00170
GO:0008150	biological_process	BP	123	10454	1	1	FvH4_1g03200;FvH4_1g05390;FvH4_1g08850;FvH4_1g09270;FvH4_1g09660;FvH4_1g13420;FvH4_1g18330;FvH4_1g20350;FvH4_1g21210;FvH4_1g23390;FvH4_1g24380;FvH4_1g27330;FvH4_2g02970;FvH4_2g05270;FvH4_2g10850;FvH4_2g10870;FvH4_2g11650;FvH4_2g12320;FvH4_2g12610;FvH4_2g15730;FvH4_2g16110;FvH4_2g17780;FvH4_2g21530;FvH4_2g22530;FvH4_2g22810;FvH4_2g24940;FvH4_2g29620;FvH4_2g30840;FvH4_2g31700;FvH4_2g32670;FvH4_2g33…
GO:0016762	xyloglucan:xyloglucosyl transferase activity	MF	5	29	8.45435e-06	0.0015556	FvH4_2g02970;FvH4_3g00850;FvH4_3g30850;FvH4_4g12960;FvH4_4g34630
GO:0005215	transporter activity	MF	21	917	0.000258769	0.0204551	FvH4_2g12320;FvH4_2g15730;FvH4_2g21530;FvH4_3g02500;FvH4_3g05120;FvH4_3g07530;FvH4_3g29080;FvH4_3g34940;FvH4_4g03540;FvH4_4g34940;FvH4_5g02090;FvH4_5g25990;FvH4_6g15820;FvH4_6g15840;FvH4_6g31040;FvH4_6g49960;FvH4_7g03030;FvH4_7g03120;FvH4_7g14430;FvH4_7g20740;FvH4_7g25560
GO:0022857	transmembrane transporter activity	MF	20	867	0.000333507	0.0204551	FvH4_2g12320;FvH4_2g21530;FvH4_3g02500;FvH4_3g05120;FvH4_3g07530;FvH4_3g29080;FvH4_3g34940;FvH4_4g03540;FvH4_4g34940;FvH4_5g02090;FvH4_5g25990;FvH4_6g15820;FvH4_6g15840;FvH4_6g31040;FvH4_6g49960;FvH4_7g03030;FvH4_7g03120;FvH4_7g14430;FvH4_7g20740;FvH4_7g25560
GO:0015267	channel activity	MF	7	169	0.00141695	0.0437512	FvH4_3g05120;FvH4_3g34940;FvH4_6g15820;FvH4_6g15840;FvH4_7g03120;FvH4_7g14430;FvH4_7g20740
GO:0022803	passive transmembrane transporter activity	MF	7	169	0.00141695	0.0437512	FvH4_3g05120;FvH4_3g34940;FvH4_6g15820;FvH4_6g15840;FvH4_7g03120;FvH4_7g14430;FvH4_7g20740
GO:0004553	hydrolase activity, hydrolyzing O-glycosyl compounds	MF	11	386	0.00153414	0.0437512	FvH4_1g05390;FvH4_1g09660;FvH4_2g02970;FvH4_2g39880;FvH4_3g00850;FvH4_3g05490;FvH4_3g28370;FvH4_3g30850;FvH4_4g12960;FvH4_4g34630;FvH4_6g29810
GO:0005507	copper ion binding	MF	5	87	0.00166445	0.0437512	FvH4_1g24380;FvH4_2g12610;FvH4_3g14660;FvH4_3g34340;FvH4_5g02090
GO:0016798	hydrolase activity, acting on glycosyl bonds	MF	11	403	0.00215103	0.0494736	FvH4_1g05390;FvH4_1g09660;FvH4_2g02970;FvH4_2g39880;FvH4_3g00850;FvH4_3g05490;FvH4_3g28370;FvH4_3g30850;FvH4_4g12960;FvH4_4g34630;FvH4_6g29810
GO:0005315	inorganic phosphate transmembrane transporter activity	MF	2	9	0.00330218	0.0675112	FvH4_2g21530;FvH4_4g03540
GO:0003968	RNA-directed RNA polymerase activity	MF	2	12	0.00593794	0.109258	FvH4_1g05980;FvH4_4g13760
GO:0052716	hydroquinone:oxygen oxidoreductase activity	MF	3	39	0.00656953	0.10989	FvH4_1g24380;FvH4_2g12610;FvH4_3g34340
GO:1901677	phosphate transmembrane transporter activity	MF	2	17	0.0118485	0.178707	FvH4_2g21530;FvH4_4g03540
GO:0016682	oxidoreductase activity, acting on diphenols and related substances as donors, oxygen as acceptor	MF	3	51	0.0137434	0.178707	FvH4_1g24380;FvH4_2g12610;FvH4_3g34340
GO:0004601	peroxidase activity	MF	4	96	0.0148429	0.178707	FvH4_1g09270;FvH4_1g20350;FvH4_3g20670;FvH4_7g25570
GO:0016684	oxidoreductase activity, acting on peroxide as acceptor	MF	4	98	0.0159003	0.178707	FvH4_1g09270;FvH4_1g20350;FvH4_3g20670;FvH4_7g25570
GO:0004190	aspartic-type endopeptidase activity	MF	4	100	0.017004	0.178707	FvH4_4g37260;FvH4_6g05510;FvH4_6g20050;FvH4_7g22840
GO:0070001	aspartic-type peptidase activity	MF	4	100	0.017004	0.178707	FvH4_4g37260;FvH4_6g05510;FvH4_6g20050;FvH4_7g22840
GO:0016758	transferase activity, transferring hexosyl groups	MF	9	400	0.0174822	0.178707	FvH4_2g02970;FvH4_2g03260;FvH4_2g03300;FvH4_2g29000;FvH4_3g00850;FvH4_3g30850;FvH4_4g12960;FvH4_4g34630;FvH4_6g42800
GO:0016679	oxidoreductase activity, acting on diphenols and related substances as donors	MF	3	59	0.0202715	0.196313	FvH4_1g24380;FvH4_2g12610;FvH4_3g34340
GO:0016209	antioxidant activity	MF	4	113	0.0253404	0.233132	FvH4_1g09270;FvH4_1g20350;FvH4_3g20670;FvH4_7g25570
GO:0020037	heme binding	MF	9	445	0.031885	0.266675	FvH4_1g13420;FvH4_1g20350;FvH4_2g33660;FvH4_3g15030;FvH4_3g20670;FvH4_4g29460;FvH4_5g12580;FvH4_6g26870;FvH4_7g25570
GO:0046906	tetrapyrrole binding	MF	9	445	0.031885	0.266675	FvH4_1g13420;FvH4_1g20350;FvH4_2g33660;FvH4_3g15030;FvH4_3g20670;FvH4_4g29460;FvH4_5g12580;FvH4_6g26870;FvH4_7g25570
GO:0034450	ubiquitin-ubiquitin ligase activity	MF	1	4	0.0387363	0.301058	FvH4_3g25930
GO:0003993	acid phosphatase activity	MF	2	32	0.0392684	0.301058	FvH4_4g16520;FvH4_5g17770
GO:0043531	ADP binding	MF	7	336	0.0483868	0.356127	FvH4_1g15240;FvH4_2g14930;FvH4_2g36850;FvH4_3g00820;FvH4_5g32970;FvH4_6g22120;FvH4_6g22150
GO:0030060	L-malate dehydrogenase activity	MF	1	6	0.0575415	0.391057	FvH4_3g14020
GO:0016757	transferase activity, transferring glycosyl groups	MF	9	511	0.0654614	0.391057	FvH4_2g02970;FvH4_2g03260;FvH4_2g03300;FvH4_2g29000;FvH4_3g00850;FvH4_3g30850;FvH4_4g12960;FvH4_4g34630;FvH4_6g42800
GO:0008515	sucrose transmembrane transporter activity	MF	1	7	0.0668065	0.391057	FvH4_2g12320
GO:0015154	disaccharide transmembrane transporter activity	MF	1	7	0.0668065	0.391057	FvH4_2g12320
GO:0015157	oligosaccharide transmembrane transporter activity	MF	1	7	0.0668065	0.391057	FvH4_2g12320
GO:0050664	oxidoreductase activity, acting on NAD(P)H, oxygen as acceptor	MF	1	7	0.0668065	0.391057	FvH4_1g09270
GO:0009055	electron carrier activity	MF	4	156	0.0680099	0.391057	FvH4_1g00840;FvH4_2g24940;FvH4_2g31700;FvH4_6g29800
GO:0008081	phosphoric diester hydrolase activity	MF	2	46	0.0750188	0.403778	FvH4_6g46490;FvH4_6g53990
GO:0009881	photoreceptor activity	MF	1	8	0.075981	0.403778	FvH4_3g06380
GO:0042578	phosphoric ester hydrolase activity	MF	5	230	0.0768056	0.403778	FvH4_1g29940;FvH4_4g16520;FvH4_5g17770;FvH4_6g46490;FvH4_6g53990
GO:0046983	protein dimerization activity	MF	8	467	0.0900904	0.422131	FvH4_2g11650;FvH4_2g39400;FvH4_3g06380;FvH4_3g40050;FvH4_5g10850;FvH4_6g32760;FvH4_6g45070;FvH4_7g17790
GO:0015144	carbohydrate transmembrane transporter activity	MF	1	10	0.0940619	0.422131	FvH4_2g12320
GO:0042802	identical protein binding	MF	1	10	0.0940619	0.422131	FvH4_3g06380
GO:0042803	protein homodimerization activity	MF	1	10	0.0940619	0.422131	FvH4_3g06380
GO:0051119	sugar transmembrane transporter activity	MF	1	10	0.0940619	0.422131	FvH4_2g12320
GO:1901476	carbohydrate transporter activity	MF	1	10	0.0940619	0.422131	FvH4_2g12320
GO:0015035	protein disulfide oxidoreductase activity	MF	2	57	0.10801	0.457083	FvH4_2g24940;FvH4_2g31700
GO:0016615	malate dehydrogenase activity	MF	1	12	0.111791	0.457083	FvH4_3g14020
GO:0015036	disulfide oxidoreductase activity	MF	2	59	0.114365	0.457083	FvH4_2g24940;FvH4_2g31700
GO:0004525	ribonuclease III activity	MF	1	13	0.120526	0.457083	FvH4_6g37440
GO:0032296	double-stranded RNA-specific ribonuclease activity	MF	1	13	0.120526	0.457083	FvH4_6g37440
GO:0047617	acyl-CoA hydrolase activity	MF	1	13	0.120526	0.457083	FvH4_3g38010
GO:0051015	actin filament binding	MF	1	13	0.120526	0.457083	FvH4_2g17780
GO:0034062	RNA polymerase activity	MF	2	62	0.124071	0.457083	FvH4_1g05980;FvH4_4g13760
GO:0008271	secondary active sulfate transmembrane transporter activity	MF	1	14	0.129176	0.457083	FvH4_6g31040
GO:0015116	sulfate transmembrane transporter activity	MF	1	14	0.129176	0.457083	FvH4_6g31040
GO:1901682	sulfur compound transmembrane transporter activity	MF	1	14	0.129176	0.457083	FvH4_6g31040
GO:0016787	hydrolase activity	MF	33	2804	0.149575	0.519278	FvH4_1g05390;FvH4_1g09660;FvH4_1g18330;FvH4_1g20400;FvH4_1g20410;FvH4_1g26120;FvH4_1g29940;FvH4_2g02970;FvH4_2g06540;FvH4_2g12420;FvH4_2g39880;FvH4_3g00850;FvH4_3g05490;FvH4_3g06710;FvH4_3g28370;FvH4_3g30850;FvH4_3g38010;FvH4_4g12960;FvH4_4g16520;FvH4_4g20610;FvH4_4g34630;FvH4_4g37260;FvH4_5g02090;FvH4_5g17770;FvH4_6g05510;FvH4_6g06410;FvH4_6g20050;FvH4_6g29810;FvH4_6g36630;FvH4_6g37440;FvH4_6g46…
GO:0008289	lipid binding	MF	3	139	0.156937	0.532904	FvH4_3g16980;FvH4_6g09960;FvH4_7g28420
GO:0015291	secondary active transmembrane transporter activity	MF	3	140	0.159292	0.532904	FvH4_2g21530;FvH4_4g03540;FvH4_6g31040
GO:0016667	oxidoreductase activity, acting on a sulfur group of donors	MF	2	78	0.178602	0.577722	FvH4_2g24940;FvH4_2g31700
GO:0005506	iron ion binding	MF	6	385	0.178968	0.577722	FvH4_1g13420;FvH4_2g33660;FvH4_3g15030;FvH4_4g29460;FvH4_5g12580;FvH4_6g26870
GO:0016491	oxidoreductase activity	MF	18	1458	0.186323	0.591095	FvH4_1g09270;FvH4_1g13420;FvH4_1g20350;FvH4_1g24380;FvH4_2g12610;FvH4_2g24940;FvH4_2g31700;FvH4_2g33660;FvH4_3g14020;FvH4_3g14660;FvH4_3g15030;FvH4_3g20670;FvH4_3g34340;FvH4_4g29460;FvH4_5g12580;FvH4_6g26870;FvH4_7g25570;FvH4_7g34200
GO:0004175	endopeptidase activity	MF	5	310	0.190212	0.593203	FvH4_4g37260;FvH4_6g05510;FvH4_6g06410;FvH4_6g20050;FvH4_7g22840
GO:0015103	inorganic anion transmembrane transporter activity	MF	1	25	0.218917	0.642081	FvH4_6g31040
GO:0061630	ubiquitin protein ligase activity	MF	1	25	0.218917	0.642081	FvH4_3g25930
GO:0061659	ubiquitin-like protein ligase activity	MF	1	25	0.218917	0.642081	FvH4_3g25930
GO:0016705	oxidoreductase activity, acting on paired donors, with incorporation or reduction of molecular oxygen	MF	6	412	0.219843	0.642081	FvH4_1g13420;FvH4_2g33660;FvH4_3g15030;FvH4_4g29460;FvH4_5g12580;FvH4_6g26870
GO:0016289	CoA hydrolase activity	MF	1	26	0.226604	0.651488	FvH4_3g38010
GO:0016759	cellulose synthase activity	MF	1	29	0.249218	0.694791	FvH4_6g42800
GO:0016760	cellulose synthase (UDP-forming) activity	MF	1	29	0.249218	0.694791	FvH4_6g42800
GO:0016791	phosphatase activity	MF	3	178	0.25511	0.7006	FvH4_1g29940;FvH4_4g16520;FvH4_5g17770
GO:0022804	active transmembrane transporter activity	MF	4	270	0.27461	0.743064	FvH4_2g21530;FvH4_4g03540;FvH4_5g02090;FvH4_6g31040
GO:0032403	protein complex binding	MF	2	109	0.290597	0.765361	FvH4_2g17780;FvH4_3g00480
GO:0016790	thiolester hydrolase activity	MF	1	35	0.292494	0.765361	FvH4_3g38010
GO:0008171	O-methyltransferase activity	MF	1	36	0.299461	0.765361	FvH4_6g45070
GO:0046872	metal ion binding	MF	22	1977	0.299489	0.765361	FvH4_1g09270;FvH4_1g13420;FvH4_1g24380;FvH4_2g12610;FvH4_2g33660;FvH4_3g14660;FvH4_3g15030;FvH4_3g34340;FvH4_3g34750;FvH4_3g41040;FvH4_3g45030;FvH4_4g15710;FvH4_4g16520;FvH4_4g18950;FvH4_4g29460;FvH4_5g02090;FvH4_5g12580;FvH4_5g20510;FvH4_6g03000;FvH4_6g19300;FvH4_6g26870;FvH4_7g34200
GO:0016651	oxidoreductase activity, acting on NAD(P)H	MF	1	40	0.326656	0.782006	FvH4_1g09270
GO:0003779	actin binding	MF	1	42	0.339857	0.782006	FvH4_2g17780
GO:0043169	cation binding	MF	22	2025	0.340927	0.782006	FvH4_1g09270;FvH4_1g13420;FvH4_1g24380;FvH4_2g12610;FvH4_2g33660;FvH4_3g14660;FvH4_3g15030;FvH4_3g34340;FvH4_3g34750;FvH4_3g41040;FvH4_3g45030;FvH4_4g15710;FvH4_4g16520;FvH4_4g18950;FvH4_4g29460;FvH4_5g02090;FvH4_5g12580;FvH4_5g20510;FvH4_6g03000;FvH4_6g19300;FvH4_6g26870;FvH4_7g34200
GO:0008375	acetylglucosaminyltransferase activity	MF	1	43	0.346361	0.782006	FvH4_2g29000
GO:0008194	UDP-glycosyltransferase activity	MF	2	128	0.358982	0.782006	FvH4_2g29000;FvH4_6g42800
GO:0005216	ion channel activity	MF	2	130	0.366059	0.782006	FvH4_3g05120;FvH4_7g20740
GO:0022838	substrate-specific channel activity	MF	2	130	0.366059	0.782006	FvH4_3g05120;FvH4_7g20740
GO:0022891	substrate-specific transmembrane transporter activity	MF	5	405	0.367148	0.782006	FvH4_2g12320;FvH4_3g05120;FvH4_5g02090;FvH4_6g31040;FvH4_7g20740
GO:0008509	anion transmembrane transporter activity	MF	1	47	0.371746	0.782006	FvH4_6g31040
GO:0032559	adenyl ribonucleotide binding	MF	25	2359	0.37412	0.782006	FvH4_1g15240;FvH4_1g20400;FvH4_1g20410;FvH4_1g23390;FvH4_2g05270;FvH4_2g14930;FvH4_2g29620;FvH4_2g30840;FvH4_2g32670;FvH4_2g36850;FvH4_3g00820;FvH4_3g13410;FvH4_4g05730;FvH4_5g05780;FvH4_5g11760;FvH4_5g15870;FvH4_5g31360;FvH4_5g32970;FvH4_6g13180;FvH4_6g22120;FvH4_6g22150;FvH4_6g37440;FvH4_6g51940;FvH4_7g25950;FvH4_7g28290
GO:0005509	calcium ion binding	MF	3	223	0.375575	0.782006	FvH4_1g09270;FvH4_5g20510;FvH4_6g03000
GO:0030554	adenyl nucleotide binding	MF	25	2362	0.376667	0.782006	FvH4_1g15240;FvH4_1g20400;FvH4_1g20410;FvH4_1g23390;FvH4_2g05270;FvH4_2g14930;FvH4_2g29620;FvH4_2g30840;FvH4_2g32670;FvH4_2g36850;FvH4_3g00820;FvH4_3g13410;FvH4_4g05730;FvH4_5g05780;FvH4_5g11760;FvH4_5g15870;FvH4_5g31360;FvH4_5g32970;FvH4_6g13180;FvH4_6g22120;FvH4_6g22150;FvH4_6g37440;FvH4_6g51940;FvH4_7g25950;FvH4_7g28290
GO:0016779	nucleotidyltransferase activity	MF	2	135	0.38362	0.782006	FvH4_1g05980;FvH4_4g13760
GO:0004672	protein kinase activity	MF	13	1188	0.385177	0.782006	FvH4_1g23390;FvH4_2g05270;FvH4_2g29620;FvH4_2g30840;FvH4_3g13410;FvH4_3g14330;FvH4_4g05730;FvH4_5g05780;FvH4_5g11760;FvH4_5g31360;FvH4_6g13180;FvH4_7g25950;FvH4_7g28290
GO:0019829	cation-transporting ATPase activity	MF	1	51	0.396151	0.782006	FvH4_5g02090
GO:0042625	ATPase coupled ion transmembrane transporter activity	MF	1	51	0.396151	0.782006	FvH4_5g02090
GO:0016740	transferase activity	MF	29	2785	0.397504	0.782006	FvH4_1g05980;FvH4_1g23390;FvH4_2g02970;FvH4_2g03260;FvH4_2g03300;FvH4_2g05270;FvH4_2g29000;FvH4_2g29620;FvH4_2g30840;FvH4_3g00850;FvH4_3g13410;FvH4_3g14330;FvH4_3g25930;FvH4_3g30850;FvH4_4g05730;FvH4_4g12960;FvH4_4g13760;FvH4_4g34630;FvH4_5g05780;FvH4_5g11760;FvH4_5g31360;FvH4_6g13180;FvH4_6g30450;FvH4_6g42800;FvH4_6g45070;FvH4_6g51940;FvH4_7g25950;FvH4_7g28290;FvH4_c3g00170
GO:0008092	cytoskeletal protein binding	MF	2	140	0.400972	0.782006	FvH4_2g17780;FvH4_3g00480
GO:0016772	transferase activity, transferring phosphorus-containing groups	MF	16	1508	0.412273	0.782006	FvH4_1g05980;FvH4_1g23390;FvH4_2g05270;FvH4_2g29620;FvH4_2g30840;FvH4_3g13410;FvH4_3g14330;FvH4_4g05730;FvH4_4g13760;FvH4_5g05780;FvH4_5g11760;FvH4_5g31360;FvH4_6g13180;FvH4_6g51940;FvH4_7g25950;FvH4_7g28290
GO:0003824	catalytic activity	MF	79	7852	0.415853	0.782006	FvH4_1g05390;FvH4_1g05980;FvH4_1g09270;FvH4_1g09660;FvH4_1g13420;FvH4_1g18330;FvH4_1g20350;FvH4_1g20400;FvH4_1g20410;FvH4_1g23390;FvH4_1g24380;FvH4_1g26120;FvH4_1g29940;FvH4_2g02970;FvH4_2g03260;FvH4_2g03300;FvH4_2g05270;FvH4_2g06540;FvH4_2g12420;FvH4_2g12610;FvH4_2g24940;FvH4_2g29000;FvH4_2g29620;FvH4_2g30840;FvH4_2g31700;FvH4_2g33660;FvH4_2g39880;FvH4_3g00850;FvH4_3g02980;FvH4_3g05490;FvH4_3g06…
GO:0022892	substrate-specific transporter activity	MF	5	434	0.423692	0.782006	FvH4_2g12320;FvH4_3g05120;FvH4_5g02090;FvH4_6g31040;FvH4_7g20740
GO:0008233	peptidase activity	MF	7	635	0.433125	0.782006	FvH4_4g20610;FvH4_4g37260;FvH4_6g05510;FvH4_6g06410;FvH4_6g20050;FvH4_6g36630;FvH4_7g22840
GO:0016301	kinase activity	MF	14	1329	0.433785	0.782006	FvH4_1g23390;FvH4_2g05270;FvH4_2g29620;FvH4_2g30840;FvH4_3g13410;FvH4_3g14330;FvH4_4g05730;FvH4_5g05780;FvH4_5g11760;FvH4_5g31360;FvH4_6g13180;FvH4_6g51940;FvH4_7g25950;FvH4_7g28290
GO:0016788	hydrolase activity, acting on ester bonds	MF	10	933	0.435501	0.782006	FvH4_1g18330;FvH4_1g29940;FvH4_2g12420;FvH4_3g06710;FvH4_3g38010;FvH4_4g16520;FvH4_5g17770;FvH4_6g37440;FvH4_6g46490;FvH4_6g53990
GO:0035251	UDP-glucosyltransferase activity	MF	1	59	0.442169	0.782006	FvH4_6g42800
GO:0030599	pectinesterase activity	MF	1	62	0.458513	0.782006	FvH4_1g18330
GO:0046527	glucosyltransferase activity	MF	1	62	0.458513	0.782006	FvH4_6g42800
GO:0016830	carbon-carbon lyase activity	MF	1	63	0.463854	0.782006	FvH4_3g38200
GO:0051082	unfolded protein binding	MF	1	63	0.463854	0.782006	FvH4_5g29110
GO:0001883	purine nucleoside binding	MF	26	2564	0.463927	0.782006	FvH4_1g15240;FvH4_1g20400;FvH4_1g20410;FvH4_1g23390;FvH4_2g05270;FvH4_2g14930;FvH4_2g29620;FvH4_2g30840;FvH4_2g32670;FvH4_2g36850;FvH4_3g00820;FvH4_3g13410;FvH4_4g05730;FvH4_5g05780;FvH4_5g11760;FvH4_5g15870;FvH4_5g31360;FvH4_5g32970;FvH4_6g13180;FvH4_6g22120;FvH4_6g22150;FvH4_6g37440;FvH4_6g51940;FvH4_7g03780;FvH4_7g25950;FvH4_7g28290
GO:0032550	purine ribonucleoside binding	MF	26	2564	0.463927	0.782006	FvH4_1g15240;FvH4_1g20400;FvH4_1g20410;FvH4_1g23390;FvH4_2g05270;FvH4_2g14930;FvH4_2g29620;FvH4_2g30840;FvH4_2g32670;FvH4_2g36850;FvH4_3g00820;FvH4_3g13410;FvH4_4g05730;FvH4_5g05780;FvH4_5g11760;FvH4_5g15870;FvH4_5g31360;FvH4_5g32970;FvH4_6g13180;FvH4_6g22120;FvH4_6g22150;FvH4_6g37440;FvH4_6g51940;FvH4_7g03780;FvH4_7g25950;FvH4_7g28290
GO:0032555	purine ribonucleotide binding	MF	26	2564	0.463927	0.782006	FvH4_1g15240;FvH4_1g20400;FvH4_1g20410;FvH4_1g23390;FvH4_2g05270;FvH4_2g14930;FvH4_2g29620;FvH4_2g30840;FvH4_2g32670;FvH4_2g36850;FvH4_3g00820;FvH4_3g13410;FvH4_4g05730;FvH4_5g05780;FvH4_5g11760;FvH4_5g15870;FvH4_5g31360;FvH4_5g32970;FvH4_6g13180;FvH4_6g22120;FvH4_6g22150;FvH4_6g37440;FvH4_6g51940;FvH4_7g03780;FvH4_7g25950;FvH4_7g28290
GO:0044877	macromolecular complex binding	MF	2	159	0.464666	0.782006	FvH4_2g17780;FvH4_3g00480
GO:0051536	iron-sulfur cluster binding	MF	1	64	0.469143	0.782006	FvH4_3g38200
GO:0051540	metal cluster binding	MF	1	64	0.469143	0.782006	FvH4_3g38200
GO:0032549	ribonucleoside binding	MF	26	2571	0.469906	0.782006	FvH4_1g15240;FvH4_1g20400;FvH4_1g20410;FvH4_1g23390;FvH4_2g05270;FvH4_2g14930;FvH4_2g29620;FvH4_2g30840;FvH4_2g32670;FvH4_2g36850;FvH4_3g00820;FvH4_3g13410;FvH4_4g05730;FvH4_5g05780;FvH4_5g11760;FvH4_5g15870;FvH4_5g31360;FvH4_5g32970;FvH4_6g13180;FvH4_6g22120;FvH4_6g22150;FvH4_6g37440;FvH4_6g51940;FvH4_7g03780;FvH4_7g25950;FvH4_7g28290
GO:0001882	nucleoside binding	MF	26	2572	0.470761	0.782006	FvH4_1g15240;FvH4_1g20400;FvH4_1g20410;FvH4_1g23390;FvH4_2g05270;FvH4_2g14930;FvH4_2g29620;FvH4_2g30840;FvH4_2g32670;FvH4_2g36850;FvH4_3g00820;FvH4_3g13410;FvH4_4g05730;FvH4_5g05780;FvH4_5g11760;FvH4_5g15870;FvH4_5g31360;FvH4_5g32970;FvH4_6g13180;FvH4_6g22120;FvH4_6g22150;FvH4_6g37440;FvH4_6g51940;FvH4_7g03780;FvH4_7g25950;FvH4_7g28290
GO:0017076	purine nucleotide binding	MF	26	2573	0.471615	0.782006	FvH4_1g15240;FvH4_1g20400;FvH4_1g20410;FvH4_1g23390;FvH4_2g05270;FvH4_2g14930;FvH4_2g29620;FvH4_2g30840;FvH4_2g32670;FvH4_2g36850;FvH4_3g00820;FvH4_3g13410;FvH4_4g05730;FvH4_5g05780;FvH4_5g11760;FvH4_5g15870;FvH4_5g31360;FvH4_5g32970;FvH4_6g13180;FvH4_6g22120;FvH4_6g22150;FvH4_6g37440;FvH4_6g51940;FvH4_7g03780;FvH4_7g25950;FvH4_7g28290
GO:0043167	ion binding	MF	48	4799	0.471754	0.782006	FvH4_1g09270;FvH4_1g13420;FvH4_1g15240;FvH4_1g20400;FvH4_1g20410;FvH4_1g23390;FvH4_1g24380;FvH4_2g05270;FvH4_2g12610;FvH4_2g14930;FvH4_2g29620;FvH4_2g30840;FvH4_2g32670;FvH4_2g33660;FvH4_2g36850;FvH4_3g00820;FvH4_3g13410;FvH4_3g14660;FvH4_3g15030;FvH4_3g34340;FvH4_3g34750;FvH4_3g41040;FvH4_3g45030;FvH4_4g05730;FvH4_4g15710;FvH4_4g16520;FvH4_4g18950;FvH4_4g29460;FvH4_5g02090;FvH4_5g05780;FvH4_5g11…
GO:0010333	terpene synthase activity	MF	1	67	0.484701	0.787055	FvH4_6g19300
GO:0046914	transition metal ion binding	MF	14	1376	0.486869	0.787055	FvH4_1g13420;FvH4_1g24380;FvH4_2g12610;FvH4_2g33660;FvH4_3g14660;FvH4_3g15030;FvH4_3g34340;FvH4_3g45030;FvH4_4g15710;FvH4_4g29460;FvH4_5g02090;FvH4_5g12580;FvH4_6g26870;FvH4_7g34200
GO:0032553	ribonucleotide binding	MF	26	2593	0.48868	0.787055	FvH4_1g15240;FvH4_1g20400;FvH4_1g20410;FvH4_1g23390;FvH4_2g05270;FvH4_2g14930;FvH4_2g29620;FvH4_2g30840;FvH4_2g32670;FvH4_2g36850;FvH4_3g00820;FvH4_3g13410;FvH4_4g05730;FvH4_5g05780;FvH4_5g11760;FvH4_5g15870;FvH4_5g31360;FvH4_5g32970;FvH4_6g13180;FvH4_6g22120;FvH4_6g22150;FvH4_6g37440;FvH4_6g51940;FvH4_7g03780;FvH4_7g25950;FvH4_7g28290
GO:0015075	ion transmembrane transporter activity	MF	4	373	0.5009	0.787055	FvH4_3g05120;FvH4_5g02090;FvH4_6g31040;FvH4_7g20740
GO:0097367	carbohydrate derivative binding	MF	26	2610	0.503147	0.787055	FvH4_1g15240;FvH4_1g20400;FvH4_1g20410;FvH4_1g23390;FvH4_2g05270;FvH4_2g14930;FvH4_2g29620;FvH4_2g30840;FvH4_2g32670;FvH4_2g36850;FvH4_3g00820;FvH4_3g13410;FvH4_4g05730;FvH4_5g05780;FvH4_5g11760;FvH4_5g15870;FvH4_5g31360;FvH4_5g32970;FvH4_6g13180;FvH4_6g22120;FvH4_6g22150;FvH4_6g37440;FvH4_6g51940;FvH4_7g03780;FvH4_7g25950;FvH4_7g28290
GO:0016773	phosphotransferase activity, alcohol group as acceptor	MF	13	1289	0.503272	0.787055	FvH4_1g23390;FvH4_2g05270;FvH4_2g29620;FvH4_2g30840;FvH4_3g13410;FvH4_3g14330;FvH4_4g05730;FvH4_5g05780;FvH4_5g11760;FvH4_5g31360;FvH4_6g13180;FvH4_7g25950;FvH4_7g28290
GO:0016838	carbon-oxygen lyase activity, acting on phosphates	MF	1	71	0.504742	0.787055	FvH4_6g19300
GO:0016887	ATPase activity	MF	3	286	0.535685	0.828285	FvH4_1g20400;FvH4_1g20410;FvH4_5g02090
GO:0008017	microtubule binding	MF	1	81	0.55152	0.845663	FvH4_3g00480
GO:0004872	receptor activity	MF	1	89	0.585758	0.876256	FvH4_3g06380
GO:0038023	signaling receptor activity	MF	1	89	0.585758	0.876256	FvH4_3g06380
GO:0060089	molecular transducer activity	MF	1	89	0.585758	0.876256	FvH4_3g06380
GO:0015631	tubulin binding	MF	1	92	0.597917	0.879208	FvH4_3g00480
GO:0030246	carbohydrate binding	MF	2	207	0.606264	0.879208	FvH4_5g11760;FvH4_6g13180
GO:0016616	oxidoreductase activity, acting on the CH-OH group of donors, NAD or NADP as acceptor	MF	1	95	0.60972	0.879208	FvH4_3g14020
GO:0000166	nucleotide binding	MF	27	2846	0.612579	0.879208	FvH4_1g15240;FvH4_1g20400;FvH4_1g20410;FvH4_1g23390;FvH4_2g05270;FvH4_2g14930;FvH4_2g29620;FvH4_2g30840;FvH4_2g32670;FvH4_2g36850;FvH4_3g00820;FvH4_3g13410;FvH4_4g05730;FvH4_5g02090;FvH4_5g05780;FvH4_5g11760;FvH4_5g15870;FvH4_5g31360;FvH4_5g32970;FvH4_6g13180;FvH4_6g22120;FvH4_6g22150;FvH4_6g37440;FvH4_6g51940;FvH4_7g03780;FvH4_7g25950;FvH4_7g28290
GO:1901265	nucleoside phosphate binding	MF	27	2846	0.612579	0.879208	FvH4_1g15240;FvH4_1g20400;FvH4_1g20410;FvH4_1g23390;FvH4_2g05270;FvH4_2g14930;FvH4_2g29620;FvH4_2g30840;FvH4_2g32670;FvH4_2g36850;FvH4_3g00820;FvH4_3g13410;FvH4_4g05730;FvH4_5g02090;FvH4_5g05780;FvH4_5g11760;FvH4_5g15870;FvH4_5g31360;FvH4_5g32970;FvH4_6g13180;FvH4_6g22120;FvH4_6g22150;FvH4_6g37440;FvH4_6g51940;FvH4_7g03780;FvH4_7g25950;FvH4_7g28290
GO:0001871	pattern binding	MF	1	98	0.62118	0.879208	FvH4_5g11760
GO:0030247	polysaccharide binding	MF	1	98	0.62118	0.879208	FvH4_5g11760
GO:0004871	signal transducer activity	MF	1	101	0.632305	0.888123	FvH4_3g06380
GO:0004252	serine-type endopeptidase activity	MF	1	107	0.65359	0.907726	FvH4_6g06410
GO:0036094	small molecule binding	MF	27	2903	0.656128	0.907726	FvH4_1g15240;FvH4_1g20400;FvH4_1g20410;FvH4_1g23390;FvH4_2g05270;FvH4_2g14930;FvH4_2g29620;FvH4_2g30840;FvH4_2g32670;FvH4_2g36850;FvH4_3g00820;FvH4_3g13410;FvH4_4g05730;FvH4_5g02090;FvH4_5g05780;FvH4_5g11760;FvH4_5g15870;FvH4_5g31360;FvH4_5g32970;FvH4_6g13180;FvH4_6g22120;FvH4_6g22150;FvH4_6g37440;FvH4_6g51940;FvH4_7g03780;FvH4_7g25950;FvH4_7g28290
GO:0052689	carboxylic ester hydrolase activity	MF	1	110	0.663768	0.910188	FvH4_1g18330
GO:0003677	DNA binding	MF	14	1550	0.669925	0.910188	FvH4_1g21210;FvH4_1g27330;FvH4_2g11650;FvH4_2g34070;FvH4_2g39690;FvH4_3g33660;FvH4_5g11410;FvH4_5g21670;FvH4_6g26090;FvH4_6g38700;FvH4_7g16990;FvH4_7g18000;FvH4_7g18010;FvH4_7g18250
GO:0016614	oxidoreductase activity, acting on CH-OH group of donors	MF	1	116	0.683242	0.910188	FvH4_3g14020
GO:0016820	hydrolase activity, acting on acid anhydrides, catalyzing transmembrane movement of substances	MF	1	122	0.701595	0.910188	FvH4_5g02090
GO:0042626	ATPase activity, coupled to transmembrane movement of substances	MF	1	122	0.701595	0.910188	FvH4_5g02090
GO:0005524	ATP binding	MF	18	2023	0.709632	0.910188	FvH4_1g20400;FvH4_1g20410;FvH4_1g23390;FvH4_2g05270;FvH4_2g29620;FvH4_2g30840;FvH4_2g32670;FvH4_3g13410;FvH4_4g05730;FvH4_5g05780;FvH4_5g11760;FvH4_5g15870;FvH4_5g31360;FvH4_6g13180;FvH4_6g37440;FvH4_6g51940;FvH4_7g25950;FvH4_7g28290
GO:0008168	methyltransferase activity	MF	2	252	0.711705	0.910188	FvH4_6g30450;FvH4_6g45070
GO:0000287	magnesium ion binding	MF	1	127	0.716079	0.910188	FvH4_6g19300
GO:0070011	peptidase activity, acting on L-amino acid peptides	MF	5	609	0.719228	0.910188	FvH4_4g37260;FvH4_6g05510;FvH4_6g06410;FvH4_6g20050;FvH4_7g22840
GO:0016829	lyase activity	MF	2	256	0.719839	0.910188	FvH4_3g38200;FvH4_6g19300
GO:0015399	primary active transmembrane transporter activity	MF	1	130	0.724431	0.910188	FvH4_5g02090
GO:0015405	P-P-bond-hydrolysis-driven transmembrane transporter activity	MF	1	130	0.724431	0.910188	FvH4_5g02090
GO:0043168	anion binding	MF	26	2897	0.726407	0.910188	FvH4_1g15240;FvH4_1g20400;FvH4_1g20410;FvH4_1g23390;FvH4_2g05270;FvH4_2g14930;FvH4_2g29620;FvH4_2g30840;FvH4_2g32670;FvH4_2g36850;FvH4_3g00820;FvH4_3g13410;FvH4_4g05730;FvH4_5g05780;FvH4_5g11760;FvH4_5g15870;FvH4_5g31360;FvH4_5g32970;FvH4_6g13180;FvH4_6g22120;FvH4_6g22150;FvH4_6g37440;FvH4_6g51940;FvH4_7g03780;FvH4_7g25950;FvH4_7g28290
GO:0043492	ATPase activity, coupled to movement of substances	MF	1	131	0.727161	0.910188	FvH4_5g02090
GO:0001071	nucleic acid binding transcription factor activity	MF	3	389	0.739659	0.911529	FvH4_1g21210;FvH4_2g36400;FvH4_6g26090
GO:0003700	transcription factor activity, sequence-specific DNA binding	MF	3	389	0.739659	0.911529	FvH4_1g21210;FvH4_2g36400;FvH4_6g26090
GO:0016741	transferase activity, transferring one-carbon groups	MF	2	268	0.743094	0.911529	FvH4_6g30450;FvH4_6g45070
GO:0004842	ubiquitin-protein transferase activity	MF	1	142	0.755469	0.91434	FvH4_3g25930
GO:0016835	carbon-oxygen lyase activity	MF	1	144	0.760293	0.91434	FvH4_6g19300
GO:0019787	ubiquitin-like protein transferase activity	MF	1	144	0.760293	0.91434	FvH4_3g25930
GO:0035639	purine ribonucleoside triphosphate binding	MF	19	2228	0.780354	0.93237	FvH4_1g20400;FvH4_1g20410;FvH4_1g23390;FvH4_2g05270;FvH4_2g29620;FvH4_2g30840;FvH4_2g32670;FvH4_3g13410;FvH4_4g05730;FvH4_5g05780;FvH4_5g11760;FvH4_5g15870;FvH4_5g31360;FvH4_6g13180;FvH4_6g37440;FvH4_6g51940;FvH4_7g03780;FvH4_7g25950;FvH4_7g28290
GO:0004674	protein serine/threonine kinase activity	MF	1	162	0.799666	0.949281	FvH4_1g23390
GO:0003723	RNA binding	MF	3	453	0.826226	0.969235	FvH4_2g34070;FvH4_7g18910;FvH4_c3g00170
GO:0005515	protein binding	MF	38	4361	0.830918	0.969235	FvH4_1g06300;FvH4_1g10430;FvH4_1g24010;FvH4_2g05270;FvH4_2g11650;FvH4_2g14930;FvH4_2g17780;FvH4_2g22530;FvH4_2g39400;FvH4_3g00480;FvH4_3g03730;FvH4_3g05910;FvH4_3g06380;FvH4_3g13410;FvH4_3g40050;FvH4_4g05730;FvH4_4g06910;FvH4_4g17700;FvH4_4g30510;FvH4_5g05780;FvH4_5g10850;FvH4_5g16590;FvH4_5g18650;FvH4_5g28300;FvH4_5g29110;FvH4_5g31360;FvH4_5g32970;FvH4_6g06410;FvH4_6g31020;FvH4_6g32760;FvH4_6g37…
GO:0008236	serine-type peptidase activity	MF	1	183	0.837546	0.969235	FvH4_6g06410
GO:0017171	serine hydrolase activity	MF	1	183	0.837546	0.969235	FvH4_6g06410
GO:0042623	ATPase activity, coupled	MF	1	192	0.851514	0.979241	FvH4_5g02090
GO:0005525	GTP binding	MF	1	205	0.869609	0.987704	FvH4_7g03780
GO:0032561	guanyl ribonucleotide binding	MF	1	205	0.869609	0.987704	FvH4_7g03780
GO:0019001	guanyl nucleotide binding	MF	1	211	0.877204	0.990218	FvH4_7g03780
GO:0017111	nucleoside-triphosphatase activity	MF	3	542	0.905174	1	FvH4_1g20400;FvH4_1g20410;FvH4_5g02090
GO:0008324	cation transmembrane transporter activity	MF	1	242	0.909974	1	FvH4_5g02090
GO:0016462	pyrophosphatase activity	MF	3	566	0.920055	1	FvH4_1g20400;FvH4_1g20410;FvH4_5g02090
GO:0016818	hydrolase activity, acting on acid anhydrides, in phosphorus-containing anhydrides	MF	3	576	0.925606	1	FvH4_1g20400;FvH4_1g20410;FvH4_5g02090
GO:0016817	hydrolase activity, acting on acid anhydrides	MF	3	581	0.928247	1	FvH4_1g20400;FvH4_1g20410;FvH4_5g02090
GO:0097159	organic cyclic compound binding	MF	54	6417	0.940361	1	FvH4_1g13420;FvH4_1g15240;FvH4_1g20350;FvH4_1g20400;FvH4_1g20410;FvH4_1g21210;FvH4_1g23390;FvH4_1g27330;FvH4_2g05270;FvH4_2g11650;FvH4_2g14930;FvH4_2g29620;FvH4_2g30840;FvH4_2g32670;FvH4_2g33660;FvH4_2g34070;FvH4_2g36850;FvH4_2g39690;FvH4_3g00820;FvH4_3g13410;FvH4_3g15030;FvH4_3g20670;FvH4_3g33660;FvH4_4g05730;FvH4_4g13760;FvH4_4g29460;FvH4_4g29890;FvH4_5g02090;FvH4_5g05780;FvH4_5g11410;FvH4_5g11…
GO:1901363	heterocyclic compound binding	MF	54	6417	0.940361	1	FvH4_1g13420;FvH4_1g15240;FvH4_1g20350;FvH4_1g20400;FvH4_1g20410;FvH4_1g21210;FvH4_1g23390;FvH4_1g27330;FvH4_2g05270;FvH4_2g11650;FvH4_2g14930;FvH4_2g29620;FvH4_2g30840;FvH4_2g32670;FvH4_2g33660;FvH4_2g34070;FvH4_2g36850;FvH4_2g39690;FvH4_3g00820;FvH4_3g13410;FvH4_3g15030;FvH4_3g20670;FvH4_3g33660;FvH4_4g05730;FvH4_4g13760;FvH4_4g29460;FvH4_4g29890;FvH4_5g02090;FvH4_5g05780;FvH4_5g11410;FvH4_5g11…
GO:0005488	binding	MF	101	11205	0.946564	1	FvH4_1g06300;FvH4_1g09270;FvH4_1g10430;FvH4_1g13420;FvH4_1g15240;FvH4_1g20350;FvH4_1g20400;FvH4_1g20410;FvH4_1g21210;FvH4_1g23390;FvH4_1g24010;FvH4_1g24380;FvH4_1g27330;FvH4_2g05270;FvH4_2g11650;FvH4_2g12610;FvH4_2g14930;FvH4_2g17780;FvH4_2g22530;FvH4_2g29620;FvH4_2g30840;FvH4_2g32670;FvH4_2g33660;FvH4_2g34070;FvH4_2g36850;FvH4_2g39400;FvH4_2g39690;FvH4_3g00480;FvH4_3g00820;FvH4_3g02980;FvH4_3g03…
GO:0050662	coenzyme binding	MF	1	304	0.951699	1	FvH4_3g02980
GO:0016891	endoribonuclease activity, producing 5'-phosphomonoesters	MF	1	328	0.962068	1	FvH4_6g37440
GO:0016893	endonuclease activity, active with either ribo- or deoxyribonucleic acids and producing 5'-phosphomonoesters	MF	1	330	0.962825	1	FvH4_6g37440
GO:0003735	structural constituent of ribosome	MF	1	336	0.965007	1	FvH4_c3g00170
GO:0004521	endoribonuclease activity	MF	1	346	0.968364	1	FvH4_6g37440
GO:0004540	ribonuclease activity	MF	1	368	0.974664	1	FvH4_6g37440
GO:0004519	endonuclease activity	MF	1	381	0.977783	1	FvH4_6g37440
GO:0005198	structural molecule activity	MF	1	395	0.980717	1	FvH4_c3g00170
GO:0048037	cofactor binding	MF	1	404	0.982396	1	FvH4_3g02980
GO:0004518	nuclease activity	MF	1	438	0.987527	1	FvH4_6g37440
GO:0008270	zinc ion binding	MF	3	849	0.991043	1	FvH4_3g45030;FvH4_4g15710;FvH4_7g34200
GO:0003676	nucleic acid binding	MF	19	3275	0.997925	1	FvH4_1g21210;FvH4_1g27330;FvH4_2g11650;FvH4_2g34070;FvH4_2g39690;FvH4_3g33660;FvH4_4g13760;FvH4_4g29890;FvH4_5g11410;FvH4_5g21670;FvH4_6g26090;FvH4_6g37440;FvH4_6g38700;FvH4_7g16990;FvH4_7g18000;FvH4_7g18010;FvH4_7g18250;FvH4_7g18910;FvH4_c3g00170
GO:0003674	molecular_function	MF	162	16485	1	1	FvH4_1g00840;FvH4_1g05390;FvH4_1g05980;FvH4_1g06300;FvH4_1g09270;FvH4_1g09660;FvH4_1g10430;FvH4_1g13420;FvH4_1g15240;FvH4_1g18330;FvH4_1g20350;FvH4_1g20400;FvH4_1g20410;FvH4_1g21210;FvH4_1g23390;FvH4_1g24010;FvH4_1g24380;FvH4_1g26120;FvH4_1g27330;FvH4_1g29940;FvH4_2g02970;FvH4_2g03260;FvH4_2g03300;FvH4_2g05270;FvH4_2g06540;FvH4_2g11650;FvH4_2g12320;FvH4_2g12420;FvH4_2g12610;FvH4_2g14930;FvH4_2g15…
GO:0005576	extracellular region	CC	12	162	7.84036e-08	4.46901e-06	FvH4_1g24380;FvH4_2g02970;FvH4_2g12610;FvH4_2g16110;FvH4_3g00850;FvH4_3g14660;FvH4_3g30850;FvH4_3g34340;FvH4_4g12960;FvH4_4g34630;FvH4_5g20290;FvH4_6g13610
GO:0048046	apoplast	CC	8	67	4.08029e-07	1.16288e-05	FvH4_1g24380;FvH4_2g02970;FvH4_2g12610;FvH4_3g00850;FvH4_3g30850;FvH4_3g34340;FvH4_4g12960;FvH4_4g34630
GO:0005618	cell wall	CC	5	28	9.83524e-06	0.000140152	FvH4_2g02970;FvH4_3g00850;FvH4_3g30850;FvH4_4g12960;FvH4_4g34630
GO:0030312	external encapsulating structure	CC	5	28	9.83524e-06	0.000140152	FvH4_2g02970;FvH4_3g00850;FvH4_3g30850;FvH4_4g12960;FvH4_4g34630
GO:0071944	cell periphery	CC	6	103	0.000757247	0.00863261	FvH4_2g02970;FvH4_2g12320;FvH4_3g00850;FvH4_3g30850;FvH4_4g12960;FvH4_4g34630
GO:0016020	membrane	CC	27	1848	0.0257942	0.245045	FvH4_1g09270;FvH4_1g20400;FvH4_1g20410;FvH4_2g12320;FvH4_2g15730;FvH4_2g21530;FvH4_2g29000;FvH4_3g02500;FvH4_3g05120;FvH4_3g07530;FvH4_3g29080;FvH4_3g34940;FvH4_3g39430;FvH4_4g03540;FvH4_4g34940;FvH4_5g02090;FvH4_5g25990;FvH4_6g15820;FvH4_6g15840;FvH4_6g31040;FvH4_6g42800;FvH4_6g49960;FvH4_7g03030;FvH4_7g03120;FvH4_7g14430;FvH4_7g20740;FvH4_7g25560
GO:0070449	elongin complex	CC	1	6	0.0635394	0.517392	FvH4_7g18970
GO:0005887	integral component of plasma membrane	CC	1	12	0.123128	0.840382	FvH4_2g12320
GO:0008023	transcription elongation factor complex	CC	1	13	0.132692	0.840382	FvH4_7g18970
GO:0031226	intrinsic component of plasma membrane	CC	1	15	0.151516	0.863639	FvH4_2g12320
GO:0000151	ubiquitin ligase complex	CC	1	19	0.187973	0.974042	FvH4_3g25930
GO:0044459	plasma membrane part	CC	1	33	0.303913	1	FvH4_2g12320
GO:0015934	large ribosomal subunit	CC	1	40	0.35565	1	FvH4_c3g00170
GO:0005886	plasma membrane	CC	1	44	0.383506	1	FvH4_2g12320
GO:0005743	mitochondrial inner membrane	CC	1	49	0.416676	1	FvH4_3g29080
GO:0019866	organelle inner membrane	CC	1	49	0.416676	1	FvH4_3g29080
GO:0044391	ribosomal subunit	CC	1	63	0.500544	1	FvH4_c3g00170
GO:0031966	mitochondrial membrane	CC	1	72	0.548109	1	FvH4_3g29080
GO:0005740	mitochondrial envelope	CC	1	80	0.586651	1	FvH4_3g29080
GO:0044429	mitochondrial part	CC	1	93	0.642534	1	FvH4_3g29080
GO:0031967	organelle envelope	CC	1	103	0.680429	1	FvH4_3g29080
GO:0031975	envelope	CC	1	103	0.680429	1	FvH4_3g29080
GO:0005739	mitochondrion	CC	1	110	0.704589	1	FvH4_3g29080
GO:0005654	nucleoplasm	CC	1	113	0.714388	1	FvH4_7g18970
GO:0044451	nucleoplasm part	CC	1	113	0.714388	1	FvH4_7g18970
GO:0016021	integral component of membrane	CC	8	835	0.714685	1	FvH4_2g12320;FvH4_2g15730;FvH4_2g21530;FvH4_3g02500;FvH4_4g03540;FvH4_5g02090;FvH4_5g25990;FvH4_6g31040
GO:0031224	intrinsic component of membrane	CC	8	852	0.737288	1	FvH4_2g12320;FvH4_2g15730;FvH4_2g21530;FvH4_3g02500;FvH4_4g03540;FvH4_5g02090;FvH4_5g25990;FvH4_6g31040
GO:1990234	transferase complex	CC	1	121	0.738992	1	FvH4_3g25930
GO:0031981	nuclear lumen	CC	1	153	0.8183	1	FvH4_7g18970
GO:0043233	organelle lumen	CC	1	167	0.845073	1	FvH4_7g18970
GO:0070013	intracellular organelle lumen	CC	1	167	0.845073	1	FvH4_7g18970
GO:0031974	membrane-enclosed lumen	CC	1	173	0.855329	1	FvH4_7g18970
GO:0031090	organelle membrane	CC	1	203	0.897446	1	FvH4_3g29080
GO:1902494	catalytic complex	CC	1	218	0.913742	1	FvH4_3g25930
GO:0044425	membrane part	CC	8	1061	0.92279	1	FvH4_2g12320;FvH4_2g15730;FvH4_2g21530;FvH4_3g02500;FvH4_4g03540;FvH4_5g02090;FvH4_5g25990;FvH4_6g31040
GO:0005840	ribosome	CC	1	332	0.977366	1	FvH4_c3g00170
GO:0030529	intracellular ribonucleoprotein complex	CC	1	401	0.99013	1	FvH4_c3g00170
GO:0044428	nuclear part	CC	1	402	0.99025	1	FvH4_7g18970
GO:1990904	ribonucleoprotein complex	CC	1	410	0.991153	1	FvH4_c3g00170
GO:0044422	organelle part	CC	3	896	0.99858	1	FvH4_3g29080;FvH4_7g18970;FvH4_c3g00170
GO:0044446	intracellular organelle part	CC	3	896	0.99858	1	FvH4_3g29080;FvH4_7g18970;FvH4_c3g00170
GO:0043234	protein complex	CC	2	794	0.999249	1	FvH4_3g25930;FvH4_7g18970
GO:0005634	nucleus	CC	3	953	0.999267	1	FvH4_2g22530;FvH4_2g32670;FvH4_7g18970
GO:0043228	non-membrane-bounded organelle	CC	1	629	0.999435	1	FvH4_c3g00170
GO:0043232	intracellular non-membrane-bounded organelle	CC	1	629	0.999435	1	FvH4_c3g00170
GO:0044444	cytoplasmic part	CC	2	819	0.999447	1	FvH4_3g29080;FvH4_c3g00170
GO:0005737	cytoplasm	CC	2	980	0.999929	1	FvH4_3g29080;FvH4_c3g00170
GO:0043227	membrane-bounded organelle	CC	4	1305	0.999944	1	FvH4_2g22530;FvH4_2g32670;FvH4_3g29080;FvH4_7g18970
GO:0043231	intracellular membrane-bounded organelle	CC	4	1305	0.999944	1	FvH4_2g22530;FvH4_2g32670;FvH4_3g29080;FvH4_7g18970
GO:0032991	macromolecular complex	CC	3	1205	0.999969	1	FvH4_3g25930;FvH4_7g18970;FvH4_c3g00170
GO:0005623	cell	CC	12	2377	0.999995	1	FvH4_2g02970;FvH4_2g12320;FvH4_2g22530;FvH4_2g32670;FvH4_3g00850;FvH4_3g25930;FvH4_3g29080;FvH4_3g30850;FvH4_4g12960;FvH4_4g34630;FvH4_7g18970;FvH4_c3g00170
GO:0044464	cell part	CC	12	2377	0.999995	1	FvH4_2g02970;FvH4_2g12320;FvH4_2g22530;FvH4_2g32670;FvH4_3g00850;FvH4_3g25930;FvH4_3g29080;FvH4_3g30850;FvH4_4g12960;FvH4_4g34630;FvH4_7g18970;FvH4_c3g00170
GO:0043226	organelle	CC	5	1828	1	1	FvH4_2g22530;FvH4_2g32670;FvH4_3g29080;FvH4_7g18970;FvH4_c3g00170
GO:0043229	intracellular organelle	CC	5	1828	1	1	FvH4_2g22530;FvH4_2g32670;FvH4_3g29080;FvH4_7g18970;FvH4_c3g00170
GO:0005622	intracellular	CC	6	2312	1	1	FvH4_2g22530;FvH4_2g32670;FvH4_3g25930;FvH4_3g29080;FvH4_7g18970;FvH4_c3g00170
GO:0044424	intracellular part	CC	6	2312	1	1	FvH4_2g22530;FvH4_2g32670;FvH4_3g25930;FvH4_3g29080;FvH4_7g18970;FvH4_c3g00170
GO:0005575	cellular_component	CC	44	4046	1	1	FvH4_1g09270;FvH4_1g20400;FvH4_1g20410;FvH4_1g24380;FvH4_2g02970;FvH4_2g12320;FvH4_2g12610;FvH4_2g15730;FvH4_2g16110;FvH4_2g21530;FvH4_2g22530;FvH4_2g29000;FvH4_2g32670;FvH4_3g00850;FvH4_3g02500;FvH4_3g05120;FvH4_3g07530;FvH4_3g14660;FvH4_3g25930;FvH4_3g29080;FvH4_3g30850;FvH4_3g34340;FvH4_3g34940;FvH4_3g39430;FvH4_4g03540;FvH4_4g12960;FvH4_4g34630;FvH4_4g34940;FvH4_5g02090;FvH4_5g20290;FvH4_5g25…

## Sheet: UVB vs RB
Enrichment of differential gene Go in mature strawberries under UV-B vs RB conditions
GO ID	GO Term	Ontology	GeneRatio	BgRatio	Pvalue	FDR	geneID
GO:0015979	photosynthesis	BP	34	76	1.31897e-18	1.32292e-15	FvH4_1g03010;FvH4_1g08270;FvH4_1g14430;FvH4_1g28660;FvH4_1g28960;FvH4_2g19960;FvH4_2g20470;FvH4_2g22470;FvH4_3g02920;FvH4_3g06110;FvH4_3g06120;FvH4_3g11800;FvH4_3g16050;FvH4_3g17050;FvH4_3g21020;FvH4_3g21080;FvH4_3g41620;FvH4_4g04430;FvH4_4g15260;FvH4_4g15520;FvH4_4g23750;FvH4_4g25080;FvH4_5g01180;FvH4_5g14770;FvH4_5g14870;FvH4_5g30940;FvH4_6g38450;FvH4_6g38460;FvH4_6g38900;FvH4_6g40970;FvH4_6g45…
GO:0019684	photosynthesis, light reaction	BP	18	37	3.15374e-11	1.5816e-08	FvH4_1g03010;FvH4_1g14430;FvH4_3g06110;FvH4_3g06120;FvH4_3g17050;FvH4_3g21020;FvH4_4g04430;FvH4_4g15520;FvH4_4g23750;FvH4_5g01180;FvH4_5g14770;FvH4_5g30940;FvH4_6g38450;FvH4_6g38460;FvH4_6g40970;FvH4_6g45050;FvH4_6g50620;FvH4_7g24350
GO:0009765	photosynthesis, light harvesting	BP	12	24	4.43738e-08	1.48357e-05	FvH4_1g03010;FvH4_3g06110;FvH4_3g06120;FvH4_3g17050;FvH4_3g21020;FvH4_4g23750;FvH4_5g14770;FvH4_5g30940;FvH4_6g38450;FvH4_6g38460;FvH4_6g40970;FvH4_7g24350
GO:0055085	transmembrane transport	BP	99	824	3.23681e-06	0.000811629	FvH4_1g03060;FvH4_1g03510;FvH4_1g06060;FvH4_1g17020;FvH4_1g19590;FvH4_2g08430;FvH4_2g10930;FvH4_2g12320;FvH4_2g15730;FvH4_2g18020;FvH4_2g24290;FvH4_2g31220;FvH4_2g31850;FvH4_2g35700;FvH4_2g37870;FvH4_3g00890;FvH4_3g02060;FvH4_3g04750;FvH4_3g07090;FvH4_3g07530;FvH4_3g08560;FvH4_3g09930;FvH4_3g14010;FvH4_3g19700;FvH4_3g21880;FvH4_3g28870;FvH4_3g29080;FvH4_3g29400;FvH4_3g32260;FvH4_3g34940;FvH4_3g38…
GO:0005975	carbohydrate metabolic process	BP	90	740	5.77453e-06	0.00115837	FvH4_1g02990;FvH4_1g05390;FvH4_1g05800;FvH4_1g09660;FvH4_1g12350;FvH4_1g18550;FvH4_1g21000;FvH4_1g21200;FvH4_1g26220;FvH4_1g27400;FvH4_1g28070;FvH4_1g30380;FvH4_2g00340;FvH4_2g02490;FvH4_2g02970;FvH4_2g08690;FvH4_2g10390;FvH4_2g16190;FvH4_2g25990;FvH4_2g31860;FvH4_2g35640;FvH4_2g37410;FvH4_2g37840;FvH4_2g38530;FvH4_2g38670;FvH4_2g39880;FvH4_2g40880;FvH4_3g00850;FvH4_3g01880;FvH4_3g04990;FvH4_3g05…
GO:0010411	xyloglucan metabolic process	BP	10	28	2.47442e-05	0.0041364	FvH4_1g18550;FvH4_2g02970;FvH4_3g00850;FvH4_3g06510;FvH4_3g30850;FvH4_4g22090;FvH4_4g34630;FvH4_6g16550;FvH4_6g38150;FvH4_6g43860
GO:0042546	cell wall biogenesis	BP	14	54	3.96634e-05	0.0056832	FvH4_1g18550;FvH4_2g02970;FvH4_3g00850;FvH4_3g06510;FvH4_3g30850;FvH4_4g22090;FvH4_4g34630;FvH4_5g08380;FvH4_5g13550;FvH4_5g14640;FvH4_5g28720;FvH4_6g16550;FvH4_6g38150;FvH4_6g43860
GO:0055114	oxidation-reduction process	BP	143	1382	7.24694e-05	0.0090011	FvH4_1g00020;FvH4_1g03210;FvH4_1g03910;FvH4_1g07190;FvH4_1g11490;FvH4_1g11730;FvH4_1g12210;FvH4_1g14990;FvH4_1g16790;FvH4_1g16870;FvH4_1g18230;FvH4_1g18300;FvH4_1g20360;FvH4_1g21120;FvH4_1g23790;FvH4_1g25280;FvH4_1g27490;FvH4_1g28120;FvH4_1g28960;FvH4_2g02490;FvH4_2g05370;FvH4_2g07080;FvH4_2g09060;FvH4_2g12610;FvH4_2g18350;FvH4_2g21630;FvH4_2g21890;FvH4_2g22670;FvH4_2g29950;FvH4_2g29980;FvH4_2g29…
GO:0006091	generation of precursor metabolites and energy	BP	25	143	8.07676e-05	0.0090011	FvH4_1g03010;FvH4_1g14430;FvH4_1g21120;FvH4_2g02490;FvH4_2g10390;FvH4_2g37410;FvH4_2g38530;FvH4_3g06110;FvH4_3g06120;FvH4_3g17050;FvH4_3g21020;FvH4_4g04430;FvH4_4g15520;FvH4_4g23750;FvH4_5g01180;FvH4_5g12990;FvH4_5g14770;FvH4_5g28820;FvH4_5g30940;FvH4_6g38450;FvH4_6g38460;FvH4_6g40970;FvH4_6g45050;FvH4_6g50620;FvH4_7g24350
GO:0010383	cell wall polysaccharide metabolic process	BP	11	39	0.000116464	0.0106194	FvH4_1g18550;FvH4_2g02970;FvH4_3g00850;FvH4_3g06510;FvH4_3g30850;FvH4_4g22090;FvH4_4g34630;FvH4_5g08380;FvH4_6g16550;FvH4_6g38150;FvH4_6g43860
GO:0010410	hemicellulose metabolic process	BP	11	39	0.000116464	0.0106194	FvH4_1g18550;FvH4_2g02970;FvH4_3g00850;FvH4_3g06510;FvH4_3g30850;FvH4_4g22090;FvH4_4g34630;FvH4_5g08380;FvH4_6g16550;FvH4_6g38150;FvH4_6g43860
GO:0006857	oligopeptide transport	BP	8	22	0.000141536	0.01092	FvH4_3g38120;FvH4_4g22520;FvH4_4g35940;FvH4_5g31800;FvH4_5g31830;FvH4_6g12770;FvH4_7g03010;FvH4_7g03030
GO:0015833	peptide transport	BP	8	22	0.000141536	0.01092	FvH4_3g38120;FvH4_4g22520;FvH4_4g35940;FvH4_5g31800;FvH4_5g31830;FvH4_6g12770;FvH4_7g03010;FvH4_7g03030
GO:0042886	amide transport	BP	8	23	0.000202525	0.0145094	FvH4_3g38120;FvH4_4g22520;FvH4_4g35940;FvH4_5g31800;FvH4_5g31830;FvH4_6g12770;FvH4_7g03010;FvH4_7g03030
GO:0044036	cell wall macromolecule metabolic process	BP	12	55	0.000781783	0.0522752	FvH4_1g18550;FvH4_2g02970;FvH4_2g16190;FvH4_3g00850;FvH4_3g06510;FvH4_3g30850;FvH4_4g22090;FvH4_4g34630;FvH4_5g08380;FvH4_6g16550;FvH4_6g38150;FvH4_6g43860
GO:0044765	single-organism transport	BP	120	1194	0.000948694	0.0594712	FvH4_1g03060;FvH4_1g03510;FvH4_1g05260;FvH4_1g06060;FvH4_1g17020;FvH4_1g19590;FvH4_2g08430;FvH4_2g10930;FvH4_2g12320;FvH4_2g15730;FvH4_2g18020;FvH4_2g24290;FvH4_2g31220;FvH4_2g31850;FvH4_2g35700;FvH4_2g37870;FvH4_3g00420;FvH4_3g00890;FvH4_3g02060;FvH4_3g04750;FvH4_3g07090;FvH4_3g07530;FvH4_3g08560;FvH4_3g09930;FvH4_3g14010;FvH4_3g19700;FvH4_3g21880;FvH4_3g28870;FvH4_3g29080;FvH4_3g29400;FvH4_3g31…
GO:0071554	cell wall organization or biogenesis	BP	25	170	0.00121433	0.068764	FvH4_1g06980;FvH4_1g09560;FvH4_1g09610;FvH4_1g18550;FvH4_2g02970;FvH4_2g16190;FvH4_3g00850;FvH4_3g06510;FvH4_3g30850;FvH4_3g36410;FvH4_4g11660;FvH4_4g12140;FvH4_4g22090;FvH4_4g34630;FvH4_5g08380;FvH4_5g13550;FvH4_5g14640;FvH4_5g28720;FvH4_6g16550;FvH4_6g35830;FvH4_6g38150;FvH4_6g43860;FvH4_6g46510;FvH4_7g22700;FvH4_7g31650
GO:0005976	polysaccharide metabolic process	BP	18	107	0.00123405	0.068764	FvH4_1g18550;FvH4_2g02970;FvH4_2g37410;FvH4_3g00850;FvH4_3g06510;FvH4_3g16960;FvH4_3g30850;FvH4_3g42750;FvH4_4g17180;FvH4_4g22090;FvH4_4g34630;FvH4_5g08380;FvH4_5g23160;FvH4_6g16550;FvH4_6g38150;FvH4_6g42780;FvH4_6g43860;FvH4_7g14220
GO:1902578	single-organism localization	BP	120	1205	0.00133322	0.0701576	FvH4_1g03060;FvH4_1g03510;FvH4_1g05260;FvH4_1g06060;FvH4_1g17020;FvH4_1g19590;FvH4_2g08430;FvH4_2g10930;FvH4_2g12320;FvH4_2g15730;FvH4_2g18020;FvH4_2g24290;FvH4_2g31220;FvH4_2g31850;FvH4_2g35700;FvH4_2g37870;FvH4_3g00420;FvH4_3g00890;FvH4_3g02060;FvH4_3g04750;FvH4_3g07090;FvH4_3g07530;FvH4_3g08560;FvH4_3g09930;FvH4_3g14010;FvH4_3g19700;FvH4_3g21880;FvH4_3g28870;FvH4_3g29080;FvH4_3g29400;FvH4_3g31…
GO:0006073	cellular glucan metabolic process	BP	15	83	0.0014689	0.0701576	FvH4_1g18550;FvH4_2g02970;FvH4_2g37410;FvH4_3g00850;FvH4_3g06510;FvH4_3g16960;FvH4_3g30850;FvH4_3g42750;FvH4_4g22090;FvH4_4g34630;FvH4_5g23160;FvH4_6g16550;FvH4_6g38150;FvH4_6g42780;FvH4_6g43860
GO:0044042	glucan metabolic process	BP	15	83	0.0014689	0.0701576	FvH4_1g18550;FvH4_2g02970;FvH4_2g37410;FvH4_3g00850;FvH4_3g06510;FvH4_3g16960;FvH4_3g30850;FvH4_3g42750;FvH4_4g22090;FvH4_4g34630;FvH4_5g23160;FvH4_6g16550;FvH4_6g38150;FvH4_6g42780;FvH4_6g43860
GO:0044262	cellular carbohydrate metabolic process	BP	21	136	0.00156958	0.0711659	FvH4_1g18550;FvH4_1g21200;FvH4_1g27400;FvH4_2g00340;FvH4_2g02970;FvH4_2g37410;FvH4_3g00850;FvH4_3g06510;FvH4_3g16960;FvH4_3g30850;FvH4_3g42750;FvH4_4g22090;FvH4_4g34630;FvH4_5g08380;FvH4_5g22550;FvH4_5g23160;FvH4_6g16550;FvH4_6g38150;FvH4_6g42780;FvH4_6g43860;FvH4_7g31140
GO:0006826	iron ion transport	BP	3	4	0.00170287	0.0711659	FvH4_6g07510;FvH4_6g10770;FvH4_7g25100
GO:0010207	photosystem II assembly	BP	3	4	0.00170287	0.0711659	FvH4_1g14430;FvH4_4g15520;FvH4_6g45050
GO:0015995	chlorophyll biosynthetic process	BP	4	8	0.00188206	0.0749539	FvH4_1g28960;FvH4_5g09430;FvH4_5g14870;FvH4_6g23800
GO:0044264	cellular polysaccharide metabolic process	BP	16	94	0.00199035	0.0749539	FvH4_1g18550;FvH4_2g02970;FvH4_2g37410;FvH4_3g00850;FvH4_3g06510;FvH4_3g16960;FvH4_3g30850;FvH4_3g42750;FvH4_4g22090;FvH4_4g34630;FvH4_5g08380;FvH4_5g23160;FvH4_6g16550;FvH4_6g38150;FvH4_6g42780;FvH4_6g43860
GO:0015994	chlorophyll metabolic process	BP	5	13	0.0020177	0.0749539	FvH4_1g28960;FvH4_2g23050;FvH4_5g09430;FvH4_5g14870;FvH4_6g23800
GO:0048878	chemical homeostasis	BP	7	26	0.00276882	0.0991832	FvH4_2g38530;FvH4_2g40260;FvH4_3g29400;FvH4_6g05300;FvH4_6g10770;FvH4_7g25100;FvH4_7g30630
GO:0055082	cellular chemical homeostasis	BP	6	20	0.00306444	0.105987	FvH4_2g38530;FvH4_2g40260;FvH4_3g29400;FvH4_6g10770;FvH4_7g25100;FvH4_7g30630
GO:0050801	ion homeostasis	BP	6	21	0.00401562	0.133857	FvH4_2g40260;FvH4_3g29400;FvH4_6g05300;FvH4_6g10770;FvH4_7g25100;FvH4_7g30630
GO:0006873	cellular ion homeostasis	BP	5	15	0.00413716	0.133857	FvH4_2g40260;FvH4_3g29400;FvH4_6g10770;FvH4_7g25100;FvH4_7g30630
GO:0009605	response to external stimulus	BP	12	68	0.00517556	0.162221	FvH4_1g03200;FvH4_1g15350;FvH4_2g07110;FvH4_3g06380;FvH4_3g07250;FvH4_3g37850;FvH4_3g40860;FvH4_4g35830;FvH4_5g12270;FvH4_5g17840;FvH4_6g08100;FvH4_7g11060
GO:0006879	cellular iron ion homeostasis	BP	2	2	0.00589341	0.173856	FvH4_6g10770;FvH4_7g25100
GO:0055072	iron ion homeostasis	BP	2	2	0.00589341	0.173856	FvH4_6g10770;FvH4_7g25100
GO:0044699	single-organism process	BP	412	4914	0.00615714	0.176446	FvH4_1g00020;FvH4_1g02220;FvH4_1g03060;FvH4_1g03200;FvH4_1g03210;FvH4_1g03510;FvH4_1g03560;FvH4_1g03910;FvH4_1g05260;FvH4_1g05800;FvH4_1g06060;FvH4_1g07190;FvH4_1g11020;FvH4_1g11490;FvH4_1g11530;FvH4_1g11580;FvH4_1g11730;FvH4_1g12070;FvH4_1g12210;FvH4_1g12360;FvH4_1g14990;FvH4_1g15820;FvH4_1g16790;FvH4_1g16870;FvH4_1g17020;FvH4_1g18100;FvH4_1g18230;FvH4_1g18300;FvH4_1g19090;FvH4_1g19590;FvH4_1g20…
GO:0006108	malate metabolic process	BP	3	6	0.00757033	0.210918	FvH4_2g02490;FvH4_3g14020;FvH4_7g06530
GO:0055080	cation homeostasis	BP	5	18	0.00973415	0.253926	FvH4_2g40260;FvH4_3g29400;FvH4_6g05300;FvH4_6g10770;FvH4_7g25100
GO:0098771	inorganic ion homeostasis	BP	5	18	0.00973415	0.253926	FvH4_2g40260;FvH4_3g29400;FvH4_6g05300;FvH4_6g10770;FvH4_7g25100
GO:0019725	cellular homeostasis	BP	18	130	0.0103508	0.253926	FvH4_1g12360;FvH4_2g24940;FvH4_2g31700;FvH4_2g34430;FvH4_2g36550;FvH4_2g37930;FvH4_2g38530;FvH4_2g40260;FvH4_3g01900;FvH4_3g29400;FvH4_5g04960;FvH4_6g00380;FvH4_6g10770;FvH4_6g16520;FvH4_6g18820;FvH4_6g22000;FvH4_7g25100;FvH4_7g30630
GO:0006875	cellular metal ion homeostasis	BP	4	12	0.0103798	0.253926	FvH4_2g40260;FvH4_3g29400;FvH4_6g10770;FvH4_7g25100
GO:0030003	cellular cation homeostasis	BP	4	12	0.0103798	0.253926	FvH4_2g40260;FvH4_3g29400;FvH4_6g10770;FvH4_7g25100
GO:0000041	transition metal ion transport	BP	5	19	0.012392	0.291493	FvH4_2g31850;FvH4_6g07510;FvH4_6g10770;FvH4_6g39460;FvH4_7g25100
GO:0010941	regulation of cell death	BP	3	7	0.0124967	0.291493	FvH4_6g04840;FvH4_6g04860;FvH4_6g48450
GO:0046916	cellular transition metal ion homeostasis	BP	2	3	0.0167769	0.363886	FvH4_6g10770;FvH4_7g25100
GO:0055076	transition metal ion homeostasis	BP	2	3	0.0167769	0.363886	FvH4_6g10770;FvH4_7g25100
GO:0071705	nitrogen compound transport	BP	12	80	0.0184719	0.363886	FvH4_1g03060;FvH4_3g37350;FvH4_3g38120;FvH4_3g41780;FvH4_4g08450;FvH4_4g22520;FvH4_4g35940;FvH4_5g31800;FvH4_5g31830;FvH4_6g12770;FvH4_7g03010;FvH4_7g03030
GO:0009629	response to gravity	BP	4	14	0.0185581	0.363886	FvH4_3g07250;FvH4_3g37850;FvH4_4g35830;FvH4_5g17840
GO:0009630	gravitropism	BP	4	14	0.0185581	0.363886	FvH4_3g07250;FvH4_3g37850;FvH4_4g35830;FvH4_5g17840
GO:0055065	metal ion homeostasis	BP	4	14	0.0185581	0.363886	FvH4_2g40260;FvH4_3g29400;FvH4_6g10770;FvH4_7g25100
GO:0008219	cell death	BP	3	8	0.0188655	0.363886	FvH4_6g04840;FvH4_6g04860;FvH4_6g48450
GO:0008283	cell proliferation	BP	3	8	0.0188655	0.363886	FvH4_1g18100;FvH4_2g03340;FvH4_2g32750
GO:0016265	death	BP	3	8	0.0188655	0.363886	FvH4_6g04840;FvH4_6g04860;FvH4_6g48450
GO:0009416	response to light stimulus	BP	7	37	0.0207646	0.39296	FvH4_3g06380;FvH4_3g07250;FvH4_3g37850;FvH4_3g40860;FvH4_4g04430;FvH4_6g18630;FvH4_6g32780
GO:0042592	homeostatic process	BP	19	151	0.022256	0.413384	FvH4_1g12360;FvH4_2g24940;FvH4_2g31700;FvH4_2g34430;FvH4_2g36550;FvH4_2g37930;FvH4_2g38530;FvH4_2g40260;FvH4_3g01900;FvH4_3g29400;FvH4_5g04960;FvH4_6g00380;FvH4_6g05300;FvH4_6g10770;FvH4_6g16520;FvH4_6g18820;FvH4_6g22000;FvH4_7g25100;FvH4_7g30630
GO:0009314	response to radiation	BP	7	38	0.0238217	0.43442	FvH4_3g06380;FvH4_3g07250;FvH4_3g37850;FvH4_3g40860;FvH4_4g04430;FvH4_6g18630;FvH4_6g32780
GO:0006468	protein phosphorylation	BP	109	1188	0.024909	0.446137	FvH4_1g00360;FvH4_1g01520;FvH4_1g02650;FvH4_1g04150;FvH4_1g15440;FvH4_1g16210;FvH4_1g16750;FvH4_1g16860;FvH4_1g18670;FvH4_1g19010;FvH4_1g19500;FvH4_1g23380;FvH4_1g23390;FvH4_1g27210;FvH4_1g29920;FvH4_2g01230;FvH4_2g02540;FvH4_2g03470;FvH4_2g05270;FvH4_2g05840;FvH4_2g06910;FvH4_2g14410;FvH4_2g18040;FvH4_2g30910;FvH4_2g33870;FvH4_2g34110;FvH4_2g35060;FvH4_2g38010;FvH4_2g38230;FvH4_2g40520;FvH4_2g41…
GO:0015837	amine transport	BP	2	4	0.031851	0.515267	FvH4_3g37350;FvH4_4g08450
GO:0032890	regulation of organic acid transport	BP	2	4	0.031851	0.515267	FvH4_3g37350;FvH4_4g08450
GO:0032973	amino acid export	BP	2	4	0.031851	0.515267	FvH4_3g37350;FvH4_4g08450
GO:0051952	regulation of amine transport	BP	2	4	0.031851	0.515267	FvH4_3g37350;FvH4_4g08450
GO:0051955	regulation of amino acid transport	BP	2	4	0.031851	0.515267	FvH4_3g37350;FvH4_4g08450
GO:0080143	regulation of amino acid export	BP	2	4	0.031851	0.515267	FvH4_3g37350;FvH4_4g08450
GO:0051234	establishment of localization	BP	127	1424	0.0352231	0.560774	FvH4_1g03060;FvH4_1g03510;FvH4_1g05260;FvH4_1g06060;FvH4_1g10740;FvH4_1g17020;FvH4_1g19590;FvH4_2g08430;FvH4_2g10930;FvH4_2g12320;FvH4_2g15730;FvH4_2g18020;FvH4_2g18660;FvH4_2g24290;FvH4_2g26870;FvH4_2g31220;FvH4_2g31850;FvH4_2g35700;FvH4_2g37870;FvH4_3g00420;FvH4_3g00890;FvH4_3g02060;FvH4_3g04750;FvH4_3g07090;FvH4_3g07530;FvH4_3g08560;FvH4_3g09930;FvH4_3g14010;FvH4_3g19700;FvH4_3g21880;FvH4_3g23…
GO:0005996	monosaccharide metabolic process	BP	8	51	0.0392138	0.57455	FvH4_3g43250;FvH4_5g09420;FvH4_5g25760;FvH4_5g33740;FvH4_6g07930;FvH4_6g08110;FvH4_6g40710;FvH4_6g54460
GO:0006810	transport	BP	126	1418	0.0395127	0.57455	FvH4_1g03060;FvH4_1g03510;FvH4_1g05260;FvH4_1g06060;FvH4_1g10740;FvH4_1g17020;FvH4_1g19590;FvH4_2g08430;FvH4_2g10930;FvH4_2g12320;FvH4_2g15730;FvH4_2g18020;FvH4_2g18660;FvH4_2g24290;FvH4_2g31220;FvH4_2g31850;FvH4_2g35700;FvH4_2g37870;FvH4_3g00420;FvH4_3g00890;FvH4_3g02060;FvH4_3g04750;FvH4_3g07090;FvH4_3g07530;FvH4_3g08560;FvH4_3g09930;FvH4_3g14010;FvH4_3g19700;FvH4_3g21880;FvH4_3g23110;FvH4_3g28…
GO:0065007	biological regulation	BP	157	1805	0.0428919	0.57455	FvH4_1g04810;FvH4_1g05630;FvH4_1g06530;FvH4_1g07800;FvH4_1g08160;FvH4_1g08320;FvH4_1g08440;FvH4_1g11530;FvH4_1g11580;FvH4_1g12220;FvH4_1g12360;FvH4_1g12620;FvH4_1g14430;FvH4_1g14970;FvH4_1g15820;FvH4_1g16030;FvH4_1g21210;FvH4_1g25150;FvH4_1g27330;FvH4_2g07730;FvH4_2g08260;FvH4_2g11650;FvH4_2g16180;FvH4_2g16810;FvH4_2g17140;FvH4_2g19810;FvH4_2g20310;FvH4_2g22520;FvH4_2g22530;FvH4_2g22810;FvH4_2g23…
GO:0016310	phosphorylation	BP	114	1277	0.0439557	0.57455	FvH4_1g00360;FvH4_1g01520;FvH4_1g02650;FvH4_1g04150;FvH4_1g11530;FvH4_1g15440;FvH4_1g16210;FvH4_1g16750;FvH4_1g16860;FvH4_1g18670;FvH4_1g19010;FvH4_1g19500;FvH4_1g23380;FvH4_1g23390;FvH4_1g27210;FvH4_1g29920;FvH4_2g01230;FvH4_2g02540;FvH4_2g03470;FvH4_2g05270;FvH4_2g05840;FvH4_2g06910;FvH4_2g10390;FvH4_2g14410;FvH4_2g18040;FvH4_2g30910;FvH4_2g33870;FvH4_2g34110;FvH4_2g35060;FvH4_2g38010;FvH4_2g38…
GO:0080134	regulation of response to stress	BP	4	18	0.0444497	0.57455	FvH4_3g42180;FvH4_5g12270;FvH4_6g08100;FvH4_6g09260
GO:0006006	glucose metabolic process	BP	5	26	0.0449941	0.57455	FvH4_5g25760;FvH4_5g33740;FvH4_6g08110;FvH4_6g40710;FvH4_6g54460
GO:0009606	tropism	BP	5	26	0.0449941	0.57455	FvH4_3g07250;FvH4_3g37850;FvH4_3g40860;FvH4_4g35830;FvH4_5g17840
GO:0051179	localization	BP	127	1438	0.0453879	0.57455	FvH4_1g03060;FvH4_1g03510;FvH4_1g05260;FvH4_1g06060;FvH4_1g10740;FvH4_1g17020;FvH4_1g19590;FvH4_2g08430;FvH4_2g10930;FvH4_2g12320;FvH4_2g15730;FvH4_2g18020;FvH4_2g18660;FvH4_2g24290;FvH4_2g26870;FvH4_2g31220;FvH4_2g31850;FvH4_2g35700;FvH4_2g37870;FvH4_3g00420;FvH4_3g00890;FvH4_3g02060;FvH4_3g04750;FvH4_3g07090;FvH4_3g07530;FvH4_3g08560;FvH4_3g09930;FvH4_3g14010;FvH4_3g19700;FvH4_3g21880;FvH4_3g23…
GO:0006355	regulation of transcription, DNA-templated	BP	92	1016	0.049904	0.57455	FvH4_1g04810;FvH4_1g05630;FvH4_1g06530;FvH4_1g07800;FvH4_1g08160;FvH4_1g08440;FvH4_1g12220;FvH4_1g12620;FvH4_1g14970;FvH4_1g16030;FvH4_1g21210;FvH4_1g25150;FvH4_1g27330;FvH4_2g08260;FvH4_2g11650;FvH4_2g16180;FvH4_2g22520;FvH4_2g22530;FvH4_2g27430;FvH4_2g28650;FvH4_2g32670;FvH4_2g35280;FvH4_2g36400;FvH4_2g38080;FvH4_2g38760;FvH4_2g39270;FvH4_3g03530;FvH4_3g04730;FvH4_3g06200;FvH4_3g06380;FvH4_3g08…
GO:1903506	regulation of nucleic acid-templated transcription	BP	92	1016	0.049904	0.57455	FvH4_1g04810;FvH4_1g05630;FvH4_1g06530;FvH4_1g07800;FvH4_1g08160;FvH4_1g08440;FvH4_1g12220;FvH4_1g12620;FvH4_1g14970;FvH4_1g16030;FvH4_1g21210;FvH4_1g25150;FvH4_1g27330;FvH4_2g08260;FvH4_2g11650;FvH4_2g16180;FvH4_2g22520;FvH4_2g22530;FvH4_2g27430;FvH4_2g28650;FvH4_2g32670;FvH4_2g35280;FvH4_2g36400;FvH4_2g38080;FvH4_2g38760;FvH4_2g39270;FvH4_3g03530;FvH4_3g04730;FvH4_3g06200;FvH4_3g06380;FvH4_3g08…
GO:2001141	regulation of RNA biosynthetic process	BP	92	1016	0.049904	0.57455	FvH4_1g04810;FvH4_1g05630;FvH4_1g06530;FvH4_1g07800;FvH4_1g08160;FvH4_1g08440;FvH4_1g12220;FvH4_1g12620;FvH4_1g14970;FvH4_1g16030;FvH4_1g21210;FvH4_1g25150;FvH4_1g27330;FvH4_2g08260;FvH4_2g11650;FvH4_2g16180;FvH4_2g22520;FvH4_2g22530;FvH4_2g27430;FvH4_2g28650;FvH4_2g32670;FvH4_2g35280;FvH4_2g36400;FvH4_2g38080;FvH4_2g38760;FvH4_2g39270;FvH4_3g03530;FvH4_3g04730;FvH4_3g06200;FvH4_3g06380;FvH4_3g08…
GO:0002682	regulation of immune system process	BP	2	5	0.0504091	0.57455	FvH4_5g12270;FvH4_6g08100
GO:0009228	thiamine biosynthetic process	BP	2	5	0.0504091	0.57455	FvH4_3g21940;FvH4_3g38200
GO:0009773	photosynthetic electron transport in photosystem I	BP	2	5	0.0504091	0.57455	FvH4_4g04430;FvH4_5g01180
GO:0010112	regulation of systemic acquired resistance	BP	2	5	0.0504091	0.57455	FvH4_5g12270;FvH4_6g08100
GO:0016036	cellular response to phosphate starvation	BP	2	5	0.0504091	0.57455	FvH4_1g03200;FvH4_7g11060
GO:0030091	protein repair	BP	2	5	0.0504091	0.57455	FvH4_1g03010;FvH4_4g13910
GO:0030865	cortical cytoskeleton organization	BP	2	5	0.0504091	0.57455	FvH4_4g29840;FvH4_5g09220
GO:0042724	thiamine-containing compound biosynthetic process	BP	2	5	0.0504091	0.57455	FvH4_3g21940;FvH4_3g38200
GO:0042752	regulation of circadian rhythm	BP	2	5	0.0504091	0.57455	FvH4_1g08320;FvH4_2g23490
GO:0043622	cortical microtubule organization	BP	2	5	0.0504091	0.57455	FvH4_4g29840;FvH4_5g09220
GO:0044070	regulation of anion transport	BP	2	5	0.0504091	0.57455	FvH4_3g37350;FvH4_4g08450
GO:0045088	regulation of innate immune response	BP	2	5	0.0504091	0.57455	FvH4_5g12270;FvH4_6g08100
GO:0050776	regulation of immune response	BP	2	5	0.0504091	0.57455	FvH4_5g12270;FvH4_6g08100
GO:0060548	negative regulation of cell death	BP	2	5	0.0504091	0.57455	FvH4_6g04840;FvH4_6g04860
GO:0019219	regulation of nucleobase-containing compound metabolic process	BP	94	1043	0.0527335	0.59264	FvH4_1g04810;FvH4_1g05630;FvH4_1g06530;FvH4_1g07800;FvH4_1g08160;FvH4_1g08440;FvH4_1g12220;FvH4_1g12620;FvH4_1g14970;FvH4_1g16030;FvH4_1g21210;FvH4_1g25150;FvH4_1g27330;FvH4_2g08260;FvH4_2g11650;FvH4_2g16180;FvH4_2g22520;FvH4_2g22530;FvH4_2g27430;FvH4_2g28650;FvH4_2g32670;FvH4_2g35280;FvH4_2g36400;FvH4_2g38080;FvH4_2g38760;FvH4_2g39270;FvH4_3g03530;FvH4_3g04730;FvH4_3g06200;FvH4_3g06380;FvH4_3g08…
GO:0051252	regulation of RNA metabolic process	BP	92	1023	0.0573641	0.59264	FvH4_1g04810;FvH4_1g05630;FvH4_1g06530;FvH4_1g07800;FvH4_1g08160;FvH4_1g08440;FvH4_1g12220;FvH4_1g12620;FvH4_1g14970;FvH4_1g16030;FvH4_1g21210;FvH4_1g25150;FvH4_1g27330;FvH4_2g08260;FvH4_2g11650;FvH4_2g16180;FvH4_2g22520;FvH4_2g22530;FvH4_2g27430;FvH4_2g28650;FvH4_2g32670;FvH4_2g35280;FvH4_2g36400;FvH4_2g38080;FvH4_2g38760;FvH4_2g39270;FvH4_3g03530;FvH4_3g04730;FvH4_3g06200;FvH4_3g06380;FvH4_3g08…
GO:0042440	pigment metabolic process	BP	6	37	0.0607211	0.59264	FvH4_1g28960;FvH4_2g23050;FvH4_3g25490;FvH4_5g09430;FvH4_5g14870;FvH4_6g23800
GO:0010556	regulation of macromolecule biosynthetic process	BP	93	1039	0.0617877	0.59264	FvH4_1g04810;FvH4_1g05630;FvH4_1g06530;FvH4_1g07800;FvH4_1g08160;FvH4_1g08440;FvH4_1g12220;FvH4_1g12620;FvH4_1g14970;FvH4_1g16030;FvH4_1g21210;FvH4_1g25150;FvH4_1g27330;FvH4_2g08260;FvH4_2g11650;FvH4_2g16180;FvH4_2g22520;FvH4_2g22530;FvH4_2g27430;FvH4_2g28650;FvH4_2g32670;FvH4_2g35280;FvH4_2g36400;FvH4_2g38080;FvH4_2g38760;FvH4_2g39270;FvH4_3g03530;FvH4_3g04730;FvH4_3g06200;FvH4_3g06380;FvH4_3g08…
GO:2000112	regulation of cellular macromolecule biosynthetic process	BP	93	1039	0.0617877	0.59264	FvH4_1g04810;FvH4_1g05630;FvH4_1g06530;FvH4_1g07800;FvH4_1g08160;FvH4_1g08440;FvH4_1g12220;FvH4_1g12620;FvH4_1g14970;FvH4_1g16030;FvH4_1g21210;FvH4_1g25150;FvH4_1g27330;FvH4_2g08260;FvH4_2g11650;FvH4_2g16180;FvH4_2g22520;FvH4_2g22530;FvH4_2g27430;FvH4_2g28650;FvH4_2g32670;FvH4_2g35280;FvH4_2g36400;FvH4_2g38080;FvH4_2g38760;FvH4_2g39270;FvH4_3g03530;FvH4_3g04730;FvH4_3g06200;FvH4_3g06380;FvH4_3g08…
GO:0051171	regulation of nitrogen compound metabolic process	BP	94	1052	0.0627612	0.59264	FvH4_1g04810;FvH4_1g05630;FvH4_1g06530;FvH4_1g07800;FvH4_1g08160;FvH4_1g08440;FvH4_1g12220;FvH4_1g12620;FvH4_1g14970;FvH4_1g16030;FvH4_1g21210;FvH4_1g25150;FvH4_1g27330;FvH4_2g08260;FvH4_2g11650;FvH4_2g16180;FvH4_2g22520;FvH4_2g22530;FvH4_2g27430;FvH4_2g28650;FvH4_2g32670;FvH4_2g35280;FvH4_2g36400;FvH4_2g38080;FvH4_2g38760;FvH4_2g39270;FvH4_3g03530;FvH4_3g04730;FvH4_3g06200;FvH4_3g06380;FvH4_3g08…
GO:0009889	regulation of biosynthetic process	BP	93	1041	0.0641832	0.59264	FvH4_1g04810;FvH4_1g05630;FvH4_1g06530;FvH4_1g07800;FvH4_1g08160;FvH4_1g08440;FvH4_1g12220;FvH4_1g12620;FvH4_1g14970;FvH4_1g16030;FvH4_1g21210;FvH4_1g25150;FvH4_1g27330;FvH4_2g08260;FvH4_2g11650;FvH4_2g16180;FvH4_2g22520;FvH4_2g22530;FvH4_2g27430;FvH4_2g28650;FvH4_2g32670;FvH4_2g35280;FvH4_2g36400;FvH4_2g38080;FvH4_2g38760;FvH4_2g39270;FvH4_3g03530;FvH4_3g04730;FvH4_3g06200;FvH4_3g06380;FvH4_3g08…
GO:0031326	regulation of cellular biosynthetic process	BP	93	1041	0.0641832	0.59264	FvH4_1g04810;FvH4_1g05630;FvH4_1g06530;FvH4_1g07800;FvH4_1g08160;FvH4_1g08440;FvH4_1g12220;FvH4_1g12620;FvH4_1g14970;FvH4_1g16030;FvH4_1g21210;FvH4_1g25150;FvH4_1g27330;FvH4_2g08260;FvH4_2g11650;FvH4_2g16180;FvH4_2g22520;FvH4_2g22530;FvH4_2g27430;FvH4_2g28650;FvH4_2g32670;FvH4_2g35280;FvH4_2g36400;FvH4_2g38080;FvH4_2g38760;FvH4_2g39270;FvH4_3g03530;FvH4_3g04730;FvH4_3g06200;FvH4_3g06380;FvH4_3g08…
GO:0044723	single-organism carbohydrate metabolic process	BP	31	306	0.0678737	0.59264	FvH4_1g05800;FvH4_1g21000;FvH4_1g21200;FvH4_1g27400;FvH4_2g00340;FvH4_2g10390;FvH4_2g31860;FvH4_2g35640;FvH4_2g37410;FvH4_2g38530;FvH4_3g04990;FvH4_3g16960;FvH4_3g42750;FvH4_3g43250;FvH4_5g08380;FvH4_5g09420;FvH4_5g12990;FvH4_5g22550;FvH4_5g23160;FvH4_5g25760;FvH4_5g33740;FvH4_6g07930;FvH4_6g08110;FvH4_6g17390;FvH4_6g40270;FvH4_6g40710;FvH4_6g41870;FvH4_6g42780;FvH4_6g54460;FvH4_7g23460;FvH4_7g31…
GO:0050789	regulation of biological process	BP	149	1738	0.0708645	0.59264	FvH4_1g04810;FvH4_1g05630;FvH4_1g06530;FvH4_1g07800;FvH4_1g08160;FvH4_1g08320;FvH4_1g08440;FvH4_1g11530;FvH4_1g11580;FvH4_1g12220;FvH4_1g12360;FvH4_1g12620;FvH4_1g14430;FvH4_1g14970;FvH4_1g15820;FvH4_1g16030;FvH4_1g21210;FvH4_1g25150;FvH4_1g27330;FvH4_2g07730;FvH4_2g08260;FvH4_2g11650;FvH4_2g16180;FvH4_2g16810;FvH4_2g17140;FvH4_2g19810;FvH4_2g20310;FvH4_2g22520;FvH4_2g22530;FvH4_2g22810;FvH4_2g23…
GO:0002831	regulation of response to biotic stimulus	BP	2	6	0.0718285	0.59264	FvH4_5g12270;FvH4_6g08100
GO:0006772	thiamine metabolic process	BP	2	6	0.0718285	0.59264	FvH4_3g21940;FvH4_3g38200
GO:0009143	nucleoside triphosphate catabolic process	BP	2	6	0.0718285	0.59264	FvH4_2g17930;FvH4_5g14400
GO:0009767	photosynthetic electron transport chain	BP	2	6	0.0718285	0.59264	FvH4_4g04430;FvH4_5g01180
GO:0031122	cytoplasmic microtubule organization	BP	2	6	0.0718285	0.59264	FvH4_4g29840;FvH4_5g09220
GO:0032101	regulation of response to external stimulus	BP	2	6	0.0718285	0.59264	FvH4_5g12270;FvH4_6g08100
GO:0042723	thiamine-containing compound metabolic process	BP	2	6	0.0718285	0.59264	FvH4_3g21940;FvH4_3g38200
GO:0043900	regulation of multi-organism process	BP	2	6	0.0718285	0.59264	FvH4_5g12270;FvH4_6g08100
GO:0019318	hexose metabolic process	BP	7	48	0.0721063	0.59264	FvH4_5g09420;FvH4_5g25760;FvH4_5g33740;FvH4_6g07930;FvH4_6g08110;FvH4_6g40710;FvH4_6g54460
GO:0009628	response to abiotic stimulus	BP	10	78	0.0743463	0.59264	FvH4_3g06380;FvH4_3g07250;FvH4_3g37850;FvH4_3g40860;FvH4_4g04430;FvH4_4g35830;FvH4_5g17840;FvH4_6g09260;FvH4_6g18630;FvH4_6g32780
GO:0009311	oligosaccharide metabolic process	BP	6	39	0.074997	0.59264	FvH4_1g21200;FvH4_1g27400;FvH4_2g00340;FvH4_5g22550;FvH4_6g41870;FvH4_7g31140
GO:0006778	porphyrin-containing compound metabolic process	BP	5	30	0.0759305	0.59264	FvH4_1g28960;FvH4_2g23050;FvH4_5g09430;FvH4_5g14870;FvH4_6g23800
GO:0046148	pigment biosynthetic process	BP	5	30	0.0759305	0.59264	FvH4_1g28960;FvH4_3g25490;FvH4_5g09430;FvH4_5g14870;FvH4_6g23800
GO:0006359	regulation of transcription from RNA polymerase III promoter	BP	1	1	0.0768127	0.59264	FvH4_4g26160
GO:0006935	chemotaxis	BP	1	1	0.0768127	0.59264	FvH4_2g07110
GO:0009439	cyanate metabolic process	BP	1	1	0.0768127	0.59264	FvH4_4g04220
GO:0009644	response to high light intensity	BP	1	1	0.0768127	0.59264	FvH4_4g04430
GO:0009739	response to gibberellin	BP	1	1	0.0768127	0.59264	FvH4_7g02290
GO:0010109	regulation of photosynthesis	BP	1	1	0.0768127	0.59264	FvH4_1g14430
GO:0010183	pollen tube guidance	BP	1	1	0.0768127	0.59264	FvH4_2g07110
GO:0010206	photosystem II repair	BP	1	1	0.0768127	0.59264	FvH4_1g03010
GO:0016480	negative regulation of transcription from RNA polymerase III promoter	BP	1	1	0.0768127	0.59264	FvH4_4g26160
GO:0019419	sulfate reduction	BP	1	1	0.0768127	0.59264	FvH4_3g01900
GO:0019499	cyanide metabolic process	BP	1	1	0.0768127	0.59264	FvH4_7g14710
GO:0040011	locomotion	BP	1	1	0.0768127	0.59264	FvH4_2g07110
GO:0042330	taxis	BP	1	1	0.0768127	0.59264	FvH4_2g07110
GO:0042548	regulation of photosynthesis, light reaction	BP	1	1	0.0768127	0.59264	FvH4_1g14430
GO:0042549	photosystem II stabilization	BP	1	1	0.0768127	0.59264	FvH4_1g14430
GO:0043467	regulation of generation of precursor metabolites and energy	BP	1	1	0.0768127	0.59264	FvH4_1g14430
GO:0048868	pollen tube development	BP	1	1	0.0768127	0.59264	FvH4_2g07110
GO:0050918	positive chemotaxis	BP	1	1	0.0768127	0.59264	FvH4_2g07110
GO:0051014	actin filament severing	BP	1	1	0.0768127	0.59264	FvH4_3g38450
GO:0033993	response to lipid	BP	6	40	0.0827905	0.633885	FvH4_4g18990;FvH4_4g19010;FvH4_4g19710;FvH4_4g32760;FvH4_5g09220;FvH4_7g02290
GO:0005984	disaccharide metabolic process	BP	5	31	0.0850887	0.646317	FvH4_1g21200;FvH4_1g27400;FvH4_2g00340;FvH4_5g22550;FvH4_7g31140
GO:0001101	response to acid chemical	BP	8	60	0.0868197	0.646317	FvH4_3g09830;FvH4_4g07580;FvH4_4g18990;FvH4_4g19010;FvH4_4g19710;FvH4_4g32760;FvH4_5g09220;FvH4_7g02290
GO:0008272	sulfate transport	BP	3	14	0.0869918	0.646317	FvH4_4g32600;FvH4_5g38080;FvH4_6g31040
GO:0072348	sulfur compound transport	BP	3	14	0.0869918	0.646317	FvH4_4g32600;FvH4_5g38080;FvH4_6g31040
GO:0010468	regulation of gene expression	BP	92	1046	0.0878178	0.647657	FvH4_1g04810;FvH4_1g05630;FvH4_1g06530;FvH4_1g07800;FvH4_1g08160;FvH4_1g08440;FvH4_1g12220;FvH4_1g12620;FvH4_1g14970;FvH4_1g16030;FvH4_1g21210;FvH4_1g25150;FvH4_1g27330;FvH4_2g08260;FvH4_2g11650;FvH4_2g16180;FvH4_2g22520;FvH4_2g22530;FvH4_2g27430;FvH4_2g28650;FvH4_2g32670;FvH4_2g35280;FvH4_2g36400;FvH4_2g38080;FvH4_2g38760;FvH4_2g39270;FvH4_3g03530;FvH4_3g04730;FvH4_3g06200;FvH4_3g06380;FvH4_3g08…
GO:0009737	response to abscisic acid	BP	5	32	0.0947987	0.674986	FvH4_4g18990;FvH4_4g19010;FvH4_4g19710;FvH4_4g32760;FvH4_5g09220
GO:0006779	porphyrin-containing compound biosynthetic process	BP	4	23	0.095259	0.674986	FvH4_1g28960;FvH4_5g09430;FvH4_5g14870;FvH4_6g23800
GO:0009267	cellular response to starvation	BP	2	7	0.0955613	0.674986	FvH4_1g03200;FvH4_7g11060
GO:0042594	response to starvation	BP	2	7	0.0955613	0.674986	FvH4_1g03200;FvH4_7g11060
GO:0043269	regulation of ion transport	BP	2	7	0.0955613	0.674986	FvH4_3g37350;FvH4_4g08450
GO:1901292	nucleoside phosphate catabolic process	BP	2	7	0.0955613	0.674986	FvH4_2g17930;FvH4_5g14400
GO:0006869	lipid transport	BP	6	42	0.0996662	0.699058	FvH4_3g40460;FvH4_4g06380;FvH4_5g30920;FvH4_6g09700;FvH4_6g09960;FvH4_7g28420
GO:0030001	metal ion transport	BP	19	181	0.101304	0.705613	FvH4_1g05260;FvH4_2g31850;FvH4_3g00420;FvH4_3g29400;FvH4_3g31060;FvH4_4g14520;FvH4_4g18950;FvH4_5g02090;FvH4_5g17700;FvH4_5g28980;FvH4_6g05300;FvH4_6g07510;FvH4_6g10770;FvH4_6g11490;FvH4_6g14630;FvH4_6g39460;FvH4_6g50500;FvH4_7g25100;FvH4_7g33050
GO:0031323	regulation of cellular metabolic process	BP	96	1107	0.106973	0.739961	FvH4_1g04810;FvH4_1g05630;FvH4_1g06530;FvH4_1g07800;FvH4_1g08160;FvH4_1g08440;FvH4_1g12220;FvH4_1g12620;FvH4_1g14430;FvH4_1g14970;FvH4_1g16030;FvH4_1g21210;FvH4_1g25150;FvH4_1g27330;FvH4_2g08260;FvH4_2g11650;FvH4_2g16180;FvH4_2g22520;FvH4_2g22530;FvH4_2g27430;FvH4_2g28650;FvH4_2g32670;FvH4_2g35280;FvH4_2g36400;FvH4_2g38080;FvH4_2g38760;FvH4_2g39270;FvH4_3g03530;FvH4_3g04730;FvH4_3g06200;FvH4_3g06…
GO:0050794	regulation of cellular process	BP	141	1668	0.108138	0.74289	FvH4_1g04810;FvH4_1g05630;FvH4_1g06530;FvH4_1g07800;FvH4_1g08160;FvH4_1g08440;FvH4_1g11530;FvH4_1g11580;FvH4_1g12220;FvH4_1g12360;FvH4_1g12620;FvH4_1g14430;FvH4_1g14970;FvH4_1g15820;FvH4_1g16030;FvH4_1g21210;FvH4_1g25150;FvH4_1g27330;FvH4_2g07730;FvH4_2g08260;FvH4_2g11650;FvH4_2g16180;FvH4_2g16810;FvH4_2g17140;FvH4_2g19810;FvH4_2g20310;FvH4_2g22520;FvH4_2g22530;FvH4_2g22810;FvH4_2g24940;FvH4_2g27…
GO:0065008	regulation of biological quality	BP	20	195	0.112541	0.759312	FvH4_1g12360;FvH4_2g24940;FvH4_2g31700;FvH4_2g34430;FvH4_2g36550;FvH4_2g37930;FvH4_2g38530;FvH4_2g40260;FvH4_3g01900;FvH4_3g29400;FvH4_5g04960;FvH4_6g00380;FvH4_6g04910;FvH4_6g05300;FvH4_6g10770;FvH4_6g16520;FvH4_6g18820;FvH4_6g22000;FvH4_7g25100;FvH4_7g30630
GO:0071229	cellular response to acid chemical	BP	6	44	0.11821	0.759312	FvH4_3g09830;FvH4_4g07580;FvH4_4g18990;FvH4_4g19010;FvH4_4g19710;FvH4_4g32760
GO:0009738	abscisic acid-activated signaling pathway	BP	4	25	0.120862	0.759312	FvH4_4g18990;FvH4_4g19010;FvH4_4g19710;FvH4_4g32760
GO:0071215	cellular response to abscisic acid stimulus	BP	4	25	0.120862	0.759312	FvH4_4g18990;FvH4_4g19010;FvH4_4g19710;FvH4_4g32760
GO:0007623	circadian rhythm	BP	2	8	0.121127	0.759312	FvH4_1g08320;FvH4_2g23490
GO:0009637	response to blue light	BP	2	8	0.121127	0.759312	FvH4_3g40860;FvH4_6g18630
GO:0009959	negative gravitropism	BP	2	8	0.121127	0.759312	FvH4_3g07250;FvH4_3g37850
GO:0009991	response to extracellular stimulus	BP	2	8	0.121127	0.759312	FvH4_1g03200;FvH4_7g11060
GO:0031347	regulation of defense response	BP	2	8	0.121127	0.759312	FvH4_5g12270;FvH4_6g08100
GO:0031667	response to nutrient levels	BP	2	8	0.121127	0.759312	FvH4_1g03200;FvH4_7g11060
GO:0031668	cellular response to extracellular stimulus	BP	2	8	0.121127	0.759312	FvH4_1g03200;FvH4_7g11060
GO:0031669	cellular response to nutrient levels	BP	2	8	0.121127	0.759312	FvH4_1g03200;FvH4_7g11060
GO:0048511	rhythmic process	BP	2	8	0.121127	0.759312	FvH4_1g08320;FvH4_2g23490
GO:0071496	cellular response to external stimulus	BP	2	8	0.121127	0.759312	FvH4_1g03200;FvH4_7g11060
GO:0080090	regulation of primary metabolic process	BP	95	1103	0.122135	0.76088	FvH4_1g04810;FvH4_1g05630;FvH4_1g06530;FvH4_1g07800;FvH4_1g08160;FvH4_1g08440;FvH4_1g12220;FvH4_1g12620;FvH4_1g14970;FvH4_1g16030;FvH4_1g21210;FvH4_1g25150;FvH4_1g27330;FvH4_2g08260;FvH4_2g11650;FvH4_2g16180;FvH4_2g22520;FvH4_2g22530;FvH4_2g27430;FvH4_2g28650;FvH4_2g32670;FvH4_2g35280;FvH4_2g36400;FvH4_2g38080;FvH4_2g38760;FvH4_2g39270;FvH4_3g03530;FvH4_3g04730;FvH4_3g06200;FvH4_3g06380;FvH4_3g08…
GO:0042221	response to chemical	BP	18	177	0.13444	0.774623	FvH4_2g07110;FvH4_2g10770;FvH4_2g31260;FvH4_2g38760;FvH4_3g09830;FvH4_3g15390;FvH4_3g32000;FvH4_4g07580;FvH4_4g18990;FvH4_4g19010;FvH4_4g19710;FvH4_4g32760;FvH4_5g00360;FvH4_5g09220;FvH4_7g02290;FvH4_7g17340;FvH4_7g32600;FvH4_7g33340
GO:0009312	oligosaccharide biosynthetic process	BP	4	26	0.134656	0.774623	FvH4_1g21200;FvH4_5g22550;FvH4_6g41870;FvH4_7g31140
GO:0006811	ion transport	BP	40	436	0.135636	0.774623	FvH4_1g05260;FvH4_1g17020;FvH4_2g31850;FvH4_3g00420;FvH4_3g02060;FvH4_3g29400;FvH4_3g31060;FvH4_3g37350;FvH4_4g03540;FvH4_4g06380;FvH4_4g08450;FvH4_4g14520;FvH4_4g18950;FvH4_4g25560;FvH4_4g32600;FvH4_5g02090;FvH4_5g03620;FvH4_5g03730;FvH4_5g17700;FvH4_5g28980;FvH4_5g32250;FvH4_5g38080;FvH4_6g05300;FvH4_6g07510;FvH4_6g09700;FvH4_6g10770;FvH4_6g11490;FvH4_6g14150;FvH4_6g14630;FvH4_6g31040;FvH4_6g39…
GO:0045454	cell redox homeostasis	BP	12	110	0.137216	0.774623	FvH4_1g12360;FvH4_2g24940;FvH4_2g31700;FvH4_2g34430;FvH4_2g36550;FvH4_2g37930;FvH4_3g01900;FvH4_5g04960;FvH4_6g00380;FvH4_6g16520;FvH4_6g18820;FvH4_6g22000
GO:0016051	carbohydrate biosynthetic process	BP	11	99	0.137225	0.774623	FvH4_1g21200;FvH4_2g37410;FvH4_3g16960;FvH4_3g42750;FvH4_5g08380;FvH4_5g22550;FvH4_5g23160;FvH4_5g33740;FvH4_6g41870;FvH4_6g42780;FvH4_7g31140
GO:0009639	response to red or far red light	BP	3	17	0.137381	0.774623	FvH4_3g06380;FvH4_3g07250;FvH4_3g37850
GO:0010087	phloem or xylem histogenesis	BP	3	17	0.137381	0.774623	FvH4_2g19210;FvH4_4g02480;FvH4_5g06680
GO:0042558	pteridine-containing compound metabolic process	BP	3	17	0.137381	0.774623	FvH4_1g19090;FvH4_2g36660;FvH4_7g26390
GO:0010876	lipid localization	BP	6	46	0.138337	0.774623	FvH4_3g40460;FvH4_4g06380;FvH4_5g30920;FvH4_6g09700;FvH4_6g09960;FvH4_7g28420
GO:0015698	inorganic anion transport	BP	5	36	0.138831	0.774623	FvH4_4g03540;FvH4_4g25560;FvH4_4g32600;FvH4_5g38080;FvH4_6g31040
GO:0006282	regulation of DNA repair	BP	1	2	0.147732	0.774623	FvH4_3g42180
GO:0006729	tetrahydrobiopterin biosynthetic process	BP	1	2	0.147732	0.774623	FvH4_7g26390
GO:0008614	pyridoxine metabolic process	BP	1	2	0.147732	0.774623	FvH4_7g16970
GO:0008615	pyridoxine biosynthetic process	BP	1	2	0.147732	0.774623	FvH4_7g16970
GO:0009233	menaquinone metabolic process	BP	1	2	0.147732	0.774623	FvH4_4g34130
GO:0009234	menaquinone biosynthetic process	BP	1	2	0.147732	0.774623	FvH4_4g34130
GO:0010118	stomatal movement	BP	1	2	0.147732	0.774623	FvH4_4g00550
GO:0010119	regulation of stomatal movement	BP	1	2	0.147732	0.774623	FvH4_4g00550
GO:0019566	arabinose metabolic process	BP	1	2	0.147732	0.774623	FvH4_3g43250
GO:0034755	iron ion transmembrane transport	BP	1	2	0.147732	0.774623	FvH4_6g07510
GO:0046146	tetrahydrobiopterin metabolic process	BP	1	2	0.147732	0.774623	FvH4_7g26390
GO:0046373	L-arabinose metabolic process	BP	1	2	0.147732	0.774623	FvH4_3g43250
GO:2001020	regulation of response to DNA damage stimulus	BP	1	2	0.147732	0.774623	FvH4_3g42180
GO:0006817	phosphate ion transport	BP	2	9	0.148104	0.774623	FvH4_4g03540;FvH4_4g25560
GO:0006829	zinc II ion transport	BP	2	9	0.148104	0.774623	FvH4_2g31850;FvH4_6g39460
GO:0032879	regulation of localization	BP	2	9	0.148104	0.774623	FvH4_3g37350;FvH4_4g08450
GO:0046653	tetrahydrofolate metabolic process	BP	2	9	0.148104	0.774623	FvH4_1g19090;FvH4_2g36660
GO:0051049	regulation of transport	BP	2	9	0.148104	0.774623	FvH4_3g37350;FvH4_4g08450
GO:0071577	zinc II ion transmembrane transport	BP	2	9	0.148104	0.774623	FvH4_2g31850;FvH4_6g39460
GO:0080135	regulation of cellular response to stress	BP	2	9	0.148104	0.774623	FvH4_3g42180;FvH4_6g09260
GO:0009110	vitamin biosynthetic process	BP	4	27	0.149055	0.774623	FvH4_3g21940;FvH4_3g34860;FvH4_3g38200;FvH4_7g16970
GO:0042364	water-soluble vitamin biosynthetic process	BP	4	27	0.149055	0.774623	FvH4_3g21940;FvH4_3g34860;FvH4_3g38200;FvH4_7g16970
GO:0060255	regulation of macromolecule metabolic process	BP	95	1118	0.152806	0.787675	FvH4_1g04810;FvH4_1g05630;FvH4_1g06530;FvH4_1g07800;FvH4_1g08160;FvH4_1g08440;FvH4_1g12220;FvH4_1g12620;FvH4_1g14970;FvH4_1g16030;FvH4_1g21210;FvH4_1g25150;FvH4_1g27330;FvH4_2g08260;FvH4_2g11650;FvH4_2g16180;FvH4_2g22520;FvH4_2g22530;FvH4_2g27430;FvH4_2g28650;FvH4_2g32670;FvH4_2g35280;FvH4_2g36400;FvH4_2g38080;FvH4_2g38760;FvH4_2g39270;FvH4_3g03530;FvH4_3g04730;FvH4_3g06200;FvH4_3g06380;FvH4_3g08…
GO:0009719	response to endogenous stimulus	BP	14	135	0.153923	0.787675	FvH4_2g10770;FvH4_2g31260;FvH4_2g38760;FvH4_3g15390;FvH4_3g32000;FvH4_4g18990;FvH4_4g19010;FvH4_4g19710;FvH4_4g32760;FvH4_5g00360;FvH4_5g09220;FvH4_7g02290;FvH4_7g17340;FvH4_7g32600
GO:0009725	response to hormone	BP	14	135	0.153923	0.787675	FvH4_2g10770;FvH4_2g31260;FvH4_2g38760;FvH4_3g15390;FvH4_3g32000;FvH4_4g18990;FvH4_4g19010;FvH4_4g19710;FvH4_4g32760;FvH4_5g00360;FvH4_5g09220;FvH4_7g02290;FvH4_7g17340;FvH4_7g32600
GO:0005992	trehalose biosynthetic process	BP	3	18	0.155968	0.794089	FvH4_1g21200;FvH4_5g22550;FvH4_7g31140
GO:0006766	vitamin metabolic process	BP	4	28	0.164012	0.826655	FvH4_3g21940;FvH4_3g34860;FvH4_3g38200;FvH4_7g16970
GO:0006767	water-soluble vitamin metabolic process	BP	4	28	0.164012	0.826655	FvH4_3g21940;FvH4_3g34860;FvH4_3g38200;FvH4_7g16970
GO:0019222	regulation of metabolic process	BP	96	1137	0.167464	0.839834	FvH4_1g04810;FvH4_1g05630;FvH4_1g06530;FvH4_1g07800;FvH4_1g08160;FvH4_1g08440;FvH4_1g12220;FvH4_1g12620;FvH4_1g14430;FvH4_1g14970;FvH4_1g16030;FvH4_1g21210;FvH4_1g25150;FvH4_1g27330;FvH4_2g08260;FvH4_2g11650;FvH4_2g16180;FvH4_2g22520;FvH4_2g22530;FvH4_2g27430;FvH4_2g28650;FvH4_2g32670;FvH4_2g35280;FvH4_2g36400;FvH4_2g38080;FvH4_2g38760;FvH4_2g39270;FvH4_3g03530;FvH4_3g04730;FvH4_3g06200;FvH4_3g06…
GO:0005991	trehalose metabolic process	BP	3	19	0.175274	0.848608	FvH4_1g21200;FvH4_5g22550;FvH4_7g31140
GO:0055067	monovalent inorganic cation homeostasis	BP	2	10	0.176125	0.848608	FvH4_3g29400;FvH4_6g05300
GO:0071214	cellular response to abiotic stimulus	BP	2	10	0.176125	0.848608	FvH4_3g06380;FvH4_6g18630
GO:0071478	cellular response to radiation	BP	2	10	0.176125	0.848608	FvH4_3g06380;FvH4_6g18630
GO:0071482	cellular response to light stimulus	BP	2	10	0.176125	0.848608	FvH4_3g06380;FvH4_6g18630
GO:0034637	cellular carbohydrate biosynthetic process	BP	9	82	0.176427	0.848608	FvH4_1g21200;FvH4_2g37410;FvH4_3g16960;FvH4_3g42750;FvH4_5g08380;FvH4_5g22550;FvH4_5g23160;FvH4_6g42780;FvH4_7g31140
GO:1901700	response to oxygen-containing compound	BP	8	71	0.176442	0.848608	FvH4_3g09830;FvH4_4g07580;FvH4_4g18990;FvH4_4g19010;FvH4_4g19710;FvH4_4g32760;FvH4_5g09220;FvH4_7g02290
GO:0097305	response to alcohol	BP	5	39	0.176713	0.848608	FvH4_4g18990;FvH4_4g19010;FvH4_4g19710;FvH4_4g32760;FvH4_5g09220
GO:0044710	single-organism metabolic process	BP	218	2689	0.178514	0.848608	FvH4_1g00020;FvH4_1g02220;FvH4_1g03210;FvH4_1g03910;FvH4_1g05800;FvH4_1g07190;FvH4_1g11020;FvH4_1g11490;FvH4_1g11730;FvH4_1g12210;FvH4_1g12360;FvH4_1g14990;FvH4_1g16790;FvH4_1g16870;FvH4_1g18230;FvH4_1g18300;FvH4_1g19090;FvH4_1g20360;FvH4_1g21000;FvH4_1g21120;FvH4_1g21200;FvH4_1g23790;FvH4_1g25280;FvH4_1g27400;FvH4_1g27490;FvH4_1g28120;FvH4_1g28960;FvH4_2g00340;FvH4_2g02490;FvH4_2g05050;FvH4_2g05…
GO:0009755	hormone-mediated signaling pathway	BP	5	40	0.19013	0.848608	FvH4_2g31260;FvH4_4g18990;FvH4_4g19010;FvH4_4g19710;FvH4_4g32760
GO:0032870	cellular response to hormone stimulus	BP	5	40	0.19013	0.848608	FvH4_2g31260;FvH4_4g18990;FvH4_4g19010;FvH4_4g19710;FvH4_4g32760
GO:0033013	tetrapyrrole metabolic process	BP	5	40	0.19013	0.848608	FvH4_1g28960;FvH4_2g23050;FvH4_5g09430;FvH4_5g14870;FvH4_6g23800
GO:0071495	cellular response to endogenous stimulus	BP	5	40	0.19013	0.848608	FvH4_2g31260;FvH4_4g18990;FvH4_4g19010;FvH4_4g19710;FvH4_4g32760
GO:0010033	response to organic substance	BP	14	141	0.193954	0.848608	FvH4_2g10770;FvH4_2g31260;FvH4_2g38760;FvH4_3g15390;FvH4_3g32000;FvH4_4g18990;FvH4_4g19010;FvH4_4g19710;FvH4_4g32760;FvH4_5g00360;FvH4_5g09220;FvH4_7g02290;FvH4_7g17340;FvH4_7g32600
GO:0046351	disaccharide biosynthetic process	BP	3	20	0.195198	0.848608	FvH4_1g21200;FvH4_5g22550;FvH4_7g31140
GO:0048583	regulation of response to stimulus	BP	5	41	0.203896	0.848608	FvH4_3g42180;FvH4_5g12270;FvH4_6g08100;FvH4_6g09260;FvH4_6g32780
GO:0071310	cellular response to organic substance	BP	5	41	0.203896	0.848608	FvH4_2g31260;FvH4_4g18990;FvH4_4g19010;FvH4_4g19710;FvH4_4g32760
GO:0046434	organophosphate catabolic process	BP	2	11	0.204873	0.848608	FvH4_2g17930;FvH4_5g14400
GO:0070887	cellular response to chemical stimulus	BP	7	63	0.207418	0.848608	FvH4_2g31260;FvH4_3g09830;FvH4_4g07580;FvH4_4g18990;FvH4_4g19010;FvH4_4g19710;FvH4_4g32760
GO:0001558	regulation of cell growth	BP	1	3	0.21321	0.848608	FvH4_2g22810
GO:0006915	apoptotic process	BP	1	3	0.21321	0.848608	FvH4_6g48450
GO:0009694	jasmonic acid metabolic process	BP	1	3	0.21321	0.848608	FvH4_5g31510
GO:0009695	jasmonic acid biosynthetic process	BP	1	3	0.21321	0.848608	FvH4_5g31510
GO:0009826	unidimensional cell growth	BP	1	3	0.21321	0.848608	FvH4_2g22810
GO:0009902	chloroplast relocation	BP	1	3	0.21321	0.848608	FvH4_2g26870
GO:0015908	fatty acid transport	BP	1	3	0.21321	0.848608	FvH4_4g06380
GO:0015909	long-chain fatty acid transport	BP	1	3	0.21321	0.848608	FvH4_4g06380
GO:0016049	cell growth	BP	1	3	0.21321	0.848608	FvH4_2g22810
GO:0019321	pentose metabolic process	BP	1	3	0.21321	0.848608	FvH4_3g43250
GO:0019509	L-methionine biosynthetic process from methylthioadenosine	BP	1	3	0.21321	0.848608	FvH4_4g01130
GO:0019750	chloroplast localization	BP	1	3	0.21321	0.848608	FvH4_2g26870
GO:0032309	icosanoid secretion	BP	1	3	0.21321	0.848608	FvH4_4g06380
GO:0042753	positive regulation of circadian rhythm	BP	1	3	0.21321	0.848608	FvH4_1g08320
GO:0042814	monopolar cell growth	BP	1	3	0.21321	0.848608	FvH4_2g22810
GO:0042981	regulation of apoptotic process	BP	1	3	0.21321	0.848608	FvH4_6g48450
GO:0043067	regulation of programmed cell death	BP	1	3	0.21321	0.848608	FvH4_6g48450
GO:0043102	amino acid salvage	BP	1	3	0.21321	0.848608	FvH4_4g01130
GO:0046717	acid secretion	BP	1	3	0.21321	0.848608	FvH4_4g06380
GO:0048564	photosystem I assembly	BP	1	3	0.21321	0.848608	FvH4_6g50620
GO:0050482	arachidonic acid secretion	BP	1	3	0.21321	0.848608	FvH4_4g06380
GO:0051090	regulation of sequence-specific DNA binding transcription factor activity	BP	1	3	0.21321	0.848608	FvH4_7g03520
GO:0051091	positive regulation of sequence-specific DNA binding transcription factor activity	BP	1	3	0.21321	0.848608	FvH4_7g03520
GO:0051510	regulation of unidimensional cell growth	BP	1	3	0.21321	0.848608	FvH4_2g22810
GO:0051513	regulation of monopolar cell growth	BP	1	3	0.21321	0.848608	FvH4_2g22810
GO:0051560	mitochondrial calcium ion homeostasis	BP	1	3	0.21321	0.848608	FvH4_2g40260
GO:0051644	plastid localization	BP	1	3	0.21321	0.848608	FvH4_2g26870
GO:0051667	establishment of plastid localization	BP	1	3	0.21321	0.848608	FvH4_2g26870
GO:0060560	developmental growth involved in morphogenesis	BP	1	3	0.21321	0.848608	FvH4_2g22810
GO:0071267	L-methionine salvage	BP	1	3	0.21321	0.848608	FvH4_4g01130
GO:0071715	icosanoid transport	BP	1	3	0.21321	0.848608	FvH4_4g06380
GO:1901571	fatty acid derivative transport	BP	1	3	0.21321	0.848608	FvH4_4g06380
GO:1903963	arachidonate transport	BP	1	3	0.21321	0.848608	FvH4_4g06380
GO:0071555	cell wall organization	BP	11	109	0.214567	0.850634	FvH4_1g06980;FvH4_1g09560;FvH4_1g09610;FvH4_3g36410;FvH4_4g11660;FvH4_4g12140;FvH4_5g13550;FvH4_5g28720;FvH4_6g35830;FvH4_7g22700;FvH4_7g31650
GO:0045229	external encapsulating structure organization	BP	11	110	0.223161	0.881223	FvH4_1g06980;FvH4_1g09560;FvH4_1g09610;FvH4_3g36410;FvH4_4g11660;FvH4_4g12140;FvH4_5g13550;FvH4_5g28720;FvH4_6g35830;FvH4_7g22700;FvH4_7g31650
GO:0006979	response to oxidative stress	BP	10	99	0.228141	0.8826	FvH4_1g11490;FvH4_1g20360;FvH4_2g05370;FvH4_3g02090;FvH4_3g15220;FvH4_4g13910;FvH4_4g20220;FvH4_6g10250;FvH4_6g27610;FvH4_6g50150
GO:0071396	cellular response to lipid	BP	4	32	0.228463	0.8826	FvH4_4g18990;FvH4_4g19010;FvH4_4g19710;FvH4_4g32760
GO:0097306	cellular response to alcohol	BP	4	32	0.228463	0.8826	FvH4_4g18990;FvH4_4g19010;FvH4_4g19710;FvH4_4g32760
GO:0071669	plant-type cell wall organization or biogenesis	BP	6	54	0.232283	0.8826	FvH4_3g36410;FvH4_4g11660;FvH4_5g13550;FvH4_5g28720;FvH4_6g46510;FvH4_7g22700
GO:1901701	cellular response to oxygen-containing compound	BP	6	54	0.232283	0.8826	FvH4_3g09830;FvH4_4g07580;FvH4_4g18990;FvH4_4g19010;FvH4_4g19710;FvH4_4g32760
GO:0005985	sucrose metabolic process	BP	2	12	0.234069	0.8826	FvH4_1g27400;FvH4_2g00340
GO:0006865	amino acid transport	BP	2	12	0.234069	0.8826	FvH4_3g37350;FvH4_4g08450
GO:0006900	membrane budding	BP	2	12	0.234069	0.8826	FvH4_4g08700;FvH4_4g33220
GO:0006901	vesicle coating	BP	2	12	0.234069	0.8826	FvH4_4g08700;FvH4_4g33220
GO:0045786	negative regulation of cell cycle	BP	2	12	0.234069	0.8826	FvH4_1g15820;FvH4_5g26460
GO:0048268	clathrin coat assembly	BP	2	12	0.234069	0.8826	FvH4_4g08700;FvH4_4g33220
GO:2000241	regulation of reproductive process	BP	2	12	0.234069	0.8826	FvH4_6g28270;FvH4_6g32780
GO:0033014	tetrapyrrole biosynthetic process	BP	4	33	0.245487	0.922184	FvH4_1g28960;FvH4_5g09430;FvH4_5g14870;FvH4_6g23800
GO:0006820	anion transport	BP	10	101	0.246935	0.924162	FvH4_3g37350;FvH4_4g03540;FvH4_4g06380;FvH4_4g08450;FvH4_4g25560;FvH4_4g32600;FvH4_5g03620;FvH4_5g38080;FvH4_6g09700;FvH4_6g31040
GO:0044272	sulfur compound biosynthetic process	BP	5	45	0.261853	0.934348	FvH4_3g21940;FvH4_3g38200;FvH4_4g01130;FvH4_6g08370;FvH4_7g14710
GO:0006544	glycine metabolic process	BP	2	13	0.263477	0.934348	FvH4_1g19090;FvH4_5g21610
GO:0010088	phloem development	BP	2	13	0.263477	0.934348	FvH4_4g02480;FvH4_5g06680
GO:0016050	vesicle organization	BP	2	13	0.263477	0.934348	FvH4_4g08700;FvH4_4g33220
GO:0007050	cell cycle arrest	BP	1	4	0.273662	0.934348	FvH4_1g15820
GO:0009636	response to toxic substance	BP	1	4	0.273662	0.934348	FvH4_7g33340
GO:0009638	phototropism	BP	1	4	0.273662	0.934348	FvH4_3g40860
GO:0009642	response to light intensity	BP	1	4	0.273662	0.934348	FvH4_4g04430
GO:0009785	blue light signaling pathway	BP	1	4	0.273662	0.934348	FvH4_6g18630
GO:0010089	xylem development	BP	1	4	0.273662	0.934348	FvH4_2g19210
GO:0012501	programmed cell death	BP	1	4	0.273662	0.934348	FvH4_6g48450
GO:0022603	regulation of anatomical structure morphogenesis	BP	1	4	0.273662	0.934348	FvH4_2g22810
GO:0022604	regulation of cell morphogenesis	BP	1	4	0.273662	0.934348	FvH4_2g22810
GO:0030004	cellular monovalent inorganic cation homeostasis	BP	1	4	0.273662	0.934348	FvH4_3g29400
GO:0030007	cellular potassium ion homeostasis	BP	1	4	0.273662	0.934348	FvH4_3g29400
GO:0030522	intracellular receptor signaling pathway	BP	1	4	0.273662	0.934348	FvH4_6g18630
GO:0071265	L-methionine biosynthetic process	BP	1	4	0.273662	0.934348	FvH4_4g01130
GO:0071483	cellular response to blue light	BP	1	4	0.273662	0.934348	FvH4_6g18630
GO:0098754	detoxification	BP	1	4	0.273662	0.934348	FvH4_7g33340
GO:0098869	cellular oxidant detoxification	BP	1	4	0.273662	0.934348	FvH4_7g33340
GO:1990748	cellular detoxification	BP	1	4	0.273662	0.934348	FvH4_7g33340
GO:0008202	steroid metabolic process	BP	3	24	0.279108	0.934348	FvH4_1g18300;FvH4_2g37920;FvH4_4g22210
GO:0003006	developmental process involved in reproduction	BP	4	35	0.280285	0.934348	FvH4_2g00160;FvH4_2g07110;FvH4_6g28270;FvH4_6g32780
GO:0009664	plant-type cell wall organization	BP	5	47	0.292149	0.934348	FvH4_3g36410;FvH4_4g11660;FvH4_5g13550;FvH4_5g28720;FvH4_7g22700
GO:0000272	polysaccharide catabolic process	BP	2	14	0.292891	0.934348	FvH4_4g17180;FvH4_7g14220
GO:0010215	cellulose microfibril organization	BP	2	14	0.292891	0.934348	FvH4_5g13550;FvH4_5g28720
GO:0070726	cell wall assembly	BP	2	14	0.292891	0.934348	FvH4_5g13550;FvH4_5g28720
GO:0071668	plant-type cell wall assembly	BP	2	14	0.292891	0.934348	FvH4_5g13550;FvH4_5g28720
GO:0043648	dicarboxylic acid metabolic process	BP	3	25	0.300687	0.934348	FvH4_2g02490;FvH4_3g14020;FvH4_7g06530
GO:0006796	phosphate-containing compound metabolic process	BP	129	1609	0.306088	0.934348	FvH4_1g00360;FvH4_1g01520;FvH4_1g01790;FvH4_1g02650;FvH4_1g04150;FvH4_1g11020;FvH4_1g11530;FvH4_1g15440;FvH4_1g16210;FvH4_1g16750;FvH4_1g16860;FvH4_1g17120;FvH4_1g18670;FvH4_1g19010;FvH4_1g19500;FvH4_1g23380;FvH4_1g23390;FvH4_1g27210;FvH4_1g29920;FvH4_2g01230;FvH4_2g02540;FvH4_2g03470;FvH4_2g05270;FvH4_2g05840;FvH4_2g06910;FvH4_2g10390;FvH4_2g14410;FvH4_2g17930;FvH4_2g18040;FvH4_2g30910;FvH4_2g33…
GO:0015711	organic anion transport	BP	5	48	0.307521	0.934348	FvH4_3g37350;FvH4_4g06380;FvH4_4g08450;FvH4_5g03620;FvH4_6g09700
GO:0006351	transcription, DNA-templated	BP	93	1150	0.308996	0.934348	FvH4_1g04810;FvH4_1g05630;FvH4_1g06530;FvH4_1g07800;FvH4_1g08160;FvH4_1g08440;FvH4_1g12220;FvH4_1g12620;FvH4_1g14970;FvH4_1g16030;FvH4_1g21210;FvH4_1g25150;FvH4_1g27330;FvH4_2g08260;FvH4_2g11650;FvH4_2g16180;FvH4_2g22520;FvH4_2g22530;FvH4_2g27430;FvH4_2g28650;FvH4_2g32670;FvH4_2g35280;FvH4_2g36400;FvH4_2g38080;FvH4_2g38760;FvH4_2g39270;FvH4_3g03530;FvH4_3g04730;FvH4_3g06200;FvH4_3g06380;FvH4_3g08…
GO:0097659	nucleic acid-templated transcription	BP	93	1150	0.308996	0.934348	FvH4_1g04810;FvH4_1g05630;FvH4_1g06530;FvH4_1g07800;FvH4_1g08160;FvH4_1g08440;FvH4_1g12220;FvH4_1g12620;FvH4_1g14970;FvH4_1g16030;FvH4_1g21210;FvH4_1g25150;FvH4_1g27330;FvH4_2g08260;FvH4_2g11650;FvH4_2g16180;FvH4_2g22520;FvH4_2g22530;FvH4_2g27430;FvH4_2g28650;FvH4_2g32670;FvH4_2g35280;FvH4_2g36400;FvH4_2g38080;FvH4_2g38760;FvH4_2g39270;FvH4_3g03530;FvH4_3g04730;FvH4_3g06200;FvH4_3g06380;FvH4_3g08…
GO:0051186	cofactor metabolic process	BP	15	168	0.309583	0.934348	FvH4_1g19090;FvH4_1g28960;FvH4_2g10390;FvH4_2g23050;FvH4_2g36660;FvH4_2g38530;FvH4_4g29730;FvH4_4g34130;FvH4_5g09430;FvH4_5g12990;FvH4_5g14870;FvH4_6g08370;FvH4_6g23800;FvH4_6g50750;FvH4_7g26390
GO:0032774	RNA biosynthetic process	BP	93	1152	0.315428	0.934348	FvH4_1g04810;FvH4_1g05630;FvH4_1g06530;FvH4_1g07800;FvH4_1g08160;FvH4_1g08440;FvH4_1g12220;FvH4_1g12620;FvH4_1g14970;FvH4_1g16030;FvH4_1g21210;FvH4_1g25150;FvH4_1g27330;FvH4_2g08260;FvH4_2g11650;FvH4_2g16180;FvH4_2g22520;FvH4_2g22530;FvH4_2g27430;FvH4_2g28650;FvH4_2g32670;FvH4_2g35280;FvH4_2g36400;FvH4_2g38080;FvH4_2g38760;FvH4_2g39270;FvH4_3g03530;FvH4_3g04730;FvH4_3g06200;FvH4_3g06380;FvH4_3g08…
GO:0006760	folic acid-containing compound metabolic process	BP	2	15	0.322138	0.934348	FvH4_1g19090;FvH4_2g36660
GO:0009627	systemic acquired resistance	BP	2	15	0.322138	0.934348	FvH4_5g12270;FvH4_6g08100
GO:0009814	defense response, incompatible interaction	BP	2	15	0.322138	0.934348	FvH4_5g12270;FvH4_6g08100
GO:0030198	extracellular matrix organization	BP	2	15	0.322138	0.934348	FvH4_5g13550;FvH4_5g28720
GO:0043062	extracellular structure organization	BP	2	15	0.322138	0.934348	FvH4_5g13550;FvH4_5g28720
GO:0006793	phosphorus metabolic process	BP	129	1615	0.322831	0.934348	FvH4_1g00360;FvH4_1g01520;FvH4_1g01790;FvH4_1g02650;FvH4_1g04150;FvH4_1g11020;FvH4_1g11530;FvH4_1g15440;FvH4_1g16210;FvH4_1g16750;FvH4_1g16860;FvH4_1g17120;FvH4_1g18670;FvH4_1g19010;FvH4_1g19500;FvH4_1g23380;FvH4_1g23390;FvH4_1g27210;FvH4_1g29920;FvH4_2g01230;FvH4_2g02540;FvH4_2g03470;FvH4_2g05270;FvH4_2g05840;FvH4_2g06910;FvH4_2g10390;FvH4_2g14410;FvH4_2g17930;FvH4_2g18040;FvH4_2g30910;FvH4_2g33…
GO:0033692	cellular polysaccharide biosynthetic process	BP	6	61	0.326523	0.934348	FvH4_2g37410;FvH4_3g16960;FvH4_3g42750;FvH4_5g08380;FvH4_5g23160;FvH4_6g42780
GO:0051188	cofactor biosynthetic process	BP	8	85	0.328261	0.934348	FvH4_1g28960;FvH4_4g34130;FvH4_5g09430;FvH4_5g14870;FvH4_6g08370;FvH4_6g23800;FvH4_6g50750;FvH4_7g26390
GO:0001678	cellular glucose homeostasis	BP	1	5	0.329476	0.934348	FvH4_2g38530
GO:0006102	isocitrate metabolic process	BP	1	5	0.329476	0.934348	FvH4_1g27490
GO:0006874	cellular calcium ion homeostasis	BP	1	5	0.329476	0.934348	FvH4_2g40260
GO:0007602	phototransduction	BP	1	5	0.329476	0.934348	FvH4_3g06380
GO:0009245	lipid A biosynthetic process	BP	1	5	0.329476	0.934348	FvH4_6g41870
GO:0009581	detection of external stimulus	BP	1	5	0.329476	0.934348	FvH4_3g06380
GO:0009582	detection of abiotic stimulus	BP	1	5	0.329476	0.934348	FvH4_3g06380
GO:0009583	detection of light stimulus	BP	1	5	0.329476	0.934348	FvH4_3g06380
GO:0009584	detection of visible light	BP	1	5	0.329476	0.934348	FvH4_3g06380
GO:0009585	red, far-red light phototransduction	BP	1	5	0.329476	0.934348	FvH4_3g06380
GO:0009648	photoperiodism	BP	1	5	0.329476	0.934348	FvH4_6g32780
GO:0010228	vegetative to reproductive phase transition of meristem	BP	1	5	0.329476	0.934348	FvH4_6g32780
GO:0015996	chlorophyll catabolic process	BP	1	5	0.329476	0.934348	FvH4_2g23050
GO:0018298	protein-chromophore linkage	BP	1	5	0.329476	0.934348	FvH4_3g06380
GO:0019464	glycine decarboxylation via glycine cleavage system	BP	1	5	0.329476	0.934348	FvH4_5g21610
GO:0019722	calcium-mediated signaling	BP	1	5	0.329476	0.934348	FvH4_7g20700
GO:0019932	second-messenger-mediated signaling	BP	1	5	0.329476	0.934348	FvH4_7g20700
GO:0033500	carbohydrate homeostasis	BP	1	5	0.329476	0.934348	FvH4_2g38530
GO:0042593	glucose homeostasis	BP	1	5	0.329476	0.934348	FvH4_2g38530
GO:0046149	pigment catabolic process	BP	1	5	0.329476	0.934348	FvH4_2g23050
GO:0046493	lipid A metabolic process	BP	1	5	0.329476	0.934348	FvH4_6g41870
GO:0048573	photoperiodism, flowering	BP	1	5	0.329476	0.934348	FvH4_6g32780
GO:0051606	detection of stimulus	BP	1	5	0.329476	0.934348	FvH4_3g06380
GO:0055074	calcium ion homeostasis	BP	1	5	0.329476	0.934348	FvH4_2g40260
GO:0072503	cellular divalent inorganic cation homeostasis	BP	1	5	0.329476	0.934348	FvH4_2g40260
GO:0072507	divalent inorganic cation homeostasis	BP	1	5	0.329476	0.934348	FvH4_2g40260
GO:1901269	lipooligosaccharide metabolic process	BP	1	5	0.329476	0.934348	FvH4_6g41870
GO:1901271	lipooligosaccharide biosynthetic process	BP	1	5	0.329476	0.934348	FvH4_6g41870
GO:2000028	regulation of photoperiodism, flowering	BP	1	5	0.329476	0.934348	FvH4_6g32780
GO:0015849	organic acid transport	BP	4	38	0.333671	0.934348	FvH4_3g37350;FvH4_4g06380;FvH4_4g08450;FvH4_5g03620
GO:0046942	carboxylic acid transport	BP	4	38	0.333671	0.934348	FvH4_3g37350;FvH4_4g06380;FvH4_4g08450;FvH4_5g03620
GO:0006952	defense response	BP	10	110	0.337038	0.934348	FvH4_1g00060;FvH4_1g15350;FvH4_4g18990;FvH4_4g19010;FvH4_4g19710;FvH4_4g32720;FvH4_4g32760;FvH4_5g12270;FvH4_6g08100;FvH4_7g34120
GO:0009250	glucan biosynthetic process	BP	5	50	0.338574	0.934348	FvH4_2g37410;FvH4_3g16960;FvH4_3g42750;FvH4_5g23160;FvH4_6g42780
GO:0000271	polysaccharide biosynthetic process	BP	6	62	0.340468	0.934348	FvH4_2g37410;FvH4_3g16960;FvH4_3g42750;FvH4_5g08380;FvH4_5g23160;FvH4_6g42780
GO:0006928	movement of cell or subcellular component	BP	6	62	0.340468	0.934348	FvH4_1g12070;FvH4_2g26160;FvH4_2g38240;FvH4_3g16110;FvH4_6g03950;FvH4_6g05340
GO:0007018	microtubule-based movement	BP	6	62	0.340468	0.934348	FvH4_1g12070;FvH4_2g26160;FvH4_2g38240;FvH4_3g16110;FvH4_6g03950;FvH4_6g05340
GO:0042545	cell wall modification	BP	6	62	0.340468	0.934348	FvH4_1g06980;FvH4_1g09560;FvH4_1g09610;FvH4_4g12140;FvH4_6g35830;FvH4_7g31650
GO:0050793	regulation of developmental process	BP	3	27	0.344004	0.934348	FvH4_2g22810;FvH4_6g28270;FvH4_6g32780
GO:0016125	sterol metabolic process	BP	2	16	0.351069	0.934348	FvH4_1g18300;FvH4_4g22210
GO:0019953	sexual reproduction	BP	2	16	0.351069	0.934348	FvH4_2g00160;FvH4_2g16110
GO:0072525	pyridine-containing compound biosynthetic process	BP	2	16	0.351069	0.934348	FvH4_6g50750;FvH4_7g16970
GO:0009607	response to biotic stimulus	BP	3	28	0.365603	0.934348	FvH4_1g15350;FvH4_5g12270;FvH4_6g08100
GO:0043207	response to external biotic stimulus	BP	3	28	0.365603	0.934348	FvH4_1g15350;FvH4_5g12270;FvH4_6g08100
GO:0051707	response to other organism	BP	3	28	0.365603	0.934348	FvH4_1g15350;FvH4_5g12270;FvH4_6g08100
GO:0098542	defense response to other organism	BP	3	28	0.365603	0.934348	FvH4_1g15350;FvH4_5g12270;FvH4_6g08100
GO:0009832	plant-type cell wall biogenesis	BP	2	17	0.37956	0.934348	FvH4_5g13550;FvH4_5g28720
GO:0006542	glutamine biosynthetic process	BP	1	6	0.381005	0.934348	FvH4_4g14190
GO:0006545	glycine biosynthetic process	BP	1	6	0.381005	0.934348	FvH4_1g19090
GO:0006556	S-adenosylmethionine biosynthetic process	BP	1	6	0.381005	0.934348	FvH4_6g08370
GO:0006814	sodium ion transport	BP	1	6	0.381005	0.934348	FvH4_6g05300
GO:0006885	regulation of pH	BP	1	6	0.381005	0.934348	FvH4_6g05300
GO:0007094	mitotic spindle assembly checkpoint	BP	1	6	0.381005	0.934348	FvH4_5g26460
GO:0009435	NAD biosynthetic process	BP	1	6	0.381005	0.934348	FvH4_6g50750
GO:0009895	negative regulation of catabolic process	BP	1	6	0.381005	0.934348	FvH4_5g26460
GO:0009909	regulation of flower development	BP	1	6	0.381005	0.934348	FvH4_6g28270
GO:0010017	red or far-red light signaling pathway	BP	1	6	0.381005	0.934348	FvH4_3g06380
GO:0015858	nucleoside transport	BP	1	6	0.381005	0.934348	FvH4_1g03060
GO:0016108	tetraterpenoid metabolic process	BP	1	6	0.381005	0.934348	FvH4_3g25490
GO:0016109	tetraterpenoid biosynthetic process	BP	1	6	0.381005	0.934348	FvH4_3g25490
GO:0016116	carotenoid metabolic process	BP	1	6	0.381005	0.934348	FvH4_3g25490
GO:0016117	carotenoid biosynthetic process	BP	1	6	0.381005	0.934348	FvH4_3g25490
GO:0019264	glycine biosynthetic process from serine	BP	1	6	0.381005	0.934348	FvH4_1g19090
GO:0031330	negative regulation of cellular catabolic process	BP	1	6	0.381005	0.934348	FvH4_5g26460
GO:0031577	spindle checkpoint	BP	1	6	0.381005	0.934348	FvH4_5g26460
GO:0032435	negative regulation of proteasomal ubiquitin-dependent protein catabolic process	BP	1	6	0.381005	0.934348	FvH4_5g26460
GO:0033046	negative regulation of sister chromatid segregation	BP	1	6	0.381005	0.934348	FvH4_5g26460
GO:0033048	negative regulation of mitotic sister chromatid segregation	BP	1	6	0.381005	0.934348	FvH4_5g26460
GO:0034605	cellular response to heat	BP	1	6	0.381005	0.934348	FvH4_6g09260
GO:0035999	tetrahydrofolate interconversion	BP	1	6	0.381005	0.934348	FvH4_1g19090
GO:0042126	nitrate metabolic process	BP	1	6	0.381005	0.934348	FvH4_4g23890
GO:0042128	nitrate assimilation	BP	1	6	0.381005	0.934348	FvH4_4g23890
GO:0042177	negative regulation of protein catabolic process	BP	1	6	0.381005	0.934348	FvH4_5g26460
GO:0042816	vitamin B6 metabolic process	BP	1	6	0.381005	0.934348	FvH4_7g16970
GO:0042819	vitamin B6 biosynthetic process	BP	1	6	0.381005	0.934348	FvH4_7g16970
GO:0045839	negative regulation of mitotic nuclear division	BP	1	6	0.381005	0.934348	FvH4_5g26460
GO:0045841	negative regulation of mitotic metaphase/anaphase transition	BP	1	6	0.381005	0.934348	FvH4_5g26460
GO:0045861	negative regulation of proteolysis	BP	1	6	0.381005	0.934348	FvH4_5g26460
GO:0046500	S-adenosylmethionine metabolic process	BP	1	6	0.381005	0.934348	FvH4_6g08370
GO:0048831	regulation of shoot system development	BP	1	6	0.381005	0.934348	FvH4_6g28270
GO:0051436	negative regulation of ubiquitin-protein ligase activity involved in mitotic cell cycle	BP	1	6	0.381005	0.934348	FvH4_5g26460
GO:0051439	regulation of ubiquitin-protein ligase activity involved in mitotic cell cycle	BP	1	6	0.381005	0.934348	FvH4_5g26460
GO:0051656	establishment of organelle localization	BP	1	6	0.381005	0.934348	FvH4_2g26870
GO:0051782	negative regulation of cell division	BP	1	6	0.381005	0.934348	FvH4_5g26460
GO:0051784	negative regulation of nuclear division	BP	1	6	0.381005	0.934348	FvH4_5g26460
GO:0051985	negative regulation of chromosome segregation	BP	1	6	0.381005	0.934348	FvH4_5g26460
GO:0055075	potassium ion homeostasis	BP	1	6	0.381005	0.934348	FvH4_3g29400
GO:0071173	spindle assembly checkpoint	BP	1	6	0.381005	0.934348	FvH4_5g26460
GO:0071174	mitotic spindle checkpoint	BP	1	6	0.381005	0.934348	FvH4_5g26460
GO:0071489	cellular response to red or far red light	BP	1	6	0.381005	0.934348	FvH4_3g06380
GO:1900034	regulation of cellular response to heat	BP	1	6	0.381005	0.934348	FvH4_6g09260
GO:1901642	nucleoside transmembrane transport	BP	1	6	0.381005	0.934348	FvH4_1g03060
GO:1901799	negative regulation of proteasomal protein catabolic process	BP	1	6	0.381005	0.934348	FvH4_5g26460
GO:1902100	negative regulation of metaphase/anaphase transition of cell cycle	BP	1	6	0.381005	0.934348	FvH4_5g26460
GO:1903051	negative regulation of proteolysis involved in cellular protein catabolic process	BP	1	6	0.381005	0.934348	FvH4_5g26460
GO:1903363	negative regulation of cellular protein catabolic process	BP	1	6	0.381005	0.934348	FvH4_5g26460
GO:2000816	negative regulation of mitotic sister chromatid separation	BP	1	6	0.381005	0.934348	FvH4_5g26460
GO:2001057	reactive nitrogen species metabolic process	BP	1	6	0.381005	0.934348	FvH4_4g23890
GO:2001251	negative regulation of chromosome organization	BP	1	6	0.381005	0.934348	FvH4_5g26460
GO:0022900	electron transport chain	BP	3	29	0.387078	0.945554	FvH4_4g04430;FvH4_5g01180;FvH4_5g28820
GO:0051274	beta-glucan biosynthetic process	BP	4	41	0.38746	0.945554	FvH4_3g16960;FvH4_3g42750;FvH4_5g23160;FvH4_6g42780
GO:0006812	cation transport	BP	24	292	0.394907	0.961389	FvH4_1g05260;FvH4_2g31850;FvH4_3g00420;FvH4_3g02060;FvH4_3g29400;FvH4_3g31060;FvH4_4g14520;FvH4_4g18950;FvH4_5g02090;FvH4_5g03730;FvH4_5g17700;FvH4_5g28980;FvH4_5g32250;FvH4_6g05300;FvH4_6g07510;FvH4_6g10770;FvH4_6g11490;FvH4_6g14150;FvH4_6g14630;FvH4_6g39460;FvH4_6g50500;FvH4_7g17780;FvH4_7g25100;FvH4_7g33050
GO:0043623	cellular protein complex assembly	BP	6	66	0.396658	0.963312	FvH4_1g14430;FvH4_4g08700;FvH4_4g15520;FvH4_4g33220;FvH4_6g45050;FvH4_6g50620
GO:0051273	beta-glucan metabolic process	BP	4	42	0.4053	0.965276	FvH4_3g16960;FvH4_3g42750;FvH4_5g23160;FvH4_6g42780
GO:0048580	regulation of post-embryonic development	BP	2	18	0.40751	0.965276	FvH4_6g28270;FvH4_6g32780
GO:0009069	serine family amino acid metabolic process	BP	3	30	0.408375	0.965276	FvH4_1g19090;FvH4_5g21610;FvH4_7g14710
GO:0006464	cellular protein modification process	BP	132	1683	0.408529	0.965276	FvH4_1g00360;FvH4_1g01520;FvH4_1g01790;FvH4_1g02650;FvH4_1g04150;FvH4_1g05800;FvH4_1g15440;FvH4_1g16210;FvH4_1g16750;FvH4_1g16860;FvH4_1g17120;FvH4_1g18010;FvH4_1g18670;FvH4_1g19010;FvH4_1g19500;FvH4_1g21000;FvH4_1g23380;FvH4_1g23390;FvH4_1g27210;FvH4_1g29920;FvH4_2g01230;FvH4_2g02540;FvH4_2g03470;FvH4_2g05270;FvH4_2g05820;FvH4_2g05840;FvH4_2g06910;FvH4_2g14410;FvH4_2g18040;FvH4_2g30910;FvH4_2g31…
GO:0036211	protein modification process	BP	132	1683	0.408529	0.965276	FvH4_1g00360;FvH4_1g01520;FvH4_1g01790;FvH4_1g02650;FvH4_1g04150;FvH4_1g05800;FvH4_1g15440;FvH4_1g16210;FvH4_1g16750;FvH4_1g16860;FvH4_1g17120;FvH4_1g18010;FvH4_1g18670;FvH4_1g19010;FvH4_1g19500;FvH4_1g21000;FvH4_1g23380;FvH4_1g23390;FvH4_1g27210;FvH4_1g29920;FvH4_2g01230;FvH4_2g02540;FvH4_2g03470;FvH4_2g05270;FvH4_2g05820;FvH4_2g05840;FvH4_2g06910;FvH4_2g14410;FvH4_2g18040;FvH4_2g30910;FvH4_2g31…
GO:0006790	sulfur compound metabolic process	BP	6	67	0.410714	0.965276	FvH4_3g01900;FvH4_3g21940;FvH4_3g38200;FvH4_4g01130;FvH4_6g08370;FvH4_7g14710
GO:0006013	mannose metabolic process	BP	1	7	0.428579	0.965276	FvH4_5g09420
GO:0006546	glycine catabolic process	BP	1	7	0.428579	0.965276	FvH4_5g21610
GO:0006730	one-carbon metabolic process	BP	1	7	0.428579	0.965276	FvH4_1g19090
GO:0006787	porphyrin-containing compound catabolic process	BP	1	7	0.428579	0.965276	FvH4_2g23050
GO:0008356	asymmetric cell division	BP	1	7	0.428579	0.965276	FvH4_2g41090
GO:0009071	serine family amino acid catabolic process	BP	1	7	0.428579	0.965276	FvH4_5g21610
GO:0009734	auxin-activated signaling pathway	BP	1	7	0.428579	0.965276	FvH4_2g31260
GO:0015766	disaccharide transport	BP	1	7	0.428579	0.965276	FvH4_2g12320
GO:0015770	sucrose transport	BP	1	7	0.428579	0.965276	FvH4_2g12320
GO:0015772	oligosaccharide transport	BP	1	7	0.428579	0.965276	FvH4_2g12320
GO:0033015	tetrapyrrole catabolic process	BP	1	7	0.428579	0.965276	FvH4_2g23050
GO:0051187	cofactor catabolic process	BP	1	7	0.428579	0.965276	FvH4_2g23050
GO:0051640	organelle localization	BP	1	7	0.428579	0.965276	FvH4_2g26870
GO:0071365	cellular response to auxin stimulus	BP	1	7	0.428579	0.965276	FvH4_2g31260
GO:0071941	nitrogen cycle metabolic process	BP	1	7	0.428579	0.965276	FvH4_4g23890
GO:0030244	cellulose biosynthetic process	BP	3	31	0.429441	0.965276	FvH4_3g42750;FvH4_5g23160;FvH4_6g42780
GO:0002376	immune system process	BP	2	19	0.434831	0.965276	FvH4_5g12270;FvH4_6g08100
GO:0006955	immune response	BP	2	19	0.434831	0.965276	FvH4_5g12270;FvH4_6g08100
GO:0045087	innate immune response	BP	2	19	0.434831	0.965276	FvH4_5g12270;FvH4_6g08100
GO:0071241	cellular response to inorganic substance	BP	2	19	0.434831	0.965276	FvH4_3g09830;FvH4_4g07580
GO:0071249	cellular response to nitrate	BP	2	19	0.434831	0.965276	FvH4_3g09830;FvH4_4g07580
GO:1902170	cellular response to reactive nitrogen species	BP	2	19	0.434831	0.965276	FvH4_3g09830;FvH4_4g07580
GO:0030243	cellulose metabolic process	BP	3	32	0.450232	0.965276	FvH4_3g42750;FvH4_5g23160;FvH4_6g42780
GO:0045893	positive regulation of transcription, DNA-templated	BP	2	20	0.461457	0.965276	FvH4_1g12220;FvH4_7g03520
GO:0051052	regulation of DNA metabolic process	BP	2	20	0.461457	0.965276	FvH4_3g42180;FvH4_6g13950
GO:0051254	positive regulation of RNA metabolic process	BP	2	20	0.461457	0.965276	FvH4_1g12220;FvH4_7g03520
GO:1901699	cellular response to nitrogen compound	BP	2	20	0.461457	0.965276	FvH4_3g09830;FvH4_4g07580
GO:1902680	positive regulation of RNA biosynthetic process	BP	2	20	0.461457	0.965276	FvH4_1g12220;FvH4_7g03520
GO:1903508	positive regulation of nucleic acid-templated transcription	BP	2	20	0.461457	0.965276	FvH4_1g12220;FvH4_7g03520
GO:2000026	regulation of multicellular organismal development	BP	2	20	0.461457	0.965276	FvH4_6g28270;FvH4_6g32780
GO:0006378	mRNA polyadenylation	BP	1	8	0.472501	0.965276	FvH4_1g08030
GO:0006406	mRNA export from nucleus	BP	1	8	0.472501	0.965276	FvH4_3g41780
GO:0006541	glutamine metabolic process	BP	1	8	0.472501	0.965276	FvH4_4g14190
GO:0007088	regulation of mitotic nuclear division	BP	1	8	0.472501	0.965276	FvH4_5g26460
GO:0007091	metaphase/anaphase transition of mitotic cell cycle	BP	1	8	0.472501	0.965276	FvH4_5g26460
GO:0007093	mitotic cell cycle checkpoint	BP	1	8	0.472501	0.965276	FvH4_5g26460
GO:0008643	carbohydrate transport	BP	1	8	0.472501	0.965276	FvH4_2g12320
GO:0009658	chloroplast organization	BP	1	8	0.472501	0.965276	FvH4_2g26870
GO:0010639	negative regulation of organelle organization	BP	1	8	0.472501	0.965276	FvH4_5g26460
GO:0010948	negative regulation of cell cycle process	BP	1	8	0.472501	0.965276	FvH4_5g26460
GO:0010965	regulation of mitotic sister chromatid separation	BP	1	8	0.472501	0.965276	FvH4_5g26460
GO:0015718	monocarboxylic acid transport	BP	1	8	0.472501	0.965276	FvH4_4g06380
GO:0017006	protein-tetrapyrrole linkage	BP	1	8	0.472501	0.965276	FvH4_3g06380
GO:0030071	regulation of mitotic metaphase/anaphase transition	BP	1	8	0.472501	0.965276	FvH4_5g26460
GO:0030162	regulation of proteolysis	BP	1	8	0.472501	0.965276	FvH4_5g26460
GO:0031397	negative regulation of protein ubiquitination	BP	1	8	0.472501	0.965276	FvH4_5g26460
GO:0032434	regulation of proteasomal ubiquitin-dependent protein catabolic process	BP	1	8	0.472501	0.965276	FvH4_5g26460
GO:0033045	regulation of sister chromatid segregation	BP	1	8	0.472501	0.965276	FvH4_5g26460
GO:0033047	regulation of mitotic sister chromatid segregation	BP	1	8	0.472501	0.965276	FvH4_5g26460
GO:0042181	ketone biosynthetic process	BP	1	8	0.472501	0.965276	FvH4_4g34130
GO:0044784	metaphase/anaphase transition of cell cycle	BP	1	8	0.472501	0.965276	FvH4_5g26460
GO:0045930	negative regulation of mitotic cell cycle	BP	1	8	0.472501	0.965276	FvH4_5g26460
GO:0051129	negative regulation of cellular component organization	BP	1	8	0.472501	0.965276	FvH4_5g26460
GO:0051306	mitotic sister chromatid separation	BP	1	8	0.472501	0.965276	FvH4_5g26460
GO:0051348	negative regulation of transferase activity	BP	1	8	0.472501	0.965276	FvH4_5g26460
GO:0051352	negative regulation of ligase activity	BP	1	8	0.472501	0.965276	FvH4_5g26460
GO:0051444	negative regulation of ubiquitin-protein transferase activity	BP	1	8	0.472501	0.965276	FvH4_5g26460
GO:0051983	regulation of chromosome segregation	BP	1	8	0.472501	0.965276	FvH4_5g26460
GO:0061136	regulation of proteasomal protein catabolic process	BP	1	8	0.472501	0.965276	FvH4_5g26460
GO:0071427	mRNA-containing ribonucleoprotein complex export from nucleus	BP	1	8	0.472501	0.965276	FvH4_3g41780
GO:1901661	quinone metabolic process	BP	1	8	0.472501	0.965276	FvH4_4g34130
GO:1901663	quinone biosynthetic process	BP	1	8	0.472501	0.965276	FvH4_4g34130
GO:1901988	negative regulation of cell cycle phase transition	BP	1	8	0.472501	0.965276	FvH4_5g26460
GO:1901991	negative regulation of mitotic cell cycle phase transition	BP	1	8	0.472501	0.965276	FvH4_5g26460
GO:1902099	regulation of metaphase/anaphase transition of cell cycle	BP	1	8	0.472501	0.965276	FvH4_5g26460
GO:1903050	regulation of proteolysis involved in cellular protein catabolic process	BP	1	8	0.472501	0.965276	FvH4_5g26460
GO:1903321	negative regulation of protein modification by small protein conjugation or removal	BP	1	8	0.472501	0.965276	FvH4_5g26460
GO:1903362	regulation of cellular protein catabolic process	BP	1	8	0.472501	0.965276	FvH4_5g26460
GO:1904667	negative regulation of ubiquitin protein ligase activity	BP	1	8	0.472501	0.965276	FvH4_5g26460
GO:0007017	microtubule-based process	BP	11	136	0.475147	0.965276	FvH4_1g03560;FvH4_1g12070;FvH4_2g26160;FvH4_2g38240;FvH4_2g38400;FvH4_3g16110;FvH4_3g20170;FvH4_4g29840;FvH4_5g09220;FvH4_6g03950;FvH4_6g05340
GO:0019438	aromatic compound biosynthetic process	BP	104	1344	0.483873	0.965276	FvH4_1g04810;FvH4_1g05630;FvH4_1g06530;FvH4_1g07800;FvH4_1g08160;FvH4_1g08440;FvH4_1g12220;FvH4_1g12620;FvH4_1g14970;FvH4_1g16030;FvH4_1g21210;FvH4_1g25150;FvH4_1g27330;FvH4_1g28960;FvH4_2g08260;FvH4_2g11650;FvH4_2g16180;FvH4_2g22520;FvH4_2g22530;FvH4_2g27430;FvH4_2g28650;FvH4_2g32670;FvH4_2g35280;FvH4_2g36400;FvH4_2g38080;FvH4_2g38760;FvH4_2g39270;FvH4_3g02060;FvH4_3g03530;FvH4_3g04730;FvH4_3g06…
GO:0018130	heterocycle biosynthetic process	BP	105	1358	0.487241	0.965276	FvH4_1g04810;FvH4_1g05630;FvH4_1g06530;FvH4_1g07800;FvH4_1g08160;FvH4_1g08440;FvH4_1g12220;FvH4_1g12620;FvH4_1g14970;FvH4_1g16030;FvH4_1g21210;FvH4_1g25150;FvH4_1g27330;FvH4_1g28960;FvH4_2g08260;FvH4_2g11650;FvH4_2g16180;FvH4_2g22520;FvH4_2g22530;FvH4_2g27430;FvH4_2g28650;FvH4_2g32670;FvH4_2g35280;FvH4_2g36400;FvH4_2g38080;FvH4_2g38760;FvH4_2g39270;FvH4_3g02060;FvH4_3g03530;FvH4_3g04730;FvH4_3g06…
GO:0006563	L-serine metabolic process	BP	2	21	0.487333	0.965276	FvH4_1g19090;FvH4_7g14710
GO:0009070	serine family amino acid biosynthetic process	BP	2	21	0.487333	0.965276	FvH4_1g19090;FvH4_7g14710
GO:0010167	response to nitrate	BP	2	21	0.487333	0.965276	FvH4_3g09830;FvH4_4g07580
GO:0045935	positive regulation of nucleobase-containing compound metabolic process	BP	2	21	0.487333	0.965276	FvH4_1g12220;FvH4_7g03520
GO:0009888	tissue development	BP	3	34	0.490829	0.965276	FvH4_2g19210;FvH4_4g02480;FvH4_5g06680
GO:0048523	negative regulation of cellular process	BP	5	60	0.493258	0.965276	FvH4_1g15820;FvH4_4g26160;FvH4_5g26460;FvH4_6g04840;FvH4_6g04860
GO:0009733	response to auxin	BP	6	73	0.493821	0.965276	FvH4_2g10770;FvH4_2g31260;FvH4_3g15390;FvH4_5g00360;FvH4_7g17340;FvH4_7g32600
GO:0072524	pyridine-containing compound metabolic process	BP	6	73	0.493821	0.965276	FvH4_2g10390;FvH4_2g38530;FvH4_4g29730;FvH4_5g12990;FvH4_6g50750;FvH4_7g16970
GO:0006486	protein glycosylation	BP	8	99	0.494493	0.965276	FvH4_1g05800;FvH4_1g21000;FvH4_2g31860;FvH4_2g35640;FvH4_3g04990;FvH4_6g17390;FvH4_6g40270;FvH4_7g23460
GO:0009100	glycoprotein metabolic process	BP	8	99	0.494493	0.965276	FvH4_1g05800;FvH4_1g21000;FvH4_2g31860;FvH4_2g35640;FvH4_3g04990;FvH4_6g17390;FvH4_6g40270;FvH4_7g23460
GO:0009101	glycoprotein biosynthetic process	BP	8	99	0.494493	0.965276	FvH4_1g05800;FvH4_1g21000;FvH4_2g31860;FvH4_2g35640;FvH4_3g04990;FvH4_6g17390;FvH4_6g40270;FvH4_7g23460
GO:0043413	macromolecule glycosylation	BP	8	99	0.494493	0.965276	FvH4_1g05800;FvH4_1g21000;FvH4_2g31860;FvH4_2g35640;FvH4_3g04990;FvH4_6g17390;FvH4_6g40270;FvH4_7g23460
GO:0006813	potassium ion transport	BP	4	48	0.509187	0.965276	FvH4_3g29400;FvH4_5g17700;FvH4_5g28980;FvH4_6g50500
GO:0006694	steroid biosynthetic process	BP	2	22	0.512416	0.965276	FvH4_1g18300;FvH4_2g37920
GO:0007186	G-protein coupled receptor signaling pathway	BP	2	22	0.512416	0.965276	FvH4_2g16810;FvH4_6g43290
GO:1901698	response to nitrogen compound	BP	2	22	0.512416	0.965276	FvH4_3g09830;FvH4_4g07580
GO:0000902	cell morphogenesis	BP	1	9	0.513051	0.965276	FvH4_2g22810
GO:0005977	glycogen metabolic process	BP	1	9	0.513051	0.965276	FvH4_2g37410
GO:0005978	glycogen biosynthetic process	BP	1	9	0.513051	0.965276	FvH4_2g37410
GO:0006112	energy reserve metabolic process	BP	1	9	0.513051	0.965276	FvH4_2g37410
GO:0007281	germ cell development	BP	1	9	0.513051	0.965276	FvH4_2g00160
GO:0009657	plastid organization	BP	1	9	0.513051	0.965276	FvH4_2g26870
GO:0019359	nicotinamide nucleotide biosynthetic process	BP	1	9	0.513051	0.965276	FvH4_6g50750
GO:0019363	pyridine nucleotide biosynthetic process	BP	1	9	0.513051	0.965276	FvH4_6g50750
GO:0019674	NAD metabolic process	BP	1	9	0.513051	0.965276	FvH4_6g50750
GO:0022412	cellular process involved in reproduction in multicellular organism	BP	1	9	0.513051	0.965276	FvH4_2g00160
GO:0031329	regulation of cellular catabolic process	BP	1	9	0.513051	0.965276	FvH4_5g26460
GO:0031400	negative regulation of protein modification process	BP	1	9	0.513051	0.965276	FvH4_5g26460
GO:0032875	regulation of DNA endoreduplication	BP	1	9	0.513051	0.965276	FvH4_6g13950
GO:0040007	growth	BP	1	9	0.513051	0.965276	FvH4_2g22810
GO:0040008	regulation of growth	BP	1	9	0.513051	0.965276	FvH4_2g22810
GO:0042026	protein refolding	BP	1	9	0.513051	0.965276	FvH4_4g28740
GO:0042559	pteridine-containing compound biosynthetic process	BP	1	9	0.513051	0.965276	FvH4_7g26390
GO:0048589	developmental growth	BP	1	9	0.513051	0.965276	FvH4_2g22810
GO:0048638	regulation of developmental growth	BP	1	9	0.513051	0.965276	FvH4_2g22810
GO:0051028	mRNA transport	BP	1	9	0.513051	0.965276	FvH4_3g41780
GO:0051304	chromosome separation	BP	1	9	0.513051	0.965276	FvH4_5g26460
GO:1901362	organic cyclic compound biosynthetic process	BP	107	1396	0.527008	0.965276	FvH4_1g04810;FvH4_1g05630;FvH4_1g06530;FvH4_1g07800;FvH4_1g08160;FvH4_1g08440;FvH4_1g12220;FvH4_1g12620;FvH4_1g14970;FvH4_1g16030;FvH4_1g18300;FvH4_1g21210;FvH4_1g25150;FvH4_1g27330;FvH4_1g28960;FvH4_2g08260;FvH4_2g11650;FvH4_2g16180;FvH4_2g22520;FvH4_2g22530;FvH4_2g27430;FvH4_2g28650;FvH4_2g32670;FvH4_2g35280;FvH4_2g36400;FvH4_2g37920;FvH4_2g38080;FvH4_2g38760;FvH4_2g39270;FvH4_3g02060;FvH4_3g03…
GO:0048856	anatomical structure development	BP	8	102	0.52908	0.965276	FvH4_2g00160;FvH4_2g07110;FvH4_2g19210;FvH4_2g22810;FvH4_4g02480;FvH4_5g06680;FvH4_6g28270;FvH4_6g32780
GO:0044763	single-organism cellular process	BP	245	3196	0.529829	0.965276	FvH4_1g02220;FvH4_1g03060;FvH4_1g03200;FvH4_1g03510;FvH4_1g03560;FvH4_1g05800;FvH4_1g06060;FvH4_1g11020;FvH4_1g11530;FvH4_1g11580;FvH4_1g12070;FvH4_1g12360;FvH4_1g15820;FvH4_1g17020;FvH4_1g19090;FvH4_1g19590;FvH4_1g21000;FvH4_1g21120;FvH4_1g21200;FvH4_1g23380;FvH4_1g23390;FvH4_1g27400;FvH4_1g27490;FvH4_1g28120;FvH4_1g28960;FvH4_2g00160;FvH4_2g00340;FvH4_2g02490;FvH4_2g05740;FvH4_2g07730;FvH4_2g08…
GO:0070838	divalent metal ion transport	BP	3	36	0.529894	0.965276	FvH4_2g31850;FvH4_6g11490;FvH4_6g39460
GO:0072350	tricarboxylic acid metabolic process	BP	3	36	0.529894	0.965276	FvH4_1g21120;FvH4_1g27490;FvH4_2g02490
GO:0072511	divalent inorganic cation transport	BP	3	36	0.529894	0.965276	FvH4_2g31850;FvH4_6g11490;FvH4_6g39460
GO:0035556	intracellular signal transduction	BP	7	89	0.53125	0.965276	FvH4_1g11530;FvH4_2g07730;FvH4_2g17140;FvH4_2g19810;FvH4_3g38680;FvH4_4g35230;FvH4_5g16240
GO:0032502	developmental process	BP	11	142	0.534109	0.965276	FvH4_1g08440;FvH4_2g00160;FvH4_2g04470;FvH4_2g07110;FvH4_2g19210;FvH4_2g22810;FvH4_2g32670;FvH4_4g02480;FvH4_5g06680;FvH4_6g28270;FvH4_6g32780
GO:0000097	sulfur amino acid biosynthetic process	BP	2	23	0.536677	0.965276	FvH4_4g01130;FvH4_7g14710
GO:0009891	positive regulation of biosynthetic process	BP	2	23	0.536677	0.965276	FvH4_1g12220;FvH4_7g03520
GO:0010557	positive regulation of macromolecule biosynthetic process	BP	2	23	0.536677	0.965276	FvH4_1g12220;FvH4_7g03520
GO:0010628	positive regulation of gene expression	BP	2	23	0.536677	0.965276	FvH4_1g12220;FvH4_7g03520
GO:0031328	positive regulation of cellular biosynthetic process	BP	2	23	0.536677	0.965276	FvH4_1g12220;FvH4_7g03520
GO:0051239	regulation of multicellular organismal process	BP	2	23	0.536677	0.965276	FvH4_6g28270;FvH4_6g32780
GO:0070085	glycosylation	BP	8	103	0.540418	0.965276	FvH4_1g05800;FvH4_1g21000;FvH4_2g31860;FvH4_2g35640;FvH4_3g04990;FvH4_6g17390;FvH4_6g40270;FvH4_7g23460
GO:0034654	nucleobase-containing compound biosynthetic process	BP	96	1257	0.542604	0.965276	FvH4_1g04810;FvH4_1g05630;FvH4_1g06530;FvH4_1g07800;FvH4_1g08160;FvH4_1g08440;FvH4_1g12220;FvH4_1g12620;FvH4_1g14970;FvH4_1g16030;FvH4_1g21210;FvH4_1g25150;FvH4_1g27330;FvH4_2g08260;FvH4_2g11650;FvH4_2g16180;FvH4_2g22520;FvH4_2g22530;FvH4_2g27430;FvH4_2g28650;FvH4_2g32670;FvH4_2g35280;FvH4_2g36400;FvH4_2g38080;FvH4_2g38760;FvH4_2g39270;FvH4_3g02060;FvH4_3g03530;FvH4_3g04730;FvH4_3g06200;FvH4_3g06…
GO:0006074	(1-&gt;3)-beta-D-glucan metabolic process	BP	1	10	0.550487	0.965276	FvH4_3g16960
GO:0006075	(1-&gt;3)-beta-D-glucan biosynthetic process	BP	1	10	0.550487	0.965276	FvH4_3g16960
GO:0006094	gluconeogenesis	BP	1	10	0.550487	0.965276	FvH4_5g33740
GO:0006405	RNA export from nucleus	BP	1	10	0.550487	0.965276	FvH4_3g41780
GO:0006662	glycerol ether metabolic process	BP	1	10	0.550487	0.965276	FvH4_1g12360
GO:0006771	riboflavin metabolic process	BP	1	10	0.550487	0.965276	FvH4_3g34860
GO:0007276	gamete generation	BP	1	10	0.550487	0.965276	FvH4_2g00160
GO:0009231	riboflavin biosynthetic process	BP	1	10	0.550487	0.965276	FvH4_3g34860
GO:0009690	cytokinin metabolic process	BP	1	10	0.550487	0.965276	FvH4_6g04910
GO:0015914	phospholipid transport	BP	1	10	0.550487	0.965276	FvH4_6g09700
GO:0018904	ether metabolic process	BP	1	10	0.550487	0.965276	FvH4_1g12360
GO:0019319	hexose biosynthetic process	BP	1	10	0.550487	0.965276	FvH4_5g33740
GO:0032504	multicellular organism reproduction	BP	1	10	0.550487	0.965276	FvH4_2g00160
GO:0032989	cellular component morphogenesis	BP	1	10	0.550487	0.965276	FvH4_2g22810
GO:0033044	regulation of chromosome organization	BP	1	10	0.550487	0.965276	FvH4_5g26460
GO:0034754	cellular hormone metabolic process	BP	1	10	0.550487	0.965276	FvH4_6g04910
GO:0042445	hormone metabolic process	BP	1	10	0.550487	0.965276	FvH4_6g04910
GO:0042726	flavin-containing compound metabolic process	BP	1	10	0.550487	0.965276	FvH4_3g34860
GO:0042727	flavin-containing compound biosynthetic process	BP	1	10	0.550487	0.965276	FvH4_3g34860
GO:0043086	negative regulation of catalytic activity	BP	1	10	0.550487	0.965276	FvH4_5g26460
GO:0044092	negative regulation of molecular function	BP	1	10	0.550487	0.965276	FvH4_5g26460
GO:0046364	monosaccharide biosynthetic process	BP	1	10	0.550487	0.965276	FvH4_5g33740
GO:0048468	cell development	BP	1	10	0.550487	0.965276	FvH4_2g00160
GO:0048609	multicellular organismal reproductive process	BP	1	10	0.550487	0.965276	FvH4_2g00160
GO:0051783	regulation of nuclear division	BP	1	10	0.550487	0.965276	FvH4_5g26460
GO:0090329	regulation of DNA-dependent DNA replication	BP	1	10	0.550487	0.965276	FvH4_6g13950
GO:1901987	regulation of cell cycle phase transition	BP	1	10	0.550487	0.965276	FvH4_5g26460
GO:1901990	regulation of mitotic cell cycle phase transition	BP	1	10	0.550487	0.965276	FvH4_5g26460
GO:0048608	reproductive structure development	BP	2	24	0.560092	0.975299	FvH4_6g28270;FvH4_6g32780
GO:0048869	cellular developmental process	BP	2	24	0.560092	0.975299	FvH4_2g00160;FvH4_2g22810
GO:0051173	positive regulation of nitrogen compound metabolic process	BP	2	24	0.560092	0.975299	FvH4_1g12220;FvH4_7g03520
GO:0061458	reproductive system development	BP	2	24	0.560092	0.975299	FvH4_6g28270;FvH4_6g32780
GO:0006575	cellular modified amino acid metabolic process	BP	3	38	0.567226	0.981276	FvH4_1g19090;FvH4_2g36660;FvH4_6g08370
GO:0000160	phosphorelay signal transduction system	BP	4	52	0.573674	0.981276	FvH4_1g11530;FvH4_2g19810;FvH4_4g35230;FvH4_5g16240
GO:0019362	pyridine nucleotide metabolic process	BP	5	66	0.579632	0.981276	FvH4_2g10390;FvH4_2g38530;FvH4_4g29730;FvH4_5g12990;FvH4_6g50750
GO:0046496	nicotinamide nucleotide metabolic process	BP	5	66	0.579632	0.981276	FvH4_2g10390;FvH4_2g38530;FvH4_4g29730;FvH4_5g12990;FvH4_6g50750
GO:0006098	pentose-phosphate shunt	BP	1	11	0.585048	0.981276	FvH4_4g29730
GO:0006535	cysteine biosynthetic process from serine	BP	1	11	0.585048	0.981276	FvH4_7g14710
GO:0019344	cysteine biosynthetic process	BP	1	11	0.585048	0.981276	FvH4_7g14710
GO:0032269	negative regulation of cellular protein metabolic process	BP	1	11	0.585048	0.981276	FvH4_5g26460
GO:0042023	DNA endoreduplication	BP	1	11	0.585048	0.981276	FvH4_6g13950
GO:0042439	ethanolamine-containing compound metabolic process	BP	1	11	0.585048	0.981276	FvH4_1g11020
GO:0044038	cell wall macromolecule biosynthetic process	BP	1	11	0.585048	0.981276	FvH4_5g08380
GO:0044770	cell cycle phase transition	BP	1	11	0.585048	0.981276	FvH4_5g26460
GO:0044772	mitotic cell cycle phase transition	BP	1	11	0.585048	0.981276	FvH4_5g26460
GO:0045491	xylan metabolic process	BP	1	11	0.585048	0.981276	FvH4_5g08380
GO:0045492	xylan biosynthetic process	BP	1	11	0.585048	0.981276	FvH4_5g08380
GO:0046470	phosphatidylcholine metabolic process	BP	1	11	0.585048	0.981276	FvH4_1g11020
GO:0051156	glucose 6-phosphate metabolic process	BP	1	11	0.585048	0.981276	FvH4_4g29730
GO:0051248	negative regulation of protein metabolic process	BP	1	11	0.585048	0.981276	FvH4_5g26460
GO:0070589	cellular component macromolecule biosynthetic process	BP	1	11	0.585048	0.981276	FvH4_5g08380
GO:0070592	cell wall polysaccharide biosynthetic process	BP	1	11	0.585048	0.981276	FvH4_5g08380
GO:0071166	ribonucleoprotein complex localization	BP	1	11	0.585048	0.981276	FvH4_3g41780
GO:0071426	ribonucleoprotein complex export from nucleus	BP	1	11	0.585048	0.981276	FvH4_3g41780
GO:0006470	protein dephosphorylation	BP	7	94	0.59042	0.988634	FvH4_1g01790;FvH4_1g17120;FvH4_4g17950;FvH4_4g18870;FvH4_5g09220;FvH4_6g14920;FvH4_7g32030
GO:0016052	carbohydrate catabolic process	BP	5	67	0.593254	0.991723	FvH4_2g10390;FvH4_2g38530;FvH4_4g17180;FvH4_5g12990;FvH4_7g14220
GO:0006090	pyruvate metabolic process	BP	4	54	0.604066	1	FvH4_2g10390;FvH4_2g38530;FvH4_4g16670;FvH4_5g12990
GO:0006732	coenzyme metabolic process	BP	10	136	0.60456	1	FvH4_1g19090;FvH4_2g10390;FvH4_2g36660;FvH4_2g38530;FvH4_4g29730;FvH4_4g34130;FvH4_5g12990;FvH4_6g08370;FvH4_6g50750;FvH4_7g26390
GO:0000075	cell cycle checkpoint	BP	1	12	0.616955	1	FvH4_5g26460
GO:0006012	galactose metabolic process	BP	1	12	0.616955	1	FvH4_6g07930
GO:0009086	methionine biosynthetic process	BP	1	12	0.616955	1	FvH4_4g01130
GO:0042176	regulation of protein catabolic process	BP	1	12	0.616955	1	FvH4_5g26460
GO:0044786	cell cycle DNA replication	BP	1	12	0.616955	1	FvH4_6g13950
GO:0043412	macromolecule modification	BP	133	1768	0.623829	1	FvH4_1g00360;FvH4_1g01520;FvH4_1g01790;FvH4_1g02650;FvH4_1g04150;FvH4_1g05800;FvH4_1g15440;FvH4_1g16210;FvH4_1g16750;FvH4_1g16860;FvH4_1g17120;FvH4_1g18010;FvH4_1g18670;FvH4_1g19010;FvH4_1g19500;FvH4_1g21000;FvH4_1g23380;FvH4_1g23390;FvH4_1g27210;FvH4_1g29920;FvH4_2g01230;FvH4_2g02540;FvH4_2g03470;FvH4_2g05270;FvH4_2g05820;FvH4_2g05840;FvH4_2g06910;FvH4_2g14410;FvH4_2g18040;FvH4_2g30910;FvH4_2g31…
GO:0006733	oxidoreduction coenzyme metabolic process	BP	5	70	0.632602	1	FvH4_2g10390;FvH4_2g38530;FvH4_4g29730;FvH4_5g12990;FvH4_6g50750
GO:1901615	organic hydroxy compound metabolic process	BP	4	56	0.633106	1	FvH4_1g11020;FvH4_1g18300;FvH4_4g22210;FvH4_7g16970
GO:0000096	sulfur amino acid metabolic process	BP	2	28	0.645135	1	FvH4_4g01130;FvH4_7g14710
GO:0006721	terpenoid metabolic process	BP	2	28	0.645135	1	FvH4_3g25490;FvH4_4g16950
GO:0015931	nucleobase-containing compound transport	BP	2	28	0.645135	1	FvH4_1g03060;FvH4_3g41780
GO:0016114	terpenoid biosynthetic process	BP	2	28	0.645135	1	FvH4_3g25490;FvH4_4g16950
GO:0006403	RNA localization	BP	1	13	0.646412	1	FvH4_3g41780
GO:0006534	cysteine metabolic process	BP	1	13	0.646412	1	FvH4_7g14710
GO:0009620	response to fungus	BP	1	13	0.646412	1	FvH4_1g15350
GO:0009894	regulation of catabolic process	BP	1	13	0.646412	1	FvH4_5g26460
GO:0009908	flower development	BP	1	13	0.646412	1	FvH4_6g28270
GO:0019682	glyceraldehyde-3-phosphate metabolic process	BP	1	13	0.646412	1	FvH4_4g29730
GO:0031124	mRNA 3'-end processing	BP	1	13	0.646412	1	FvH4_1g08030
GO:0031396	regulation of protein ubiquitination	BP	1	13	0.646412	1	FvH4_5g26460
GO:0050657	nucleic acid transport	BP	1	13	0.646412	1	FvH4_3g41780
GO:0050658	RNA transport	BP	1	13	0.646412	1	FvH4_3g41780
GO:0050832	defense response to fungus	BP	1	13	0.646412	1	FvH4_1g15350
GO:0051168	nuclear export	BP	1	13	0.646412	1	FvH4_3g41780
GO:0051236	establishment of RNA localization	BP	1	13	0.646412	1	FvH4_3g41780
GO:0051340	regulation of ligase activity	BP	1	13	0.646412	1	FvH4_5g26460
GO:0051438	regulation of ubiquitin-protein transferase activity	BP	1	13	0.646412	1	FvH4_5g26460
GO:0090567	reproductive shoot system development	BP	1	13	0.646412	1	FvH4_6g28270
GO:1901264	carbohydrate derivative transport	BP	1	13	0.646412	1	FvH4_1g03060
GO:1903320	regulation of protein modification by small protein conjugation or removal	BP	1	13	0.646412	1	FvH4_5g26460
GO:1904666	regulation of ubiquitin protein ligase activity	BP	1	13	0.646412	1	FvH4_5g26460
GO:0051704	multi-organism process	BP	11	156	0.660909	1	FvH4_1g15350;FvH4_1g23380;FvH4_1g23390;FvH4_2g00160;FvH4_2g07110;FvH4_2g16110;FvH4_2g33870;FvH4_3g03520;FvH4_5g12270;FvH4_6g08100;FvH4_6g12870
GO:0006099	tricarboxylic acid cycle	BP	2	29	0.66425	1	FvH4_1g21120;FvH4_2g02490
GO:0006101	citrate metabolic process	BP	2	29	0.66425	1	FvH4_1g21120;FvH4_2g02490
GO:0009060	aerobic respiration	BP	2	29	0.66425	1	FvH4_1g21120;FvH4_2g02490
GO:0072528	pyrimidine-containing compound biosynthetic process	BP	2	29	0.66425	1	FvH4_3g21940;FvH4_3g38200
GO:0006275	regulation of DNA replication	BP	1	14	0.673606	1	FvH4_6g13950
GO:0006555	methionine metabolic process	BP	1	14	0.673606	1	FvH4_4g01130
GO:0006739	NADP metabolic process	BP	1	14	0.673606	1	FvH4_4g29730
GO:0030154	cell differentiation	BP	1	14	0.673606	1	FvH4_2g00160
GO:0042180	cellular ketone metabolic process	BP	1	14	0.673606	1	FvH4_4g34130
GO:1901617	organic hydroxy compound biosynthetic process	BP	2	30	0.682527	1	FvH4_1g18300;FvH4_7g16970
GO:0006066	alcohol metabolic process	BP	3	45	0.682585	1	FvH4_1g11020;FvH4_1g18300;FvH4_4g22210
GO:0044085	cellular component biogenesis	BP	22	311	0.689671	1	FvH4_1g14430;FvH4_1g18550;FvH4_2g02970;FvH4_3g00850;FvH4_3g06510;FvH4_3g30850;FvH4_4g08700;FvH4_4g15520;FvH4_4g22090;FvH4_4g33220;FvH4_4g34030;FvH4_4g34630;FvH4_5g08380;FvH4_5g10060;FvH4_5g13550;FvH4_5g14640;FvH4_5g28720;FvH4_6g16550;FvH4_6g38150;FvH4_6g43860;FvH4_6g45050;FvH4_6g50620
GO:0006096	glycolytic process	BP	3	46	0.697044	1	FvH4_2g10390;FvH4_2g38530;FvH4_5g12990
GO:0006757	ATP generation from ADP	BP	3	46	0.697044	1	FvH4_2g10390;FvH4_2g38530;FvH4_5g12990
GO:0009135	purine nucleoside diphosphate metabolic process	BP	3	46	0.697044	1	FvH4_2g10390;FvH4_2g38530;FvH4_5g12990
GO:0009179	purine ribonucleoside diphosphate metabolic process	BP	3	46	0.697044	1	FvH4_2g10390;FvH4_2g38530;FvH4_5g12990
GO:0009185	ribonucleoside diphosphate metabolic process	BP	3	46	0.697044	1	FvH4_2g10390;FvH4_2g38530;FvH4_5g12990
GO:0046031	ADP metabolic process	BP	3	46	0.697044	1	FvH4_2g10390;FvH4_2g38530;FvH4_5g12990
GO:0016042	lipid catabolic process	BP	1	15	0.69871	1	FvH4_4g06380
GO:0016126	sterol biosynthetic process	BP	1	15	0.69871	1	FvH4_1g18300
GO:0009108	coenzyme biosynthetic process	BP	4	61	0.699467	1	FvH4_4g34130;FvH4_6g08370;FvH4_6g50750;FvH4_7g26390
GO:0009141	nucleoside triphosphate metabolic process	BP	6	91	0.709313	1	FvH4_2g10390;FvH4_2g17930;FvH4_2g38530;FvH4_3g02060;FvH4_5g12990;FvH4_5g14400
GO:0051301	cell division	BP	2	32	0.716631	1	FvH4_2g41090;FvH4_5g26460
GO:0072527	pyrimidine-containing compound metabolic process	BP	2	32	0.716631	1	FvH4_3g21940;FvH4_3g38200
GO:0006022	aminoglycan metabolic process	BP	1	16	0.721887	1	FvH4_2g16190
GO:0006026	aminoglycan catabolic process	BP	1	16	0.721887	1	FvH4_2g16190
GO:0006030	chitin metabolic process	BP	1	16	0.721887	1	FvH4_2g16190
GO:0006032	chitin catabolic process	BP	1	16	0.721887	1	FvH4_2g16190
GO:0006284	base-excision repair	BP	1	16	0.721887	1	FvH4_3g13300
GO:0006415	translational termination	BP	1	16	0.721887	1	FvH4_4g12020
GO:0009653	anatomical structure morphogenesis	BP	1	16	0.721887	1	FvH4_2g22810
GO:0010817	regulation of hormone levels	BP	1	16	0.721887	1	FvH4_6g04910
GO:0016998	cell wall macromolecule catabolic process	BP	1	16	0.721887	1	FvH4_2g16190
GO:0043631	RNA polyadenylation	BP	1	16	0.721887	1	FvH4_1g08030
GO:0046348	amino sugar catabolic process	BP	1	16	0.721887	1	FvH4_2g16190
GO:1901071	glucosamine-containing compound metabolic process	BP	1	16	0.721887	1	FvH4_2g16190
GO:1901072	glucosamine-containing compound catabolic process	BP	1	16	0.721887	1	FvH4_2g16190
GO:0048519	negative regulation of biological process	BP	5	78	0.725459	1	FvH4_1g15820;FvH4_4g26160;FvH4_5g26460;FvH4_6g04840;FvH4_6g04860
GO:0009247	glycolipid biosynthetic process	BP	2	33	0.732497	1	FvH4_1g02220;FvH4_6g41870
GO:0071804	cellular potassium ion transport	BP	2	33	0.732497	1	FvH4_3g29400;FvH4_6g50500
GO:0071805	potassium ion transmembrane transport	BP	2	33	0.732497	1	FvH4_3g29400;FvH4_6g50500
GO:0044712	single-organism catabolic process	BP	10	151	0.73261	1	FvH4_2g10390;FvH4_2g12610;FvH4_2g17930;FvH4_2g23050;FvH4_2g38530;FvH4_4g06380;FvH4_5g12990;FvH4_5g14400;FvH4_5g21610;FvH4_6g12410
GO:0016311	dephosphorylation	BP	7	108	0.733113	1	FvH4_1g01790;FvH4_1g17120;FvH4_4g17950;FvH4_4g18870;FvH4_5g09220;FvH4_6g14920;FvH4_7g32030
GO:0044270	cellular nitrogen compound catabolic process	BP	4	64	0.734915	1	FvH4_2g17930;FvH4_2g23050;FvH4_4g27190;FvH4_5g14400
GO:0046700	heterocycle catabolic process	BP	4	64	0.734915	1	FvH4_2g17930;FvH4_2g23050;FvH4_4g27190;FvH4_5g14400
GO:0015980	energy derivation by oxidation of organic compounds	BP	3	49	0.737413	1	FvH4_1g21120;FvH4_2g02490;FvH4_2g37410
GO:0006308	DNA catabolic process	BP	1	17	0.743282	1	FvH4_4g27190
GO:1901606	alpha-amino acid catabolic process	BP	1	17	0.743282	1	FvH4_5g21610
GO:0006461	protein complex assembly	BP	8	124	0.745842	1	FvH4_1g14430;FvH4_4g08700;FvH4_4g15520;FvH4_4g33220;FvH4_4g34030;FvH4_5g10060;FvH4_6g45050;FvH4_6g50620
GO:0044703	multi-organism reproductive process	BP	8	124	0.745842	1	FvH4_1g23380;FvH4_1g23390;FvH4_2g00160;FvH4_2g07110;FvH4_2g16110;FvH4_2g33870;FvH4_3g03520;FvH4_6g12870
GO:0070271	protein complex biogenesis	BP	8	124	0.745842	1	FvH4_1g14430;FvH4_4g08700;FvH4_4g15520;FvH4_4g33220;FvH4_4g34030;FvH4_5g10060;FvH4_6g45050;FvH4_6g50620
GO:0046467	membrane lipid biosynthetic process	BP	2	34	0.747601	1	FvH4_1g02220;FvH4_6g41870
GO:0006165	nucleoside diphosphate phosphorylation	BP	3	50	0.749885	1	FvH4_2g10390;FvH4_2g38530;FvH4_5g12990
GO:0046939	nucleotide phosphorylation	BP	3	50	0.749885	1	FvH4_2g10390;FvH4_2g38530;FvH4_5g12990
GO:0009132	nucleoside diphosphate metabolic process	BP	3	51	0.761878	1	FvH4_2g10390;FvH4_2g38530;FvH4_5g12990
GO:0006664	glycolipid metabolic process	BP	2	35	0.761967	1	FvH4_1g02220;FvH4_6g41870
GO:1903509	liposaccharide metabolic process	BP	2	35	0.761967	1	FvH4_1g02220;FvH4_6g41870
GO:0006040	amino sugar metabolic process	BP	1	18	0.763033	1	FvH4_2g16190
GO:0006835	dicarboxylic acid transport	BP	1	18	0.763033	1	FvH4_5g03620
GO:0015740	C4-dicarboxylate transport	BP	1	18	0.763033	1	FvH4_5g03620
GO:0015743	malate transport	BP	1	18	0.763033	1	FvH4_5g03620
GO:0015985	energy coupled proton transport, down electrochemical gradient	BP	1	18	0.763033	1	FvH4_3g02060
GO:0015986	ATP synthesis coupled proton transport	BP	1	18	0.763033	1	FvH4_3g02060
GO:0043094	cellular metabolic compound salvage	BP	1	18	0.763033	1	FvH4_4g01130
GO:0097164	ammonium ion metabolic process	BP	1	18	0.763033	1	FvH4_1g11020
GO:0007165	signal transduction	BP	28	410	0.771861	1	FvH4_1g11530;FvH4_1g11580;FvH4_2g07730;FvH4_2g16810;FvH4_2g17140;FvH4_2g19810;FvH4_2g20310;FvH4_2g31260;FvH4_2g38620;FvH4_2g41050;FvH4_3g06380;FvH4_3g38680;FvH4_3g43390;FvH4_3g44070;FvH4_4g18990;FvH4_4g19010;FvH4_4g19710;FvH4_4g29910;FvH4_4g32760;FvH4_4g35230;FvH4_5g07310;FvH4_5g16240;FvH4_6g18630;FvH4_6g43290;FvH4_7g10520;FvH4_7g11550;FvH4_7g20700;FvH4_7g31110
GO:0034655	nucleobase-containing compound catabolic process	BP	3	52	0.773401	1	FvH4_2g17930;FvH4_4g27190;FvH4_5g14400
GO:0015672	monovalent inorganic cation transport	BP	7	113	0.774723	1	FvH4_3g02060;FvH4_3g29400;FvH4_5g17700;FvH4_5g28980;FvH4_5g32250;FvH4_6g05300;FvH4_6g50500
GO:0010035	response to inorganic substance	BP	2	36	0.775618	1	FvH4_3g09830;FvH4_4g07580
GO:0001510	RNA methylation	BP	1	19	0.781267	1	FvH4_3g10230
GO:0006383	transcription from RNA polymerase III promoter	BP	1	19	0.781267	1	FvH4_4g26160
GO:0006754	ATP biosynthetic process	BP	1	19	0.781267	1	FvH4_3g02060
GO:0015748	organophosphate ester transport	BP	1	19	0.781267	1	FvH4_6g09700
GO:0042398	cellular modified amino acid biosynthetic process	BP	1	19	0.781267	1	FvH4_6g08370
GO:0048367	shoot system development	BP	1	19	0.781267	1	FvH4_6g28270
GO:0051302	regulation of cell division	BP	1	19	0.781267	1	FvH4_5g26460
GO:0044724	single-organism carbohydrate catabolic process	BP	3	53	0.784463	1	FvH4_2g10390;FvH4_2g38530;FvH4_5g12990
GO:0006629	lipid metabolic process	BP	28	413	0.784505	1	FvH4_1g02220;FvH4_1g11020;FvH4_1g18300;FvH4_2g05050;FvH4_2g05740;FvH4_2g22500;FvH4_2g31760;FvH4_2g32820;FvH4_2g34780;FvH4_2g37920;FvH4_3g00350;FvH4_3g11650;FvH4_3g25490;FvH4_3g38680;FvH4_3g38780;FvH4_4g06380;FvH4_4g16950;FvH4_4g21720;FvH4_4g21970;FvH4_4g22210;FvH4_4g27420;FvH4_5g13770;FvH4_5g17190;FvH4_6g27580;FvH4_6g41870;FvH4_6g46490;FvH4_6g50160;FvH4_6g53990
GO:0023052	signaling	BP	28	413	0.784505	1	FvH4_1g11530;FvH4_1g11580;FvH4_2g07730;FvH4_2g16810;FvH4_2g17140;FvH4_2g19810;FvH4_2g20310;FvH4_2g31260;FvH4_2g38620;FvH4_2g41050;FvH4_3g06380;FvH4_3g38680;FvH4_3g43390;FvH4_3g44070;FvH4_4g18990;FvH4_4g19010;FvH4_4g19710;FvH4_4g29910;FvH4_4g32760;FvH4_4g35230;FvH4_5g07310;FvH4_5g16240;FvH4_6g18630;FvH4_6g43290;FvH4_7g10520;FvH4_7g11550;FvH4_7g20700;FvH4_7g31110
GO:0044700	single organism signaling	BP	28	413	0.784505	1	FvH4_1g11530;FvH4_1g11580;FvH4_2g07730;FvH4_2g16810;FvH4_2g17140;FvH4_2g19810;FvH4_2g20310;FvH4_2g31260;FvH4_2g38620;FvH4_2g41050;FvH4_3g06380;FvH4_3g38680;FvH4_3g43390;FvH4_3g44070;FvH4_4g18990;FvH4_4g19010;FvH4_4g19710;FvH4_4g29910;FvH4_4g32760;FvH4_4g35230;FvH4_5g07310;FvH4_5g16240;FvH4_6g18630;FvH4_6g43290;FvH4_7g10520;FvH4_7g11550;FvH4_7g20700;FvH4_7g31110
GO:0000003	reproduction	BP	11	173	0.784975	1	FvH4_1g23380;FvH4_1g23390;FvH4_2g00160;FvH4_2g07110;FvH4_2g16110;FvH4_2g17460;FvH4_2g33870;FvH4_3g03520;FvH4_6g12870;FvH4_6g28270;FvH4_6g32780
GO:0022414	reproductive process	BP	11	173	0.784975	1	FvH4_1g23380;FvH4_1g23390;FvH4_2g00160;FvH4_2g07110;FvH4_2g16110;FvH4_2g17460;FvH4_2g33870;FvH4_3g03520;FvH4_6g12870;FvH4_6g28270;FvH4_6g32780
GO:0050896	response to stimulus	BP	69	977	0.794305	1	FvH4_1g00060;FvH4_1g03200;FvH4_1g11490;FvH4_1g11530;FvH4_1g11580;FvH4_1g15350;FvH4_1g20360;FvH4_2g05370;FvH4_2g07110;FvH4_2g07730;FvH4_2g10770;FvH4_2g16810;FvH4_2g17140;FvH4_2g19810;FvH4_2g20310;FvH4_2g31260;FvH4_2g38620;FvH4_2g38760;FvH4_2g41050;FvH4_3g02090;FvH4_3g06380;FvH4_3g07250;FvH4_3g09830;FvH4_3g13300;FvH4_3g15220;FvH4_3g15390;FvH4_3g32000;FvH4_3g37850;FvH4_3g38680;FvH4_3g40860;FvH4_3g42…
GO:1901565	organonitrogen compound catabolic process	BP	3	54	0.795074	1	FvH4_2g16190;FvH4_2g23050;FvH4_5g21610
GO:0006816	calcium ion transport	BP	1	20	0.798099	1	FvH4_6g11490
GO:0009063	cellular amino acid catabolic process	BP	1	20	0.798099	1	FvH4_5g21610
GO:0009408	response to heat	BP	1	20	0.798099	1	FvH4_6g09260
GO:0030029	actin filament-based process	BP	2	38	0.800877	1	FvH4_3g38450;FvH4_4g00550
GO:0098655	cation transmembrane transport	BP	7	117	0.804418	1	FvH4_2g31850;FvH4_3g02060;FvH4_3g29400;FvH4_5g32250;FvH4_6g07510;FvH4_6g39460;FvH4_6g50500
GO:0098662	inorganic cation transmembrane transport	BP	7	117	0.804418	1	FvH4_2g31850;FvH4_3g02060;FvH4_3g29400;FvH4_5g32250;FvH4_6g07510;FvH4_6g39460;FvH4_6g50500
GO:0071822	protein complex subunit organization	BP	12	191	0.805465	1	FvH4_1g14430;FvH4_4g00550;FvH4_4g08700;FvH4_4g12020;FvH4_4g15520;FvH4_4g29840;FvH4_4g33220;FvH4_4g34030;FvH4_5g09220;FvH4_5g10060;FvH4_6g45050;FvH4_6g50620
GO:0098660	inorganic ion transmembrane transport	BP	7	118	0.811354	1	FvH4_2g31850;FvH4_3g02060;FvH4_3g29400;FvH4_5g32250;FvH4_6g07510;FvH4_6g39460;FvH4_6g50500
GO:0006643	membrane lipid metabolic process	BP	2	39	0.812536	1	FvH4_1g02220;FvH4_6g41870
GO:0009808	lignin metabolic process	BP	2	39	0.812536	1	FvH4_2g12610;FvH4_6g12410
GO:0046271	phenylpropanoid catabolic process	BP	2	39	0.812536	1	FvH4_2g12610;FvH4_6g12410
GO:0046274	lignin catabolic process	BP	2	39	0.812536	1	FvH4_2g12610;FvH4_6g12410
GO:0007010	cytoskeleton organization	BP	5	88	0.816105	1	FvH4_3g00480;FvH4_3g38450;FvH4_4g00550;FvH4_4g29840;FvH4_5g09220
GO:0019439	aromatic compound catabolic process	BP	6	104	0.819959	1	FvH4_2g12610;FvH4_2g17930;FvH4_2g23050;FvH4_4g27190;FvH4_5g14400;FvH4_6g12410
GO:0010564	regulation of cell cycle process	BP	2	40	0.823581	1	FvH4_5g26460;FvH4_6g13950
GO:0045333	cellular respiration	BP	2	40	0.823581	1	FvH4_1g21120;FvH4_2g02490
GO:0071702	organic substance transport	BP	24	367	0.824694	1	FvH4_1g03060;FvH4_1g10740;FvH4_2g12320;FvH4_2g18660;FvH4_3g23110;FvH4_3g37350;FvH4_3g38120;FvH4_3g40460;FvH4_3g41780;FvH4_4g06380;FvH4_4g08450;FvH4_4g22520;FvH4_4g35940;FvH4_5g03620;FvH4_5g30920;FvH4_5g31800;FvH4_5g31830;FvH4_6g09700;FvH4_6g09960;FvH4_6g12770;FvH4_6g31290;FvH4_7g03010;FvH4_7g03030;FvH4_7g28420
GO:0009266	response to temperature stimulus	BP	1	22	0.827981	1	FvH4_6g09260
GO:0010498	proteasomal protein catabolic process	BP	1	22	0.827981	1	FvH4_5g26460
GO:0031123	RNA 3'-end processing	BP	1	22	0.827981	1	FvH4_1g08030
GO:0043161	proteasome-mediated ubiquitin-dependent protein catabolic process	BP	1	22	0.827981	1	FvH4_5g26460
GO:1901361	organic cyclic compound catabolic process	BP	6	106	0.833592	1	FvH4_2g12610;FvH4_2g17930;FvH4_2g23050;FvH4_4g27190;FvH4_5g14400;FvH4_6g12410
GO:0006334	nucleosome assembly	BP	2	41	0.834038	1	FvH4_4g34030;FvH4_5g10060
GO:0031497	chromatin assembly	BP	2	41	0.834038	1	FvH4_4g34030;FvH4_5g10060
GO:0042451	purine nucleoside biosynthetic process	BP	2	41	0.834038	1	FvH4_3g02060;FvH4_6g08370
GO:0046129	purine ribonucleoside biosynthetic process	BP	2	41	0.834038	1	FvH4_3g02060;FvH4_6g08370
GO:0009142	nucleoside triphosphate biosynthetic process	BP	1	23	0.841222	1	FvH4_3g02060
GO:0009145	purine nucleoside triphosphate biosynthetic process	BP	1	23	0.841222	1	FvH4_3g02060
GO:0009201	ribonucleoside triphosphate biosynthetic process	BP	1	23	0.841222	1	FvH4_3g02060
GO:0009206	purine ribonucleoside triphosphate biosynthetic process	BP	1	23	0.841222	1	FvH4_3g02060
GO:0016054	organic acid catabolic process	BP	1	23	0.841222	1	FvH4_5g21610
GO:0046165	alcohol biosynthetic process	BP	1	23	0.841222	1	FvH4_1g18300
GO:0046395	carboxylic acid catabolic process	BP	1	23	0.841222	1	FvH4_5g21610
GO:0006333	chromatin assembly or disassembly	BP	2	42	0.843932	1	FvH4_4g34030;FvH4_5g10060
GO:0009791	post-embryonic development	BP	2	42	0.843932	1	FvH4_6g28270;FvH4_6g32780
GO:0061024	membrane organization	BP	2	42	0.843932	1	FvH4_4g08700;FvH4_4g33220
GO:0007154	cell communication	BP	35	528	0.845492	1	FvH4_1g03200;FvH4_1g11530;FvH4_1g11580;FvH4_1g23380;FvH4_1g23390;FvH4_2g07730;FvH4_2g16810;FvH4_2g17140;FvH4_2g19810;FvH4_2g20310;FvH4_2g31260;FvH4_2g33870;FvH4_2g38620;FvH4_2g41050;FvH4_3g03520;FvH4_3g06380;FvH4_3g38680;FvH4_3g43390;FvH4_3g44070;FvH4_4g18990;FvH4_4g19010;FvH4_4g19710;FvH4_4g29910;FvH4_4g32760;FvH4_4g35230;FvH4_5g07310;FvH4_5g16240;FvH4_6g12870;FvH4_6g18630;FvH4_6g43290;FvH4_7g10…
GO:0009856	pollination	BP	6	108	0.846385	1	FvH4_1g23380;FvH4_1g23390;FvH4_2g07110;FvH4_2g33870;FvH4_3g03520;FvH4_6g12870
GO:0044706	multi-multicellular organism process	BP	6	108	0.846385	1	FvH4_1g23380;FvH4_1g23390;FvH4_2g07110;FvH4_2g33870;FvH4_3g03520;FvH4_6g12870
GO:0034622	cellular macromolecular complex assembly	BP	8	140	0.852386	1	FvH4_1g14430;FvH4_4g08700;FvH4_4g15520;FvH4_4g33220;FvH4_4g34030;FvH4_5g10060;FvH4_6g45050;FvH4_6g50620
GO:0009163	nucleoside biosynthetic process	BP	2	43	0.853288	1	FvH4_3g02060;FvH4_6g08370
GO:0009698	phenylpropanoid metabolic process	BP	2	43	0.853288	1	FvH4_2g12610;FvH4_6g12410
GO:0034728	nucleosome organization	BP	2	43	0.853288	1	FvH4_4g34030;FvH4_5g10060
GO:0042455	ribonucleoside biosynthetic process	BP	2	43	0.853288	1	FvH4_3g02060;FvH4_6g08370
GO:1901659	glycosyl compound biosynthetic process	BP	2	43	0.853288	1	FvH4_3g02060;FvH4_6g08370
GO:0009084	glutamine family amino acid biosynthetic process	BP	1	24	0.853445	1	FvH4_4g14190
GO:1901136	carbohydrate derivative catabolic process	BP	1	24	0.853445	1	FvH4_2g16190
GO:0006081	cellular aldehyde metabolic process	BP	1	25	0.864728	1	FvH4_4g29730
GO:0009067	aspartate family amino acid biosynthetic process	BP	1	25	0.864728	1	FvH4_4g01130
GO:0051321	meiotic cell cycle	BP	1	25	0.864728	1	FvH4_2g17460
GO:0010604	positive regulation of macromolecule metabolic process	BP	2	45	0.87048	1	FvH4_1g12220;FvH4_7g03520
GO:0046034	ATP metabolic process	BP	4	80	0.87248	1	FvH4_2g10390;FvH4_2g38530;FvH4_3g02060;FvH4_5g12990
GO:0000070	mitotic sister chromatid segregation	BP	1	26	0.875144	1	FvH4_5g26460
GO:0007067	mitotic nuclear division	BP	1	26	0.875144	1	FvH4_5g26460
GO:0000226	microtubule cytoskeleton organization	BP	2	46	0.878363	1	FvH4_4g29840;FvH4_5g09220
GO:0051128	regulation of cellular component organization	BP	2	46	0.878363	1	FvH4_2g22810;FvH4_5g26460
GO:0009308	amine metabolic process	BP	3	64	0.878965	1	FvH4_1g11020;FvH4_5g00610;FvH4_6g04910
GO:0051726	regulation of cell cycle	BP	3	64	0.878965	1	FvH4_1g15820;FvH4_5g26460;FvH4_6g13950
GO:0034220	ion transmembrane transport	BP	7	131	0.885077	1	FvH4_2g31850;FvH4_3g02060;FvH4_3g29400;FvH4_5g32250;FvH4_6g07510;FvH4_6g39460;FvH4_6g50500
GO:0019748	secondary metabolic process	BP	2	47	0.885802	1	FvH4_2g12610;FvH4_6g12410
GO:0031324	negative regulation of cellular metabolic process	BP	2	47	0.885802	1	FvH4_4g26160;FvH4_5g26460
GO:0031325	positive regulation of cellular metabolic process	BP	2	47	0.885802	1	FvH4_1g12220;FvH4_7g03520
GO:1901137	carbohydrate derivative biosynthetic process	BP	12	209	0.887754	1	FvH4_1g02220;FvH4_1g05800;FvH4_1g21000;FvH4_2g31860;FvH4_2g35640;FvH4_3g02060;FvH4_3g04990;FvH4_6g08370;FvH4_6g17390;FvH4_6g40270;FvH4_6g41870;FvH4_7g23460
GO:0006323	DNA packaging	BP	2	48	0.892817	1	FvH4_4g34030;FvH4_5g10060
GO:1902600	hydrogen ion transmembrane transport	BP	2	48	0.892817	1	FvH4_3g02060;FvH4_5g32250
GO:0009066	aspartate family amino acid metabolic process	BP	1	28	0.893633	1	FvH4_4g01130
GO:0009144	purine nucleoside triphosphate metabolic process	BP	4	84	0.895289	1	FvH4_2g10390;FvH4_2g38530;FvH4_3g02060;FvH4_5g12990
GO:0009199	ribonucleoside triphosphate metabolic process	BP	4	84	0.895289	1	FvH4_2g10390;FvH4_2g38530;FvH4_3g02060;FvH4_5g12990
GO:0009205	purine ribonucleoside triphosphate metabolic process	BP	4	84	0.895289	1	FvH4_2g10390;FvH4_2g38530;FvH4_3g02060;FvH4_5g12990
GO:0006357	regulation of transcription from RNA polymerase II promoter	BP	3	67	0.897356	1	FvH4_2g11650;FvH4_7g16920;FvH4_7g18970
GO:0006818	hydrogen transport	BP	2	49	0.89943	1	FvH4_3g02060;FvH4_5g32250
GO:0015992	proton transport	BP	2	49	0.89943	1	FvH4_3g02060;FvH4_5g32250
GO:0007015	actin filament organization	BP	1	29	0.901825	1	FvH4_4g00550
GO:0048518	positive regulation of biological process	BP	3	68	0.902904	1	FvH4_1g08320;FvH4_1g12220;FvH4_7g03520
GO:0048731	system development	BP	2	50	0.905661	1	FvH4_6g28270;FvH4_6g32780
GO:0045892	negative regulation of transcription, DNA-templated	BP	1	30	0.909388	1	FvH4_4g26160
GO:1902679	negative regulation of RNA biosynthetic process	BP	1	30	0.909388	1	FvH4_4g26160
GO:1903507	negative regulation of nucleic acid-templated transcription	BP	1	30	0.909388	1	FvH4_4g26160
GO:0044093	positive regulation of molecular function	BP	1	31	0.916368	1	FvH4_7g03520
GO:0009893	positive regulation of metabolic process	BP	2	52	0.917055	1	FvH4_1g12220;FvH4_7g03520
GO:0008037	cell recognition	BP	5	107	0.921686	1	FvH4_1g23380;FvH4_1g23390;FvH4_2g33870;FvH4_3g03520;FvH4_6g12870
GO:0009875	pollen-pistil interaction	BP	5	107	0.921686	1	FvH4_1g23380;FvH4_1g23390;FvH4_2g33870;FvH4_3g03520;FvH4_6g12870
GO:0048544	recognition of pollen	BP	5	107	0.921686	1	FvH4_1g23380;FvH4_1g23390;FvH4_2g33870;FvH4_3g03520;FvH4_6g12870
GO:0006720	isoprenoid metabolic process	BP	2	53	0.922254	1	FvH4_3g25490;FvH4_4g16950
GO:0008299	isoprenoid biosynthetic process	BP	2	53	0.922254	1	FvH4_3g25490;FvH4_4g16950
GO:0000819	sister chromatid segregation	BP	1	32	0.922811	1	FvH4_5g26460
GO:0007346	regulation of mitotic cell cycle	BP	1	32	0.922811	1	FvH4_5g26460
GO:0051253	negative regulation of RNA metabolic process	BP	1	32	0.922811	1	FvH4_4g26160
GO:0016567	protein ubiquitination	BP	6	125	0.925676	1	FvH4_1g18010;FvH4_2g05820;FvH4_2g38380;FvH4_3g25930;FvH4_5g05140;FvH4_5g26460
GO:0065004	protein-DNA complex assembly	BP	2	54	0.927146	1	FvH4_4g34030;FvH4_5g10060
GO:0010558	negative regulation of macromolecule biosynthetic process	BP	1	33	0.928758	1	FvH4_4g26160
GO:2000113	negative regulation of cellular macromolecule biosynthetic process	BP	1	33	0.928758	1	FvH4_4g26160
GO:0065003	macromolecular complex assembly	BP	8	159	0.92899	1	FvH4_1g14430;FvH4_4g08700;FvH4_4g15520;FvH4_4g33220;FvH4_4g34030;FvH4_5g10060;FvH4_6g45050;FvH4_6g50620
GO:0032787	monocarboxylic acid metabolic process	BP	6	127	0.9321	1	FvH4_2g10390;FvH4_2g38530;FvH4_4g16670;FvH4_4g27420;FvH4_5g12990;FvH4_5g31510
GO:0000413	protein peptidyl-prolyl isomerization	BP	1	34	0.934248	1	FvH4_6g50590
GO:0009064	glutamine family amino acid metabolic process	BP	1	34	0.934248	1	FvH4_4g14190
GO:0009890	negative regulation of biosynthetic process	BP	1	34	0.934248	1	FvH4_4g26160
GO:0018208	peptidyl-proline modification	BP	1	34	0.934248	1	FvH4_6g50590
GO:0031327	negative regulation of cellular biosynthetic process	BP	1	34	0.934248	1	FvH4_4g26160
GO:0043624	cellular protein complex disassembly	BP	1	34	0.934248	1	FvH4_4g12020
GO:0044282	small molecule catabolic process	BP	1	34	0.934248	1	FvH4_5g21610
GO:0044702	single organism reproductive process	BP	8	161	0.934573	1	FvH4_1g23380;FvH4_1g23390;FvH4_2g00160;FvH4_2g17460;FvH4_2g33870;FvH4_3g03520;FvH4_6g12870;FvH4_6g28270
GO:0071824	protein-DNA complex subunit organization	BP	2	56	0.93607	1	FvH4_4g34030;FvH4_5g10060
GO:0006950	response to stress	BP	25	424	0.937951	1	FvH4_1g00060;FvH4_1g03200;FvH4_1g11490;FvH4_1g15350;FvH4_1g20360;FvH4_2g05370;FvH4_3g02090;FvH4_3g13300;FvH4_3g15220;FvH4_3g42180;FvH4_4g13910;FvH4_4g18990;FvH4_4g19010;FvH4_4g19710;FvH4_4g20220;FvH4_4g32720;FvH4_4g32760;FvH4_5g12270;FvH4_6g08100;FvH4_6g09260;FvH4_6g10250;FvH4_6g27610;FvH4_6g50150;FvH4_7g11060;FvH4_7g34120
GO:0006413	translational initiation	BP	1	35	0.939315	1	FvH4_3g22740
GO:0032984	macromolecular complex disassembly	BP	1	35	0.939315	1	FvH4_4g12020
GO:0043241	protein complex disassembly	BP	1	35	0.939315	1	FvH4_4g12020
GO:0045934	negative regulation of nucleobase-containing compound metabolic process	BP	1	35	0.939315	1	FvH4_4g26160
GO:0098813	nuclear chromosome segregation	BP	1	35	0.939315	1	FvH4_5g26460
GO:0010605	negative regulation of macromolecule metabolic process	BP	2	57	0.940134	1	FvH4_4g26160;FvH4_5g26460
GO:0048522	positive regulation of cellular process	BP	2	57	0.940134	1	FvH4_1g12220;FvH4_7g03520
GO:0044767	single-organism developmental process	BP	5	113	0.941437	1	FvH4_2g00160;FvH4_2g04470;FvH4_2g22810;FvH4_6g28270;FvH4_6g32780
GO:0032446	protein modification by small protein conjugation	BP	6	131	0.943491	1	FvH4_1g18010;FvH4_2g05820;FvH4_2g38380;FvH4_3g25930;FvH4_5g05140;FvH4_5g26460
GO:0065009	regulation of molecular function	BP	2	58	0.943952	1	FvH4_5g26460;FvH4_7g03520
GO:0009127	purine nucleoside monophosphate biosynthetic process	BP	1	36	0.943992	1	FvH4_3g02060
GO:0009168	purine ribonucleoside monophosphate biosynthetic process	BP	1	36	0.943992	1	FvH4_3g02060
GO:0022411	cellular component disassembly	BP	1	36	0.943992	1	FvH4_4g12020
GO:0033043	regulation of organelle organization	BP	1	36	0.943992	1	FvH4_5g26460
GO:0042278	purine nucleoside metabolic process	BP	5	114	0.944254	1	FvH4_2g10390;FvH4_2g38530;FvH4_3g02060;FvH4_5g12990;FvH4_6g08370
GO:0046128	purine ribonucleoside metabolic process	BP	5	114	0.944254	1	FvH4_2g10390;FvH4_2g38530;FvH4_3g02060;FvH4_5g12990;FvH4_6g08370
GO:0009126	purine nucleoside monophosphate metabolic process	BP	4	97	0.946543	1	FvH4_2g10390;FvH4_2g38530;FvH4_3g02060;FvH4_5g12990
GO:0009167	purine ribonucleoside monophosphate metabolic process	BP	4	97	0.946543	1	FvH4_2g10390;FvH4_2g38530;FvH4_3g02060;FvH4_5g12990
GO:0009892	negative regulation of metabolic process	BP	2	59	0.947537	1	FvH4_4g26160;FvH4_5g26460
GO:0072330	monocarboxylic acid biosynthetic process	BP	2	59	0.947537	1	FvH4_4g27420;FvH4_5g31510
GO:0008152	metabolic process	BP	572	7695	0.947639	1	FvH4_1g00020;FvH4_1g00360;FvH4_1g01520;FvH4_1g01790;FvH4_1g02220;FvH4_1g02650;FvH4_1g02990;FvH4_1g03010;FvH4_1g03210;FvH4_1g03910;FvH4_1g04150;FvH4_1g04810;FvH4_1g05390;FvH4_1g05630;FvH4_1g05800;FvH4_1g06530;FvH4_1g07190;FvH4_1g07800;FvH4_1g08030;FvH4_1g08160;FvH4_1g08270;FvH4_1g08440;FvH4_1g08910;FvH4_1g09660;FvH4_1g11020;FvH4_1g11490;FvH4_1g11530;FvH4_1g11730;FvH4_1g12210;FvH4_1g12220;FvH4_1g12…
GO:0044283	small molecule biosynthetic process	BP	13	247	0.947787	1	FvH4_1g18300;FvH4_1g19090;FvH4_3g21940;FvH4_3g34860;FvH4_3g38200;FvH4_4g01130;FvH4_4g14190;FvH4_4g27420;FvH4_4g34130;FvH4_5g31510;FvH4_5g33740;FvH4_7g14710;FvH4_7g16970
GO:0030036	actin cytoskeleton organization	BP	1	37	0.948309	1	FvH4_4g00550
GO:0051172	negative regulation of nitrogen compound metabolic process	BP	1	37	0.948309	1	FvH4_4g26160
GO:0022607	cellular component assembly	BP	10	200	0.949519	1	FvH4_1g14430;FvH4_4g08700;FvH4_4g15520;FvH4_4g33220;FvH4_4g34030;FvH4_5g10060;FvH4_5g13550;FvH4_5g28720;FvH4_6g45050;FvH4_6g50620
GO:0009119	ribonucleoside metabolic process	BP	5	117	0.951987	1	FvH4_2g10390;FvH4_2g38530;FvH4_3g02060;FvH4_5g12990;FvH4_6g08370
GO:0006414	translational elongation	BP	1	38	0.952294	1	FvH4_3g33060
GO:0009161	ribonucleoside monophosphate metabolic process	BP	4	100	0.954507	1	FvH4_2g10390;FvH4_2g38530;FvH4_3g02060;FvH4_5g12990
GO:0006913	nucleocytoplasmic transport	BP	1	39	0.955971	1	FvH4_3g41780
GO:0009156	ribonucleoside monophosphate biosynthetic process	BP	1	39	0.955971	1	FvH4_3g02060
GO:0051169	nuclear transport	BP	1	39	0.955971	1	FvH4_3g41780
GO:0051338	regulation of transferase activity	BP	1	39	0.955971	1	FvH4_5g26460
GO:0009123	nucleoside monophosphate metabolic process	BP	4	101	0.956909	1	FvH4_2g10390;FvH4_2g38530;FvH4_3g02060;FvH4_5g12990
GO:0071103	DNA conformation change	BP	2	62	0.957027	1	FvH4_4g34030;FvH4_5g10060
GO:0007059	chromosome segregation	BP	1	40	0.959366	1	FvH4_5g26460
GO:0009124	nucleoside monophosphate biosynthetic process	BP	1	40	0.959366	1	FvH4_3g02060
GO:1901607	alpha-amino acid biosynthetic process	BP	4	103	0.961365	1	FvH4_1g19090;FvH4_4g01130;FvH4_4g14190;FvH4_7g14710
GO:0006753	nucleoside phosphate metabolic process	BP	8	174	0.962349	1	FvH4_2g10390;FvH4_2g17930;FvH4_2g38530;FvH4_3g02060;FvH4_4g29730;FvH4_5g12990;FvH4_5g14400;FvH4_6g50750
GO:0045017	glycerolipid biosynthetic process	BP	1	41	0.962499	1	FvH4_2g05740
GO:0006457	protein folding	BP	4	104	0.963429	1	FvH4_3g43680;FvH4_4g22170;FvH4_4g28740;FvH4_4g35640
GO:0006261	DNA-dependent DNA replication	BP	1	42	0.965391	1	FvH4_6g13950
GO:0006366	transcription from RNA polymerase II promoter	BP	3	86	0.965887	1	FvH4_2g11650;FvH4_7g16920;FvH4_7g18970
GO:0032501	multicellular organismal process	BP	10	210	0.966197	1	FvH4_1g23380;FvH4_1g23390;FvH4_2g00160;FvH4_2g04470;FvH4_2g07110;FvH4_2g33870;FvH4_3g03520;FvH4_6g12870;FvH4_6g28270;FvH4_6g32780
GO:0006576	cellular biogenic amine metabolic process	BP	1	43	0.96806	1	FvH4_1g11020
GO:0044106	cellular amine metabolic process	BP	1	43	0.96806	1	FvH4_1g11020
GO:1901605	alpha-amino acid metabolic process	BP	6	144	0.96964	1	FvH4_1g19090;FvH4_2g36660;FvH4_4g01130;FvH4_4g14190;FvH4_5g21610;FvH4_7g14710
GO:0007275	multicellular organism development	BP	3	88	0.969771	1	FvH4_2g04470;FvH4_6g28270;FvH4_6g32780
GO:0072522	purine-containing compound biosynthetic process	BP	2	68	0.971312	1	FvH4_3g02060;FvH4_6g08370
GO:0010629	negative regulation of gene expression	BP	1	45	0.972797	1	FvH4_4g26160
GO:0032259	methylation	BP	2	69	0.973196	1	FvH4_2g01230;FvH4_3g10230
GO:0044281	small molecule metabolic process	BP	45	754	0.974771	1	FvH4_1g11020;FvH4_1g12360;FvH4_1g18300;FvH4_1g19090;FvH4_1g21120;FvH4_1g27490;FvH4_1g28120;FvH4_2g02490;FvH4_2g10390;FvH4_2g17930;FvH4_2g36660;FvH4_2g38530;FvH4_3g02060;FvH4_3g14020;FvH4_3g21940;FvH4_3g34860;FvH4_3g38200;FvH4_3g43250;FvH4_4g01130;FvH4_4g04220;FvH4_4g14190;FvH4_4g16670;FvH4_4g22210;FvH4_4g23890;FvH4_4g27420;FvH4_4g29730;FvH4_4g34130;FvH4_5g02070;FvH4_5g09420;FvH4_5g12990;FvH4_5g14…
GO:0006644	phospholipid metabolic process	BP	3	91	0.974821	1	FvH4_1g11020;FvH4_4g06380;FvH4_6g41870
GO:0000280	nuclear division	BP	1	46	0.974896	1	FvH4_5g26460
GO:0009152	purine ribonucleotide biosynthetic process	BP	1	46	0.974896	1	FvH4_3g02060
GO:0031399	regulation of protein modification process	BP	1	46	0.974896	1	FvH4_5g26460
GO:0046903	secretion	BP	1	46	0.974896	1	FvH4_4g06380
GO:0044707	single-multicellular organism process	BP	3	92	0.976318	1	FvH4_2g04470;FvH4_6g28270;FvH4_6g32780
GO:0046486	glycerolipid metabolic process	BP	2	71	0.976613	1	FvH4_1g11020;FvH4_2g05740
GO:0009116	nucleoside metabolic process	BP	5	131	0.976696	1	FvH4_2g10390;FvH4_2g38530;FvH4_3g02060;FvH4_5g12990;FvH4_6g08370
GO:1901657	glycosyl compound metabolic process	BP	5	131	0.976696	1	FvH4_2g10390;FvH4_2g38530;FvH4_3g02060;FvH4_5g12990;FvH4_6g08370
GO:0019693	ribose phosphate metabolic process	BP	5	132	0.977902	1	FvH4_2g10390;FvH4_2g38530;FvH4_3g02060;FvH4_4g29730;FvH4_5g12990
GO:0006633	fatty acid biosynthetic process	BP	1	48	0.97862	1	FvH4_4g27420
GO:0009260	ribonucleotide biosynthetic process	BP	1	48	0.97862	1	FvH4_3g02060
GO:0046390	ribose phosphate biosynthetic process	BP	1	48	0.97862	1	FvH4_3g02060
GO:0044711	single-organism biosynthetic process	BP	36	630	0.980077	1	FvH4_1g02220;FvH4_1g18300;FvH4_1g19090;FvH4_1g21200;FvH4_1g28960;FvH4_2g05740;FvH4_2g37410;FvH4_2g37920;FvH4_3g02060;FvH4_3g16960;FvH4_3g21940;FvH4_3g25490;FvH4_3g34860;FvH4_3g38200;FvH4_3g42750;FvH4_4g01130;FvH4_4g14190;FvH4_4g16950;FvH4_4g27420;FvH4_4g34130;FvH4_5g08380;FvH4_5g09430;FvH4_5g14870;FvH4_5g22550;FvH4_5g23160;FvH4_5g31510;FvH4_5g33740;FvH4_6g08370;FvH4_6g13950;FvH4_6g23800;FvH4_6g41…
GO:0055086	nucleobase-containing small molecule metabolic process	BP	9	206	0.980544	1	FvH4_2g10390;FvH4_2g17930;FvH4_2g38530;FvH4_3g02060;FvH4_4g29730;FvH4_5g12990;FvH4_5g14400;FvH4_6g08370;FvH4_6g50750
GO:1901135	carbohydrate derivative metabolic process	BP	17	343	0.983626	1	FvH4_1g02220;FvH4_1g05800;FvH4_1g21000;FvH4_2g10390;FvH4_2g16190;FvH4_2g31860;FvH4_2g35640;FvH4_2g38530;FvH4_3g02060;FvH4_3g04990;FvH4_4g29730;FvH4_5g12990;FvH4_6g08370;FvH4_6g17390;FvH4_6g40270;FvH4_6g41870;FvH4_7g23460
GO:0051716	cellular response to stimulus	BP	35	623	0.984056	1	FvH4_1g03200;FvH4_1g11530;FvH4_1g11580;FvH4_2g07730;FvH4_2g16810;FvH4_2g17140;FvH4_2g19810;FvH4_2g20310;FvH4_2g31260;FvH4_2g38620;FvH4_2g41050;FvH4_3g06380;FvH4_3g09830;FvH4_3g13300;FvH4_3g38680;FvH4_3g42180;FvH4_3g43390;FvH4_3g44070;FvH4_4g07580;FvH4_4g18990;FvH4_4g19010;FvH4_4g19710;FvH4_4g29910;FvH4_4g32760;FvH4_4g35230;FvH4_5g07310;FvH4_5g16240;FvH4_6g09260;FvH4_6g18630;FvH4_6g43290;FvH4_7g10…
GO:0009150	purine ribonucleotide metabolic process	BP	4	119	0.984339	1	FvH4_2g10390;FvH4_2g38530;FvH4_3g02060;FvH4_5g12990
GO:0009165	nucleotide biosynthetic process	BP	2	78	0.985557	1	FvH4_3g02060;FvH4_6g50750
GO:0006164	purine nucleotide biosynthetic process	BP	1	53	0.985692	1	FvH4_3g02060
GO:1903047	mitotic cell cycle process	BP	1	53	0.985692	1	FvH4_5g26460
GO:0009259	ribonucleotide metabolic process	BP	4	121	0.986058	1	FvH4_2g10390;FvH4_2g38530;FvH4_3g02060;FvH4_5g12990
GO:1901293	nucleoside phosphate biosynthetic process	BP	2	79	0.986525	1	FvH4_3g02060;FvH4_6g50750
GO:0043414	macromolecule methylation	BP	1	54	0.986797	1	FvH4_3g10230
GO:0008652	cellular amino acid biosynthetic process	BP	4	123	0.987596	1	FvH4_1g19090;FvH4_4g01130;FvH4_4g14190;FvH4_7g14710
GO:0006631	fatty acid metabolic process	BP	1	55	0.987816	1	FvH4_4g27420
GO:0050790	regulation of catalytic activity	BP	1	55	0.987816	1	FvH4_5g26460
GO:0008654	phospholipid biosynthetic process	BP	1	56	0.988757	1	FvH4_6g41870
GO:0032268	regulation of cellular protein metabolic process	BP	1	56	0.988757	1	FvH4_5g26460
GO:0048285	organelle fission	BP	1	56	0.988757	1	FvH4_5g26460
GO:0072521	purine-containing compound metabolic process	BP	5	145	0.989106	1	FvH4_2g10390;FvH4_2g38530;FvH4_3g02060;FvH4_5g12990;FvH4_6g08370
GO:0070647	protein modification by small protein conjugation or removal	BP	6	165	0.989611	1	FvH4_1g18010;FvH4_2g05820;FvH4_2g38380;FvH4_3g25930;FvH4_5g05140;FvH4_5g26460
GO:0009117	nucleotide metabolic process	BP	6	167	0.990657	1	FvH4_2g10390;FvH4_2g38530;FvH4_3g02060;FvH4_4g29730;FvH4_5g12990;FvH4_6g50750
GO:0006163	purine nucleotide metabolic process	BP	4	128	0.990767	1	FvH4_2g10390;FvH4_2g38530;FvH4_3g02060;FvH4_5g12990
GO:0043933	macromolecular complex subunit organization	BP	12	277	0.991693	1	FvH4_1g14430;FvH4_4g00550;FvH4_4g08700;FvH4_4g12020;FvH4_4g15520;FvH4_4g29840;FvH4_4g33220;FvH4_4g34030;FvH4_5g09220;FvH4_5g10060;FvH4_6g45050;FvH4_6g50620
GO:0051246	regulation of protein metabolic process	BP	1	60	0.991848	1	FvH4_5g26460
GO:0022402	cell cycle process	BP	3	109	0.991865	1	FvH4_1g15820;FvH4_5g26460;FvH4_6g13950
GO:0008610	lipid biosynthetic process	BP	8	207	0.991932	1	FvH4_1g02220;FvH4_1g18300;FvH4_2g05740;FvH4_2g37920;FvH4_3g25490;FvH4_4g16950;FvH4_4g27420;FvH4_6g41870
GO:0071840	cellular component organization or biogenesis	BP	40	729	0.993325	1	FvH4_1g06980;FvH4_1g09560;FvH4_1g09610;FvH4_1g14430;FvH4_1g18550;FvH4_2g02970;FvH4_2g22810;FvH4_2g26870;FvH4_3g00480;FvH4_3g00850;FvH4_3g06510;FvH4_3g30850;FvH4_3g36410;FvH4_3g38450;FvH4_4g00550;FvH4_4g08700;FvH4_4g11660;FvH4_4g12020;FvH4_4g12140;FvH4_4g15520;FvH4_4g22090;FvH4_4g29840;FvH4_4g33220;FvH4_4g34030;FvH4_4g34630;FvH4_5g08380;FvH4_5g09220;FvH4_5g10060;FvH4_5g13550;FvH4_5g14640;FvH4_5g26…
GO:0000278	mitotic cell cycle	BP	1	63	0.993596	1	FvH4_5g26460
GO:0006650	glycerophospholipid metabolic process	BP	1	63	0.993596	1	FvH4_1g11020
GO:0007049	cell cycle	BP	4	136	0.994288	1	FvH4_1g15820;FvH4_2g17460;FvH4_5g26460;FvH4_6g13950
GO:0008033	tRNA processing	BP	1	65	0.994547	1	FvH4_4g14440
GO:0016070	RNA metabolic process	BP	99	1603	0.994908	1	FvH4_1g04810;FvH4_1g05630;FvH4_1g06530;FvH4_1g07800;FvH4_1g08030;FvH4_1g08160;FvH4_1g08440;FvH4_1g12220;FvH4_1g12620;FvH4_1g14970;FvH4_1g16030;FvH4_1g21210;FvH4_1g25150;FvH4_1g27330;FvH4_2g08260;FvH4_2g11650;FvH4_2g16180;FvH4_2g22520;FvH4_2g22530;FvH4_2g27430;FvH4_2g28650;FvH4_2g32670;FvH4_2g35280;FvH4_2g36400;FvH4_2g38080;FvH4_2g38760;FvH4_2g39270;FvH4_3g03530;FvH4_3g04730;FvH4_3g06200;FvH4_3g06…
GO:0006325	chromatin organization	BP	2	94	0.995309	1	FvH4_4g34030;FvH4_5g10060
GO:0044255	cellular lipid metabolic process	BP	8	220	0.9958	1	FvH4_1g02220;FvH4_1g11020;FvH4_2g05740;FvH4_3g25490;FvH4_4g06380;FvH4_4g16950;FvH4_4g27420;FvH4_6g41870
GO:0006260	DNA replication	BP	2	96	0.995932	1	FvH4_1g12990;FvH4_6g13950
GO:0006082	organic acid metabolic process	BP	22	462	0.995968	1	FvH4_1g19090;FvH4_1g21120;FvH4_1g27490;FvH4_1g28120;FvH4_2g02490;FvH4_2g10390;FvH4_2g36660;FvH4_2g38530;FvH4_3g14020;FvH4_4g01130;FvH4_4g04220;FvH4_4g14190;FvH4_4g16670;FvH4_4g23890;FvH4_4g27420;FvH4_5g02070;FvH4_5g12990;FvH4_5g21610;FvH4_5g31510;FvH4_7g06530;FvH4_7g14710;FvH4_7g26540
GO:0016053	organic acid biosynthetic process	BP	6	183	0.996085	1	FvH4_1g19090;FvH4_4g01130;FvH4_4g14190;FvH4_4g27420;FvH4_5g31510;FvH4_7g14710
GO:0046394	carboxylic acid biosynthetic process	BP	6	183	0.996085	1	FvH4_1g19090;FvH4_4g01130;FvH4_4g14190;FvH4_4g27420;FvH4_5g31510;FvH4_7g14710
GO:1901575	organic substance catabolic process	BP	18	398	0.996282	1	FvH4_2g04470;FvH4_2g09670;FvH4_2g10390;FvH4_2g12610;FvH4_2g16190;FvH4_2g17930;FvH4_2g23050;FvH4_2g38530;FvH4_3g25930;FvH4_4g06380;FvH4_4g17180;FvH4_4g27190;FvH4_5g12990;FvH4_5g14400;FvH4_5g21610;FvH4_5g26460;FvH4_6g12410;FvH4_7g14220
GO:0009987	cellular process	BP	534	7386	0.99655	1	FvH4_1g00360;FvH4_1g01520;FvH4_1g01790;FvH4_1g02220;FvH4_1g02650;FvH4_1g03010;FvH4_1g03060;FvH4_1g03200;FvH4_1g03510;FvH4_1g03560;FvH4_1g04150;FvH4_1g04810;FvH4_1g05630;FvH4_1g05800;FvH4_1g06060;FvH4_1g06530;FvH4_1g06980;FvH4_1g07800;FvH4_1g08030;FvH4_1g08160;FvH4_1g08270;FvH4_1g08440;FvH4_1g09560;FvH4_1g09610;FvH4_1g11020;FvH4_1g11530;FvH4_1g11580;FvH4_1g12070;FvH4_1g12220;FvH4_1g12360;FvH4_1g12…
GO:0006511	ubiquitin-dependent protein catabolic process	BP	3	123	0.99673	1	FvH4_2g04470;FvH4_3g25930;FvH4_5g26460
GO:0019941	modification-dependent protein catabolic process	BP	3	123	0.99673	1	FvH4_2g04470;FvH4_3g25930;FvH4_5g26460
GO:0043632	modification-dependent macromolecule catabolic process	BP	3	123	0.99673	1	FvH4_2g04470;FvH4_3g25930;FvH4_5g26460
GO:0009056	catabolic process	BP	18	402	0.996837	1	FvH4_2g04470;FvH4_2g09670;FvH4_2g10390;FvH4_2g12610;FvH4_2g16190;FvH4_2g17930;FvH4_2g23050;FvH4_2g38530;FvH4_3g25930;FvH4_4g06380;FvH4_4g17180;FvH4_4g27190;FvH4_5g12990;FvH4_5g14400;FvH4_5g21610;FvH4_5g26460;FvH4_6g12410;FvH4_7g14220
GO:0000398	mRNA splicing, via spliceosome	BP	1	72	0.996896	1	FvH4_4g37070
GO:0000375	RNA splicing, via transesterification reactions	BP	1	73	0.997136	1	FvH4_4g37070
GO:0000377	RNA splicing, via transesterification reactions with bulged adenosine as nucleophile	BP	1	73	0.997136	1	FvH4_4g37070
GO:0018193	peptidyl-amino acid modification	BP	1	75	0.997562	1	FvH4_6g50590
GO:0043436	oxoacid metabolic process	BP	21	461	0.997777	1	FvH4_1g19090;FvH4_1g21120;FvH4_1g27490;FvH4_1g28120;FvH4_2g02490;FvH4_2g10390;FvH4_2g36660;FvH4_2g38530;FvH4_3g14020;FvH4_4g01130;FvH4_4g14190;FvH4_4g16670;FvH4_4g23890;FvH4_4g27420;FvH4_5g02070;FvH4_5g12990;FvH4_5g21610;FvH4_5g31510;FvH4_7g06530;FvH4_7g14710;FvH4_7g26540
GO:0019637	organophosphate metabolic process	BP	11	292	0.99816	1	FvH4_1g11020;FvH4_2g10390;FvH4_2g17930;FvH4_2g38530;FvH4_3g02060;FvH4_4g06380;FvH4_4g29730;FvH4_5g12990;FvH4_5g14400;FvH4_6g41870;FvH4_6g50750
GO:0009451	RNA modification	BP	1	79	0.998233	1	FvH4_3g10230
GO:0019752	carboxylic acid metabolic process	BP	20	455	0.998561	1	FvH4_1g19090;FvH4_1g21120;FvH4_1g27490;FvH4_1g28120;FvH4_2g02490;FvH4_2g10390;FvH4_2g36660;FvH4_2g38530;FvH4_3g14020;FvH4_4g01130;FvH4_4g14190;FvH4_4g16670;FvH4_4g27420;FvH4_5g02070;FvH4_5g12990;FvH4_5g21610;FvH4_5g31510;FvH4_7g06530;FvH4_7g14710;FvH4_7g26540
GO:0009057	macromolecule catabolic process	BP	8	242	0.998676	1	FvH4_2g04470;FvH4_2g09670;FvH4_2g16190;FvH4_3g25930;FvH4_4g17180;FvH4_4g27190;FvH4_5g26460;FvH4_7g14220
GO:0033036	macromolecule localization	BP	11	300	0.998757	1	FvH4_1g10740;FvH4_2g18660;FvH4_3g23110;FvH4_3g40460;FvH4_3g41780;FvH4_4g06380;FvH4_5g30920;FvH4_6g09700;FvH4_6g09960;FvH4_6g31290;FvH4_7g28420
GO:0008380	RNA splicing	BP	1	84	0.998819	1	FvH4_4g37070
GO:0044248	cellular catabolic process	BP	11	309	0.999207	1	FvH4_2g04470;FvH4_2g12610;FvH4_2g16190;FvH4_2g17930;FvH4_2g23050;FvH4_3g25930;FvH4_4g27190;FvH4_5g14400;FvH4_5g21610;FvH4_5g26460;FvH4_6g12410
GO:0030163	protein catabolic process	BP	4	168	0.99923	1	FvH4_2g04470;FvH4_2g09670;FvH4_3g25930;FvH4_5g26460
GO:0033554	cellular response to stress	BP	5	192	0.999312	1	FvH4_1g03200;FvH4_3g13300;FvH4_3g42180;FvH4_6g09260;FvH4_7g11060
GO:0090407	organophosphate biosynthetic process	BP	3	149	0.999432	1	FvH4_3g02060;FvH4_6g41870;FvH4_6g50750
GO:0006508	proteolysis	BP	33	694	0.999437	1	FvH4_1g17150;FvH4_2g01410;FvH4_2g04470;FvH4_2g10210;FvH4_2g14630;FvH4_2g16940;FvH4_2g21240;FvH4_2g33340;FvH4_2g34170;FvH4_2g34230;FvH4_2g34900;FvH4_2g41370;FvH4_3g06570;FvH4_3g07970;FvH4_3g25930;FvH4_3g30390;FvH4_4g07370;FvH4_4g07510;FvH4_4g14600;FvH4_4g21720;FvH4_4g27770;FvH4_4g37260;FvH4_5g26460;FvH4_5g35540;FvH4_6g04940;FvH4_6g06410;FvH4_6g20050;FvH4_6g28220;FvH4_6g34250;FvH4_6g35680;FvH4_6g48…
GO:0044257	cellular protein catabolic process	BP	3	151	0.999505	1	FvH4_2g04470;FvH4_3g25930;FvH4_5g26460
GO:0051603	proteolysis involved in cellular protein catabolic process	BP	3	151	0.999505	1	FvH4_2g04470;FvH4_3g25930;FvH4_5g26460
GO:0016043	cellular component organization	BP	28	619	0.999569	1	FvH4_1g06980;FvH4_1g09560;FvH4_1g09610;FvH4_1g14430;FvH4_2g22810;FvH4_2g26870;FvH4_3g00480;FvH4_3g36410;FvH4_3g38450;FvH4_4g00550;FvH4_4g08700;FvH4_4g11660;FvH4_4g12020;FvH4_4g12140;FvH4_4g15520;FvH4_4g29840;FvH4_4g33220;FvH4_4g34030;FvH4_5g09220;FvH4_5g10060;FvH4_5g13550;FvH4_5g26460;FvH4_5g28720;FvH4_6g35830;FvH4_6g45050;FvH4_6g50620;FvH4_7g22700;FvH4_7g31650
GO:0044271	cellular nitrogen compound biosynthetic process	BP	109	1852	0.999584	1	FvH4_1g04810;FvH4_1g05630;FvH4_1g06530;FvH4_1g07800;FvH4_1g08160;FvH4_1g08440;FvH4_1g12220;FvH4_1g12620;FvH4_1g14970;FvH4_1g16030;FvH4_1g21210;FvH4_1g25150;FvH4_1g27330;FvH4_1g28960;FvH4_2g08260;FvH4_2g11650;FvH4_2g16180;FvH4_2g22520;FvH4_2g22530;FvH4_2g27430;FvH4_2g28650;FvH4_2g32670;FvH4_2g35280;FvH4_2g36400;FvH4_2g38080;FvH4_2g38760;FvH4_2g39270;FvH4_3g02060;FvH4_3g03530;FvH4_3g04730;FvH4_3g06…
GO:0006520	cellular amino acid metabolic process	BP	9	284	0.999607	1	FvH4_1g19090;FvH4_1g28120;FvH4_2g36660;FvH4_4g01130;FvH4_4g14190;FvH4_5g02070;FvH4_5g21610;FvH4_7g14710;FvH4_7g26540
GO:0006397	mRNA processing	BP	2	130	0.999656	1	FvH4_1g08030;FvH4_4g37070
GO:0034645	cellular macromolecule biosynthetic process	BP	113	1929	0.999747	1	FvH4_1g04810;FvH4_1g05630;FvH4_1g05800;FvH4_1g06530;FvH4_1g07800;FvH4_1g08160;FvH4_1g08440;FvH4_1g12220;FvH4_1g12620;FvH4_1g12990;FvH4_1g14970;FvH4_1g16030;FvH4_1g21000;FvH4_1g21210;FvH4_1g25150;FvH4_1g27330;FvH4_2g08260;FvH4_2g11650;FvH4_2g16180;FvH4_2g22520;FvH4_2g22530;FvH4_2g27430;FvH4_2g28650;FvH4_2g31860;FvH4_2g32670;FvH4_2g35280;FvH4_2g35640;FvH4_2g36400;FvH4_2g37410;FvH4_2g38080;FvH4_2g38…
GO:0009059	macromolecule biosynthetic process	BP	113	1930	0.999753	1	FvH4_1g04810;FvH4_1g05630;FvH4_1g05800;FvH4_1g06530;FvH4_1g07800;FvH4_1g08160;FvH4_1g08440;FvH4_1g12220;FvH4_1g12620;FvH4_1g12990;FvH4_1g14970;FvH4_1g16030;FvH4_1g21000;FvH4_1g21210;FvH4_1g25150;FvH4_1g27330;FvH4_2g08260;FvH4_2g11650;FvH4_2g16180;FvH4_2g22520;FvH4_2g22530;FvH4_2g27430;FvH4_2g28650;FvH4_2g31860;FvH4_2g32670;FvH4_2g35280;FvH4_2g35640;FvH4_2g36400;FvH4_2g37410;FvH4_2g38080;FvH4_2g38…
GO:0016482	cytoplasmic transport	BP	1	105	0.999783	1	FvH4_3g41780
GO:0044267	cellular protein metabolic process	BP	139	2323	0.999852	1	FvH4_1g00360;FvH4_1g01520;FvH4_1g01790;FvH4_1g02650;FvH4_1g03010;FvH4_1g04150;FvH4_1g05800;FvH4_1g15440;FvH4_1g16210;FvH4_1g16750;FvH4_1g16860;FvH4_1g17120;FvH4_1g18010;FvH4_1g18670;FvH4_1g19010;FvH4_1g19500;FvH4_1g21000;FvH4_1g23380;FvH4_1g23390;FvH4_1g27210;FvH4_1g29920;FvH4_2g01230;FvH4_2g02540;FvH4_2g03470;FvH4_2g04470;FvH4_2g05270;FvH4_2g05820;FvH4_2g05840;FvH4_2g06910;FvH4_2g14410;FvH4_2g18…
GO:0051276	chromosome organization	BP	3	170	0.999868	1	FvH4_4g34030;FvH4_5g10060;FvH4_5g26460
GO:0044265	cellular macromolecule catabolic process	BP	4	195	0.999869	1	FvH4_2g04470;FvH4_3g25930;FvH4_4g27190;FvH4_5g26460
GO:0034470	ncRNA processing	BP	1	112	0.999877	1	FvH4_4g14440
GO:0016071	mRNA metabolic process	BP	2	151	0.999928	1	FvH4_1g08030;FvH4_4g37070
GO:1902589	single-organism organelle organization	BP	4	208	0.999945	1	FvH4_4g00550;FvH4_4g29840;FvH4_5g09220;FvH4_5g26460
GO:0006281	DNA repair	BP	2	164	0.999973	1	FvH4_3g13300;FvH4_3g42180
GO:0019538	protein metabolic process	BP	173	2871	0.999973	1	FvH4_1g00360;FvH4_1g01520;FvH4_1g01790;FvH4_1g02650;FvH4_1g03010;FvH4_1g04150;FvH4_1g05800;FvH4_1g15440;FvH4_1g16210;FvH4_1g16750;FvH4_1g16860;FvH4_1g17120;FvH4_1g17150;FvH4_1g18010;FvH4_1g18670;FvH4_1g19010;FvH4_1g19500;FvH4_1g21000;FvH4_1g23380;FvH4_1g23390;FvH4_1g27210;FvH4_1g29920;FvH4_2g01230;FvH4_2g01410;FvH4_2g02540;FvH4_2g03470;FvH4_2g04470;FvH4_2g05270;FvH4_2g05820;FvH4_2g05840;FvH4_2g06…
GO:0006996	organelle organization	BP	11	374	0.999975	1	FvH4_2g26870;FvH4_3g00480;FvH4_3g38450;FvH4_4g00550;FvH4_4g08700;FvH4_4g29840;FvH4_4g33220;FvH4_4g34030;FvH4_5g09220;FvH4_5g10060;FvH4_5g26460
GO:0006974	cellular response to DNA damage stimulus	BP	2	171	0.999984	1	FvH4_3g13300;FvH4_3g42180
GO:0044249	cellular biosynthetic process	BP	140	2423	0.999985	1	FvH4_1g02220;FvH4_1g04810;FvH4_1g05630;FvH4_1g05800;FvH4_1g06530;FvH4_1g07800;FvH4_1g08160;FvH4_1g08440;FvH4_1g12220;FvH4_1g12620;FvH4_1g12990;FvH4_1g14970;FvH4_1g16030;FvH4_1g19090;FvH4_1g21000;FvH4_1g21200;FvH4_1g21210;FvH4_1g25150;FvH4_1g27330;FvH4_1g28960;FvH4_2g05740;FvH4_2g08260;FvH4_2g11650;FvH4_2g16180;FvH4_2g22520;FvH4_2g22530;FvH4_2g27430;FvH4_2g28650;FvH4_2g31860;FvH4_2g32670;FvH4_2g35…
GO:0015031	protein transport	BP	4	229	0.999987	1	FvH4_1g10740;FvH4_2g18660;FvH4_3g23110;FvH4_6g31290
GO:0045184	establishment of protein localization	BP	4	232	0.999989	1	FvH4_1g10740;FvH4_2g18660;FvH4_3g23110;FvH4_6g31290
GO:0006886	intracellular protein transport	BP	2	177	0.99999	1	FvH4_2g18660;FvH4_3g23110
GO:1901576	organic substance biosynthetic process	BP	143	2485	0.999991	1	FvH4_1g02220;FvH4_1g04810;FvH4_1g05630;FvH4_1g05800;FvH4_1g06530;FvH4_1g07800;FvH4_1g08160;FvH4_1g08440;FvH4_1g12220;FvH4_1g12620;FvH4_1g12990;FvH4_1g14970;FvH4_1g16030;FvH4_1g18300;FvH4_1g19090;FvH4_1g21000;FvH4_1g21200;FvH4_1g21210;FvH4_1g25150;FvH4_1g27330;FvH4_1g28960;FvH4_2g05740;FvH4_2g08260;FvH4_2g11650;FvH4_2g16180;FvH4_2g22520;FvH4_2g22530;FvH4_2g27430;FvH4_2g28650;FvH4_2g31860;FvH4_2g32…
GO:0006399	tRNA metabolic process	BP	1	146	0.999992	1	FvH4_4g14440
GO:0008104	protein localization	BP	4	241	0.999994	1	FvH4_1g10740;FvH4_2g18660;FvH4_3g23110;FvH4_6g31290
GO:0034613	cellular protein localization	BP	2	189	0.999996	1	FvH4_2g18660;FvH4_3g23110
GO:0070727	cellular macromolecule localization	BP	2	189	0.999996	1	FvH4_2g18660;FvH4_3g23110
GO:0044237	cellular metabolic process	BP	350	5364	0.999998	1	FvH4_1g00360;FvH4_1g01520;FvH4_1g01790;FvH4_1g02220;FvH4_1g02650;FvH4_1g03010;FvH4_1g04150;FvH4_1g04810;FvH4_1g05630;FvH4_1g05800;FvH4_1g06530;FvH4_1g07800;FvH4_1g08030;FvH4_1g08160;FvH4_1g08270;FvH4_1g08440;FvH4_1g11020;FvH4_1g11530;FvH4_1g12220;FvH4_1g12620;FvH4_1g12990;FvH4_1g14430;FvH4_1g14970;FvH4_1g15440;FvH4_1g16030;FvH4_1g16210;FvH4_1g16750;FvH4_1g16860;FvH4_1g17120;FvH4_1g18010;FvH4_1g18…
GO:1902582	single-organism intracellular transport	BP	1	163	0.999998	1	FvH4_3g41780
GO:0009058	biosynthetic process	BP	146	2587	0.999998	1	FvH4_1g02220;FvH4_1g04810;FvH4_1g05630;FvH4_1g05800;FvH4_1g06530;FvH4_1g07800;FvH4_1g08160;FvH4_1g08440;FvH4_1g08910;FvH4_1g12220;FvH4_1g12620;FvH4_1g12990;FvH4_1g14970;FvH4_1g16030;FvH4_1g18300;FvH4_1g19090;FvH4_1g21000;FvH4_1g21200;FvH4_1g21210;FvH4_1g25150;FvH4_1g27330;FvH4_1g28960;FvH4_2g05740;FvH4_2g08260;FvH4_2g11650;FvH4_2g16180;FvH4_2g22520;FvH4_2g22530;FvH4_2g27430;FvH4_2g28650;FvH4_2g31…
GO:0016192	vesicle-mediated transport	BP	2	206	0.999999	1	FvH4_4g08700;FvH4_4g33220
GO:0006396	RNA processing	BP	5	313	1	1	FvH4_1g08030;FvH4_3g23250;FvH4_4g14440;FvH4_4g37070;FvH4_6g37440
GO:0090304	nucleic acid metabolic process	BP	104	2025	1	1	FvH4_1g04810;FvH4_1g05630;FvH4_1g06530;FvH4_1g07800;FvH4_1g08030;FvH4_1g08160;FvH4_1g08440;FvH4_1g12220;FvH4_1g12620;FvH4_1g12990;FvH4_1g14970;FvH4_1g16030;FvH4_1g21210;FvH4_1g25150;FvH4_1g27330;FvH4_2g08260;FvH4_2g11650;FvH4_2g16180;FvH4_2g22520;FvH4_2g22530;FvH4_2g27430;FvH4_2g28650;FvH4_2g32670;FvH4_2g35280;FvH4_2g36400;FvH4_2g38080;FvH4_2g38760;FvH4_2g39270;FvH4_3g03530;FvH4_3g04730;FvH4_3g06…
GO:0010467	gene expression	BP	103	2010	1	1	FvH4_1g04810;FvH4_1g05630;FvH4_1g06530;FvH4_1g07800;FvH4_1g08030;FvH4_1g08160;FvH4_1g08440;FvH4_1g12220;FvH4_1g12620;FvH4_1g14970;FvH4_1g16030;FvH4_1g21210;FvH4_1g25150;FvH4_1g27330;FvH4_2g08260;FvH4_2g11650;FvH4_2g16180;FvH4_2g22520;FvH4_2g22530;FvH4_2g27430;FvH4_2g28650;FvH4_2g32670;FvH4_2g35280;FvH4_2g36400;FvH4_2g38080;FvH4_2g38760;FvH4_2g39270;FvH4_3g03530;FvH4_3g04730;FvH4_3g06200;FvH4_3g06…
GO:0034660	ncRNA metabolic process	BP	1	193	1	1	FvH4_4g14440
GO:0046483	heterocycle metabolic process	BP	127	2394	1	1	FvH4_1g04810;FvH4_1g05630;FvH4_1g06530;FvH4_1g07800;FvH4_1g08030;FvH4_1g08160;FvH4_1g08440;FvH4_1g12220;FvH4_1g12620;FvH4_1g12990;FvH4_1g14970;FvH4_1g16030;FvH4_1g19090;FvH4_1g21210;FvH4_1g25150;FvH4_1g27330;FvH4_1g28960;FvH4_2g08260;FvH4_2g10390;FvH4_2g11650;FvH4_2g16180;FvH4_2g17930;FvH4_2g22520;FvH4_2g22530;FvH4_2g23050;FvH4_2g27430;FvH4_2g28650;FvH4_2g32670;FvH4_2g35280;FvH4_2g36400;FvH4_2g36…
GO:0006725	cellular aromatic compound metabolic process	BP	129	2437	1	1	FvH4_1g04810;FvH4_1g05630;FvH4_1g06530;FvH4_1g07800;FvH4_1g08030;FvH4_1g08160;FvH4_1g08440;FvH4_1g12220;FvH4_1g12620;FvH4_1g12990;FvH4_1g14970;FvH4_1g16030;FvH4_1g19090;FvH4_1g21210;FvH4_1g25150;FvH4_1g27330;FvH4_1g28960;FvH4_2g08260;FvH4_2g10390;FvH4_2g11650;FvH4_2g12610;FvH4_2g16180;FvH4_2g17930;FvH4_2g22520;FvH4_2g22530;FvH4_2g23050;FvH4_2g27430;FvH4_2g28650;FvH4_2g32670;FvH4_2g35280;FvH4_2g36…
GO:0071704	organic substance metabolic process	BP	422	6411	1	1	FvH4_1g00360;FvH4_1g01520;FvH4_1g01790;FvH4_1g02220;FvH4_1g02650;FvH4_1g02990;FvH4_1g03010;FvH4_1g04150;FvH4_1g04810;FvH4_1g05390;FvH4_1g05630;FvH4_1g05800;FvH4_1g06530;FvH4_1g07800;FvH4_1g08030;FvH4_1g08160;FvH4_1g08440;FvH4_1g09660;FvH4_1g11020;FvH4_1g12220;FvH4_1g12350;FvH4_1g12360;FvH4_1g12620;FvH4_1g12990;FvH4_1g14970;FvH4_1g15440;FvH4_1g16030;FvH4_1g16210;FvH4_1g16750;FvH4_1g16860;FvH4_1g17…
GO:1901360	organic cyclic compound metabolic process	BP	131	2475	1	1	FvH4_1g04810;FvH4_1g05630;FvH4_1g06530;FvH4_1g07800;FvH4_1g08030;FvH4_1g08160;FvH4_1g08440;FvH4_1g12220;FvH4_1g12620;FvH4_1g12990;FvH4_1g14970;FvH4_1g16030;FvH4_1g18300;FvH4_1g19090;FvH4_1g21210;FvH4_1g25150;FvH4_1g27330;FvH4_1g28960;FvH4_2g08260;FvH4_2g10390;FvH4_2g11650;FvH4_2g12610;FvH4_2g16180;FvH4_2g17930;FvH4_2g22520;FvH4_2g22530;FvH4_2g23050;FvH4_2g27430;FvH4_2g28650;FvH4_2g32670;FvH4_2g35…
GO:0046907	intracellular transport	BP	3	283	1	1	FvH4_2g18660;FvH4_3g23110;FvH4_3g41780
GO:0044238	primary metabolic process	BP	400	6162	1	1	FvH4_1g00360;FvH4_1g01520;FvH4_1g01790;FvH4_1g02220;FvH4_1g02650;FvH4_1g02990;FvH4_1g03010;FvH4_1g04150;FvH4_1g04810;FvH4_1g05390;FvH4_1g05630;FvH4_1g05800;FvH4_1g06530;FvH4_1g07800;FvH4_1g08030;FvH4_1g08160;FvH4_1g08440;FvH4_1g09660;FvH4_1g11020;FvH4_1g12220;FvH4_1g12350;FvH4_1g12620;FvH4_1g12990;FvH4_1g14970;FvH4_1g15440;FvH4_1g16030;FvH4_1g16210;FvH4_1g16750;FvH4_1g16860;FvH4_1g17120;FvH4_1g17…
GO:0044260	cellular macromolecule metabolic process	BP	259	4318	1	1	FvH4_1g00360;FvH4_1g01520;FvH4_1g01790;FvH4_1g02650;FvH4_1g03010;FvH4_1g04150;FvH4_1g04810;FvH4_1g05630;FvH4_1g05800;FvH4_1g06530;FvH4_1g07800;FvH4_1g08030;FvH4_1g08160;FvH4_1g08440;FvH4_1g12220;FvH4_1g12620;FvH4_1g12990;FvH4_1g14970;FvH4_1g15440;FvH4_1g16030;FvH4_1g16210;FvH4_1g16750;FvH4_1g16860;FvH4_1g17120;FvH4_1g18010;FvH4_1g18550;FvH4_1g18670;FvH4_1g19010;FvH4_1g19500;FvH4_1g21000;FvH4_1g21…
GO:0051649	establishment of localization in cell	BP	4	329	1	1	FvH4_2g18660;FvH4_2g26870;FvH4_3g23110;FvH4_3g41780
GO:0006139	nucleobase-containing compound metabolic process	BP	114	2263	1	1	FvH4_1g04810;FvH4_1g05630;FvH4_1g06530;FvH4_1g07800;FvH4_1g08030;FvH4_1g08160;FvH4_1g08440;FvH4_1g12220;FvH4_1g12620;FvH4_1g12990;FvH4_1g14970;FvH4_1g16030;FvH4_1g21210;FvH4_1g25150;FvH4_1g27330;FvH4_2g08260;FvH4_2g10390;FvH4_2g11650;FvH4_2g16180;FvH4_2g17930;FvH4_2g22520;FvH4_2g22530;FvH4_2g27430;FvH4_2g28650;FvH4_2g32670;FvH4_2g35280;FvH4_2g36400;FvH4_2g38080;FvH4_2g38530;FvH4_2g38760;FvH4_2g39…
GO:0051641	cellular localization	BP	4	342	1	1	FvH4_2g18660;FvH4_2g26870;FvH4_3g23110;FvH4_3g41780
GO:0043170	macromolecule metabolic process	BP	296	4902	1	1	FvH4_1g00360;FvH4_1g01520;FvH4_1g01790;FvH4_1g02650;FvH4_1g03010;FvH4_1g04150;FvH4_1g04810;FvH4_1g05630;FvH4_1g05800;FvH4_1g06530;FvH4_1g07800;FvH4_1g08030;FvH4_1g08160;FvH4_1g08440;FvH4_1g12220;FvH4_1g12620;FvH4_1g12990;FvH4_1g14970;FvH4_1g15440;FvH4_1g16030;FvH4_1g16210;FvH4_1g16750;FvH4_1g16860;FvH4_1g17120;FvH4_1g17150;FvH4_1g18010;FvH4_1g18550;FvH4_1g18670;FvH4_1g19010;FvH4_1g19500;FvH4_1g21…
GO:1901564	organonitrogen compound metabolic process	BP	35	1057	1	1	FvH4_1g11020;FvH4_1g19090;FvH4_1g28120;FvH4_1g28960;FvH4_2g10390;FvH4_2g16190;FvH4_2g23050;FvH4_2g36660;FvH4_2g38530;FvH4_3g02060;FvH4_3g21600;FvH4_3g21940;FvH4_3g22740;FvH4_3g33060;FvH4_3g34860;FvH4_3g38200;FvH4_4g01130;FvH4_4g04220;FvH4_4g12020;FvH4_4g14190;FvH4_4g29730;FvH4_5g00610;FvH4_5g02070;FvH4_5g09430;FvH4_5g12990;FvH4_5g14870;FvH4_5g21610;FvH4_6g04910;FvH4_6g08370;FvH4_6g23800;FvH4_6g50…
GO:0006259	DNA metabolic process	BP	5	435	1	1	FvH4_1g12990;FvH4_3g13300;FvH4_3g42180;FvH4_4g27190;FvH4_6g13950
GO:1901566	organonitrogen compound biosynthetic process	BP	20	800	1	1	FvH4_1g19090;FvH4_1g28960;FvH4_3g02060;FvH4_3g21600;FvH4_3g21940;FvH4_3g22740;FvH4_3g33060;FvH4_3g34860;FvH4_3g38200;FvH4_4g01130;FvH4_4g12020;FvH4_4g14190;FvH4_5g09430;FvH4_5g14870;FvH4_6g08370;FvH4_6g23800;FvH4_6g50750;FvH4_7g14710;FvH4_7g16970;FvH4_7g26390
GO:0043603	cellular amide metabolic process	BP	6	546	1	1	FvH4_1g19090;FvH4_2g36660;FvH4_3g21600;FvH4_3g22740;FvH4_3g33060;FvH4_4g12020
GO:0034641	cellular nitrogen compound metabolic process	BP	133	2845	1	1	FvH4_1g04810;FvH4_1g05630;FvH4_1g06530;FvH4_1g07800;FvH4_1g08030;FvH4_1g08160;FvH4_1g08440;FvH4_1g11020;FvH4_1g12220;FvH4_1g12620;FvH4_1g12990;FvH4_1g14970;FvH4_1g16030;FvH4_1g19090;FvH4_1g21210;FvH4_1g25150;FvH4_1g27330;FvH4_1g28960;FvH4_2g08260;FvH4_2g10390;FvH4_2g11650;FvH4_2g16180;FvH4_2g17930;FvH4_2g22520;FvH4_2g22530;FvH4_2g23050;FvH4_2g27430;FvH4_2g28650;FvH4_2g32670;FvH4_2g35280;FvH4_2g36…
GO:0006412	translation	BP	4	492	1	1	FvH4_3g21600;FvH4_3g22740;FvH4_3g33060;FvH4_4g12020
GO:0043043	peptide biosynthetic process	BP	4	497	1	1	FvH4_3g21600;FvH4_3g22740;FvH4_3g33060;FvH4_4g12020
GO:0043604	amide biosynthetic process	BP	4	512	1	1	FvH4_3g21600;FvH4_3g22740;FvH4_3g33060;FvH4_4g12020
GO:0006518	peptide metabolic process	BP	4	516	1	1	FvH4_3g21600;FvH4_3g22740;FvH4_3g33060;FvH4_4g12020
GO:0006807	nitrogen compound metabolic process	BP	143	3056	1	1	FvH4_1g04810;FvH4_1g05630;FvH4_1g06530;FvH4_1g07800;FvH4_1g08030;FvH4_1g08160;FvH4_1g08440;FvH4_1g11020;FvH4_1g12220;FvH4_1g12620;FvH4_1g12990;FvH4_1g14970;FvH4_1g16030;FvH4_1g19090;FvH4_1g21210;FvH4_1g25150;FvH4_1g27330;FvH4_1g28120;FvH4_1g28960;FvH4_2g08260;FvH4_2g10390;FvH4_2g11650;FvH4_2g16180;FvH4_2g16190;FvH4_2g17930;FvH4_2g22520;FvH4_2g22530;FvH4_2g23050;FvH4_2g27430;FvH4_2g28650;FvH4_2g32…
GO:0008150	biological_process	BP	803	10454	1	1	FvH4_1g00020;FvH4_1g00060;FvH4_1g00360;FvH4_1g01520;FvH4_1g01790;FvH4_1g02220;FvH4_1g02650;FvH4_1g02990;FvH4_1g03010;FvH4_1g03060;FvH4_1g03200;FvH4_1g03210;FvH4_1g03510;FvH4_1g03560;FvH4_1g03910;FvH4_1g04150;FvH4_1g04810;FvH4_1g05260;FvH4_1g05390;FvH4_1g05630;FvH4_1g05800;FvH4_1g06060;FvH4_1g06530;FvH4_1g06980;FvH4_1g07190;FvH4_1g07800;FvH4_1g08030;FvH4_1g08160;FvH4_1g08270;FvH4_1g08320;FvH4_1g08…
GO:0016758	transferase activity, transferring hexosyl groups	MF	58	400	3.51906e-08	1.78768e-05	FvH4_1g00400;FvH4_1g00410;FvH4_1g02220;FvH4_1g03340;FvH4_1g07960;FvH4_1g13970;FvH4_1g18550;FvH4_1g27400;FvH4_2g00340;FvH4_2g02970;FvH4_2g03180;FvH4_2g29000;FvH4_2g30700;FvH4_2g31860;FvH4_2g32250;FvH4_2g35840;FvH4_2g37410;FvH4_3g00850;FvH4_3g04990;FvH4_3g05830;FvH4_3g06510;FvH4_3g10190;FvH4_3g11390;FvH4_3g16960;FvH4_3g30850;FvH4_3g37270;FvH4_3g42750;FvH4_4g11780;FvH4_4g13000;FvH4_4g22090;FvH4_4g29…
GO:0016757	transferase activity, transferring glycosyl groups	MF	68	511	7.47014e-08	1.89741e-05	FvH4_1g00400;FvH4_1g00410;FvH4_1g02220;FvH4_1g03340;FvH4_1g05800;FvH4_1g07960;FvH4_1g13970;FvH4_1g18550;FvH4_1g21000;FvH4_1g27400;FvH4_2g00340;FvH4_2g02970;FvH4_2g03180;FvH4_2g29000;FvH4_2g30700;FvH4_2g31860;FvH4_2g32250;FvH4_2g35640;FvH4_2g35840;FvH4_2g37410;FvH4_2g40370;FvH4_3g00850;FvH4_3g04990;FvH4_3g05830;FvH4_3g06510;FvH4_3g10190;FvH4_3g11390;FvH4_3g16960;FvH4_3g18240;FvH4_3g30850;FvH4_3g37…
GO:0016491	oxidoreductase activity	MF	149	1458	2.10485e-07	3.56422e-05	FvH4_1g00020;FvH4_1g03210;FvH4_1g03910;FvH4_1g07190;FvH4_1g11490;FvH4_1g11730;FvH4_1g12210;FvH4_1g12360;FvH4_1g14430;FvH4_1g14990;FvH4_1g16790;FvH4_1g16870;FvH4_1g18300;FvH4_1g20360;FvH4_1g21120;FvH4_1g23790;FvH4_1g25280;FvH4_1g27490;FvH4_1g28120;FvH4_1g28960;FvH4_2g02490;FvH4_2g05370;FvH4_2g07080;FvH4_2g09060;FvH4_2g12610;FvH4_2g12650;FvH4_2g21630;FvH4_2g21890;FvH4_2g22670;FvH4_2g24940;FvH4_2g29…
GO:0005215	transporter activity	MF	102	917	4.83326e-07	6.13824e-05	FvH4_1g03060;FvH4_1g03510;FvH4_1g06060;FvH4_1g17020;FvH4_1g19590;FvH4_2g08430;FvH4_2g12320;FvH4_2g14860;FvH4_2g15730;FvH4_2g16810;FvH4_2g18020;FvH4_2g24290;FvH4_2g26700;FvH4_2g31850;FvH4_2g35700;FvH4_2g37160;FvH4_3g00890;FvH4_3g02060;FvH4_3g04750;FvH4_3g06170;FvH4_3g07090;FvH4_3g07530;FvH4_3g08560;FvH4_3g09930;FvH4_3g14010;FvH4_3g19700;FvH4_3g21880;FvH4_3g28870;FvH4_3g29080;FvH4_3g29400;FvH4_3g32…
GO:0022857	transmembrane transporter activity	MF	97	867	7.21364e-07	7.32905e-05	FvH4_1g03060;FvH4_1g03510;FvH4_1g06060;FvH4_1g17020;FvH4_1g19590;FvH4_2g08430;FvH4_2g12320;FvH4_2g14860;FvH4_2g16810;FvH4_2g18020;FvH4_2g24290;FvH4_2g26700;FvH4_2g31850;FvH4_2g35700;FvH4_2g37160;FvH4_3g02060;FvH4_3g04750;FvH4_3g07090;FvH4_3g07530;FvH4_3g08560;FvH4_3g09930;FvH4_3g14010;FvH4_3g19700;FvH4_3g21880;FvH4_3g28870;FvH4_3g29080;FvH4_3g29400;FvH4_3g32260;FvH4_3g34940;FvH4_3g38120;FvH4_3g44…
GO:0003824	catalytic activity	MF	608	7852	3.54311e-06	0.000286738	FvH4_1g00020;FvH4_1g00360;FvH4_1g00400;FvH4_1g00410;FvH4_1g01520;FvH4_1g01790;FvH4_1g02220;FvH4_1g02620;FvH4_1g02650;FvH4_1g02990;FvH4_1g03210;FvH4_1g03340;FvH4_1g03910;FvH4_1g04150;FvH4_1g04210;FvH4_1g05390;FvH4_1g05800;FvH4_1g05980;FvH4_1g05990;FvH4_1g06060;FvH4_1g06980;FvH4_1g07190;FvH4_1g07960;FvH4_1g08910;FvH4_1g09560;FvH4_1g09610;FvH4_1g09660;FvH4_1g10580;FvH4_1g11020;FvH4_1g11490;FvH4_1g11…
GO:0004553	hydrolase activity, hydrolyzing O-glycosyl compounds	MF	51	386	3.95111e-06	0.000286738	FvH4_1g02990;FvH4_1g05390;FvH4_1g09660;FvH4_1g12350;FvH4_1g18550;FvH4_1g26220;FvH4_1g30380;FvH4_2g02970;FvH4_2g04870;FvH4_2g08690;FvH4_2g16190;FvH4_2g25990;FvH4_2g37410;FvH4_2g37840;FvH4_2g38670;FvH4_2g39880;FvH4_3g00850;FvH4_3g01880;FvH4_3g05490;FvH4_3g06510;FvH4_3g11610;FvH4_3g23380;FvH4_3g26960;FvH4_3g30850;FvH4_3g32630;FvH4_3g34450;FvH4_3g38160;FvH4_3g43250;FvH4_4g17180;FvH4_4g19350;FvH4_4g22…
GO:0016798	hydrolase activity, acting on glycosyl bonds	MF	52	403	6.35118e-06	0.0004033	FvH4_1g02990;FvH4_1g05390;FvH4_1g09660;FvH4_1g12350;FvH4_1g18550;FvH4_1g26220;FvH4_1g30380;FvH4_2g02970;FvH4_2g04870;FvH4_2g08690;FvH4_2g16190;FvH4_2g25990;FvH4_2g37410;FvH4_2g37840;FvH4_2g38670;FvH4_2g39880;FvH4_3g00850;FvH4_3g01880;FvH4_3g05490;FvH4_3g06510;FvH4_3g11610;FvH4_3g13300;FvH4_3g23380;FvH4_3g26960;FvH4_3g30850;FvH4_3g32630;FvH4_3g34450;FvH4_3g38160;FvH4_3g43250;FvH4_4g17180;FvH4_4g19…
GO:0015267	channel activity	MF	28	169	1.02286e-05	0.000519613	FvH4_1g17020;FvH4_2g16810;FvH4_2g35700;FvH4_2g37160;FvH4_3g07090;FvH4_3g29400;FvH4_3g32260;FvH4_3g34940;FvH4_5g17700;FvH4_5g28980;FvH4_6g07990;FvH4_6g15820;FvH4_6g15840;FvH4_6g16770;FvH4_6g28790;FvH4_6g31970;FvH4_6g43020;FvH4_6g43030;FvH4_6g43290;FvH4_7g03120;FvH4_7g07830;FvH4_7g14430;FvH4_7g20190;FvH4_7g20690;FvH4_7g30630;FvH4_7g31850;FvH4_7g31940;FvH4_7g31950
GO:0022803	passive transmembrane transporter activity	MF	28	169	1.02286e-05	0.000519613	FvH4_1g17020;FvH4_2g16810;FvH4_2g35700;FvH4_2g37160;FvH4_3g07090;FvH4_3g29400;FvH4_3g32260;FvH4_3g34940;FvH4_5g17700;FvH4_5g28980;FvH4_6g07990;FvH4_6g15820;FvH4_6g15840;FvH4_6g16770;FvH4_6g28790;FvH4_6g31970;FvH4_6g43020;FvH4_6g43030;FvH4_6g43290;FvH4_7g03120;FvH4_7g07830;FvH4_7g14430;FvH4_7g20190;FvH4_7g20690;FvH4_7g30630;FvH4_7g31850;FvH4_7g31940;FvH4_7g31950
GO:0016762	xyloglucan:xyloglucosyl transferase activity	MF	10	29	1.25269e-05	0.000578517	FvH4_1g18550;FvH4_2g02970;FvH4_3g00850;FvH4_3g06510;FvH4_3g30850;FvH4_4g22090;FvH4_4g34630;FvH4_6g16550;FvH4_6g38150;FvH4_6g43860
GO:0020037	heme binding	MF	50	445	0.000330307	0.0127312	FvH4_1g03210;FvH4_1g03910;FvH4_1g11490;FvH4_1g12210;FvH4_1g16870;FvH4_1g20360;FvH4_2g05370;FvH4_2g22670;FvH4_2g33660;FvH4_2g34420;FvH4_2g40040;FvH4_2g40570;FvH4_2g40650;FvH4_3g02090;FvH4_3g05750;FvH4_3g12220;FvH4_3g15030;FvH4_3g15220;FvH4_3g40570;FvH4_3g41150;FvH4_4g17150;FvH4_4g20220;FvH4_4g24640;FvH4_4g27900;FvH4_4g29370;FvH4_4g29440;FvH4_4g29460;FvH4_4g36980;FvH4_5g02700;FvH4_5g10880;FvH4_5g12…
GO:0046906	tetrapyrrole binding	MF	50	445	0.000330307	0.0127312	FvH4_1g03210;FvH4_1g03910;FvH4_1g11490;FvH4_1g12210;FvH4_1g16870;FvH4_1g20360;FvH4_2g05370;FvH4_2g22670;FvH4_2g33660;FvH4_2g34420;FvH4_2g40040;FvH4_2g40570;FvH4_2g40650;FvH4_3g02090;FvH4_3g05750;FvH4_3g12220;FvH4_3g15030;FvH4_3g15220;FvH4_3g40570;FvH4_3g41150;FvH4_4g17150;FvH4_4g20220;FvH4_4g24640;FvH4_4g27900;FvH4_4g29370;FvH4_4g29440;FvH4_4g29460;FvH4_4g36980;FvH4_5g02700;FvH4_5g10880;FvH4_5g12…
GO:0004672	protein kinase activity	MF	111	1188	0.000350861	0.0127312	FvH4_1g00360;FvH4_1g01520;FvH4_1g02650;FvH4_1g04150;FvH4_1g11530;FvH4_1g15440;FvH4_1g16210;FvH4_1g16750;FvH4_1g16860;FvH4_1g18670;FvH4_1g19010;FvH4_1g19500;FvH4_1g23380;FvH4_1g23390;FvH4_1g27210;FvH4_1g29920;FvH4_2g01230;FvH4_2g02540;FvH4_2g03470;FvH4_2g05270;FvH4_2g05840;FvH4_2g06910;FvH4_2g14410;FvH4_2g15770;FvH4_2g18040;FvH4_2g30910;FvH4_2g33870;FvH4_2g34110;FvH4_2g35060;FvH4_2g38010;FvH4_2g38…
GO:0005506	iron ion binding	MF	44	385	0.000513941	0.0174055	FvH4_1g03210;FvH4_1g03910;FvH4_1g12210;FvH4_1g16870;FvH4_2g22670;FvH4_2g33660;FvH4_2g34420;FvH4_2g40040;FvH4_2g40570;FvH4_2g40650;FvH4_3g05750;FvH4_3g15030;FvH4_3g40570;FvH4_3g41150;FvH4_4g17150;FvH4_4g24640;FvH4_4g27900;FvH4_4g29370;FvH4_4g29440;FvH4_4g29460;FvH4_4g36980;FvH4_5g02700;FvH4_5g10880;FvH4_5g12380;FvH4_5g12400;FvH4_5g12550;FvH4_5g12570;FvH4_5g12580;FvH4_5g14010;FvH4_5g18260;FvH4_6g00…
GO:0016705	oxidoreductase activity, acting on paired donors, with incorporation or reduction of molecular oxygen	MF	46	412	0.000644533	0.0204639	FvH4_1g03210;FvH4_1g03910;FvH4_1g12210;FvH4_1g16870;FvH4_1g18300;FvH4_1g28960;FvH4_2g22670;FvH4_2g33660;FvH4_2g34420;FvH4_2g40040;FvH4_2g40570;FvH4_2g40650;FvH4_3g00350;FvH4_3g05750;FvH4_3g15030;FvH4_3g25490;FvH4_3g38780;FvH4_3g40570;FvH4_3g41150;FvH4_4g17150;FvH4_4g24640;FvH4_4g27900;FvH4_4g29370;FvH4_4g29440;FvH4_4g29460;FvH4_4g36980;FvH4_5g00210;FvH4_5g02700;FvH4_5g10880;FvH4_5g12380;FvH4_5g12…
GO:0016740	transferase activity	MF	225	2785	0.00242374	0.0724272	FvH4_1g00360;FvH4_1g00400;FvH4_1g00410;FvH4_1g01520;FvH4_1g02220;FvH4_1g02650;FvH4_1g03340;FvH4_1g04150;FvH4_1g05800;FvH4_1g05980;FvH4_1g05990;FvH4_1g07960;FvH4_1g11530;FvH4_1g13960;FvH4_1g13970;FvH4_1g15440;FvH4_1g16210;FvH4_1g16750;FvH4_1g16860;FvH4_1g18010;FvH4_1g18550;FvH4_1g18670;FvH4_1g19010;FvH4_1g19090;FvH4_1g19500;FvH4_1g21000;FvH4_1g23380;FvH4_1g23390;FvH4_1g27210;FvH4_1g27400;FvH4_1g27…
GO:0043531	ADP binding	MF	37	336	0.00264512	0.0746512	FvH4_1g11580;FvH4_1g15230;FvH4_1g15240;FvH4_1g15380;FvH4_1g15390;FvH4_2g14930;FvH4_2g17400;FvH4_2g20310;FvH4_2g38620;FvH4_3g00820;FvH4_3g02290;FvH4_3g04780;FvH4_3g05070;FvH4_3g41580;FvH4_3g43390;FvH4_3g44070;FvH4_4g29930;FvH4_5g07310;FvH4_5g16900;FvH4_5g38760;FvH4_6g02760;FvH4_6g02790;FvH4_6g15340;FvH4_6g22120;FvH4_6g22150;FvH4_6g30120;FvH4_6g42370;FvH4_6g47050;FvH4_6g48170;FvH4_6g51140;FvH4_6g53…
GO:0016773	phosphotransferase activity, alcohol group as acceptor	MF	113	1289	0.00293418	0.0773565	FvH4_1g00360;FvH4_1g01520;FvH4_1g02650;FvH4_1g04150;FvH4_1g11530;FvH4_1g15440;FvH4_1g16210;FvH4_1g16750;FvH4_1g16860;FvH4_1g18670;FvH4_1g19010;FvH4_1g19500;FvH4_1g23380;FvH4_1g23390;FvH4_1g27210;FvH4_1g29920;FvH4_2g01230;FvH4_2g02540;FvH4_2g03470;FvH4_2g05270;FvH4_2g05840;FvH4_2g06910;FvH4_2g14410;FvH4_2g15770;FvH4_2g18040;FvH4_2g30910;FvH4_2g33870;FvH4_2g34110;FvH4_2g35060;FvH4_2g38010;FvH4_2g38…
GO:0015291	secondary active transmembrane transporter activity	MF	19	140	0.00304553	0.0773565	FvH4_3g19700;FvH4_3g28870;FvH4_4g03540;FvH4_4g09990;FvH4_4g25560;FvH4_4g26340;FvH4_4g32600;FvH4_5g03730;FvH4_5g33670;FvH4_5g38080;FvH4_6g05300;FvH4_6g11490;FvH4_6g14150;FvH4_6g23370;FvH4_6g31040;FvH4_6g39010;FvH4_7g15630;FvH4_7g30070;FvH4_7g32860
GO:0016702	oxidoreductase activity, acting on single donors with incorporation of molecular oxygen, incorporation of two atoms of oxygen	MF	8	38	0.00352627	0.0814248	FvH4_3g16730;FvH4_3g43530;FvH4_4g01130;FvH4_4g15250;FvH4_4g34690;FvH4_5g05680;FvH4_6g06100;FvH4_7g00440
GO:0051213	dioxygenase activity	MF	8	38	0.00352627	0.0814248	FvH4_3g16730;FvH4_3g43530;FvH4_4g01130;FvH4_4g15250;FvH4_4g34690;FvH4_5g05680;FvH4_6g06100;FvH4_7g00440
GO:0016301	kinase activity	MF	115	1329	0.00411081	0.0879987	FvH4_1g00360;FvH4_1g01520;FvH4_1g02650;FvH4_1g04150;FvH4_1g11530;FvH4_1g15440;FvH4_1g16210;FvH4_1g16750;FvH4_1g16860;FvH4_1g18670;FvH4_1g19010;FvH4_1g19500;FvH4_1g23380;FvH4_1g23390;FvH4_1g27210;FvH4_1g29920;FvH4_2g01230;FvH4_2g02540;FvH4_2g03470;FvH4_2g05270;FvH4_2g05840;FvH4_2g06910;FvH4_2g14410;FvH4_2g15770;FvH4_2g18040;FvH4_2g30910;FvH4_2g33870;FvH4_2g34110;FvH4_2g35060;FvH4_2g38010;FvH4_2g38…
GO:0016701	oxidoreductase activity, acting on single donors with incorporation of molecular oxygen	MF	10	56	0.00415742	0.0879987	FvH4_3g16730;FvH4_3g43530;FvH4_3g45360;FvH4_4g01130;FvH4_4g15250;FvH4_4g34690;FvH4_5g05680;FvH4_6g06100;FvH4_6g30880;FvH4_7g00440
GO:0043167	ion binding	MF	366	4799	0.0046229	0.0939373	FvH4_1g00360;FvH4_1g01520;FvH4_1g01790;FvH4_1g02650;FvH4_1g03210;FvH4_1g03910;FvH4_1g04150;FvH4_1g04210;FvH4_1g05260;FvH4_1g05310;FvH4_1g06060;FvH4_1g08440;FvH4_1g11020;FvH4_1g11580;FvH4_1g12070;FvH4_1g12110;FvH4_1g12210;FvH4_1g12220;FvH4_1g14990;FvH4_1g15230;FvH4_1g15240;FvH4_1g15380;FvH4_1g15390;FvH4_1g15440;FvH4_1g15920;FvH4_1g15930;FvH4_1g16210;FvH4_1g16750;FvH4_1g16790;FvH4_1g16860;FvH4_1g16…
GO:0042910	xenobiotic transporter activity	MF	10	59	0.00610067	0.119198	FvH4_3g19700;FvH4_3g28870;FvH4_4g09990;FvH4_4g26340;FvH4_5g33670;FvH4_6g23370;FvH4_6g39010;FvH4_7g15630;FvH4_7g30070;FvH4_7g32860
GO:0016899	oxidoreductase activity, acting on the CH-OH group of donors, oxygen as acceptor	MF	3	7	0.00896367	0.157677	FvH4_2g35870;FvH4_4g04030;FvH4_7g17510
GO:0016638	oxidoreductase activity, acting on the CH-NH2 group of donors	MF	5	20	0.00952741	0.157677	FvH4_1g28120;FvH4_5g00610;FvH4_6g50750;FvH4_7g16970;FvH4_7g26540
GO:0005509	calcium ion binding	MF	25	223	0.00968748	0.157677	FvH4_1g11020;FvH4_1g15920;FvH4_1g15930;FvH4_1g20930;FvH4_1g28660;FvH4_2g06140;FvH4_2g34530;FvH4_2g35060;FvH4_2g37840;FvH4_2g38010;FvH4_3g02920;FvH4_3g13190;FvH4_3g41720;FvH4_4g06380;FvH4_4g19970;FvH4_4g22170;FvH4_5g04810;FvH4_5g20510;FvH4_5g39020;FvH4_6g03000;FvH4_6g38900;FvH4_7g00040;FvH4_7g00900;FvH4_7g20700;FvH4_7g34050
GO:0008171	O-methyltransferase activity	MF	7	36	0.00975684	0.157677	FvH4_1g13960;FvH4_3g08410;FvH4_3g10230;FvH4_5g09430;FvH4_5g17220;FvH4_6g45070;FvH4_7g17810
GO:0001071	nucleic acid binding transcription factor activity	MF	39	389	0.00993243	0.157677	FvH4_1g04810;FvH4_1g07800;FvH4_1g08160;FvH4_1g12620;FvH4_1g16030;FvH4_1g21210;FvH4_2g08260;FvH4_2g36400;FvH4_2g38080;FvH4_3g06200;FvH4_4g21800;FvH4_4g27440;FvH4_4g28030;FvH4_4g31520;FvH4_4g32060;FvH4_5g03860;FvH4_5g15520;FvH4_5g34550;FvH4_5g36570;FvH4_5g39060;FvH4_6g02660;FvH4_6g02940;FvH4_6g17890;FvH4_6g20510;FvH4_6g26090;FvH4_6g26970;FvH4_6g34360;FvH4_6g46410;FvH4_6g50570;FvH4_7g01120;FvH4_7g02…
[truncated: 615 more rows]
