# Supplementary material for: Effects of Supplemental Lighting on Flavonoid and Anthocyanin Biosynthesis in Strawberry Flesh Revealed via Metabolome and Transcriptome Co-Analysis
Source: Plants (Basel). 2024 Apr 10;13(8):1070. doi: 10.3390/plants13081070 (PMC11055167; doi:10.3390/plants13081070)
Supplement: Supplementary file 1 [file plants-13-01070-s001.zip › Table S5.xlsx]

## Sheet: UVB vs WT
Enrichment of differential gene KEGG in mature strawberries under UVB vs WT conditions
GO term	num of genes	Pvalue	Qvalue	Genes
Photosynthesis - antenna proteins	10	1.42846e-10	1.1142e-08	FvH4_7g19750;FvH4_6g40150;FvH4_3g06110;FvH4_3g06120;FvH4_6g38450;FvH4_6g38460;FvH4_6g40970;FvH4_6g11540;FvH4_3g17050;FvH4_5g30940
Photosynthesis	10	6.6531e-09	2.59471e-07	FvH4_2g20470;FvH4_1g14430;FvH4_6g38900;FvH4_3g16050;FvH4_2g22470;FvH4_4g15260;FvH4_2g19960;FvH4_3g11800;FvH4_6g31740;FvH4_6g44370
Metabolic pathways	100	3.31206e-07	8.61137e-06	FvH4_2g20470;FvH4_1g14430;FvH4_6g38900;FvH4_3g16050;FvH4_2g22470;FvH4_4g15260;FvH4_2g19960;FvH4_3g11800;FvH4_6g31740;FvH4_7g19750;FvH4_6g40150;FvH4_3g06110;FvH4_3g06120;FvH4_6g38450;FvH4_6g38460;FvH4_6g40970;FvH4_6g11540;FvH4_3g17050;FvH4_5g30940;FvH4_3g40570;FvH4_1g12210;FvH4_6g46500;FvH4_7g14480;FvH4_2g40650;FvH4_6g45180;FvH4_1g30380;FvH4_5g30340;FvH4_2g02490;FvH4_3g10220;FvH4_3g37000;FvH4_6g13…
Linoleic acid metabolism	4	0.00188885	0.0368326	FvH4_3g43530;FvH4_4g15250;FvH4_5g05680;FvH4_4g06380
Biosynthesis of secondary metabolites	56	0.00423295	0.066034	FvH4_3g40570;FvH4_1g12210;FvH4_6g46500;FvH4_2g40650;FvH4_6g45180;FvH4_5g30340;FvH4_2g02490;FvH4_3g37000;FvH4_6g13120;FvH4_5g14870;FvH4_2g18350;FvH4_2g09060;FvH4_1g17340;FvH4_2g05370;FvH4_3g02090;FvH4_3g15220;FvH4_4g20220;FvH4_6g27610;FvH4_6g50150;FvH4_3g43530;FvH4_4g34690;FvH4_6g30880;FvH4_7g28670;FvH4_4g20730;FvH4_1g28960;FvH4_1g07190;FvH4_4g28110;FvH4_5g23700;FvH4_5g09430;FvH4_7g17810;FvH4_4g16…
Phenylpropanoid biosynthesis	11	0.00568102	0.0738533	FvH4_3g40570;FvH4_1g12210;FvH4_1g17340;FvH4_2g05370;FvH4_3g02090;FvH4_3g15220;FvH4_4g20220;FvH4_6g27610;FvH4_6g50150;FvH4_7g17810;FvH4_6g28410
Diterpenoid biosynthesis	4	0.0153459	0.170998	FvH4_2g40650;FvH4_7g28670;FvH4_4g20730;FvH4_2g23420
Carbon fixation in photosynthetic organisms	6	0.0189138	0.18441	FvH4_2g02490;FvH4_5g23520;FvH4_6g12370;FvH4_6g26030;FvH4_5g33740;FvH4_2g10390
alpha-Linolenic acid metabolism	5	0.0419927	0.316281	FvH4_2g18350;FvH4_3g43530;FvH4_4g06380;FvH4_5g31510;FvH4_2g37640
Thiamine metabolism	3	0.0397767	0.316281	FvH4_4g16950;FvH4_3g21940;FvH4_4g19550
Zeatin biosynthesis	3	0.0446037	0.316281	FvH4_6g45180;FvH4_6g17030;FvH4_4g14440
MAPK signaling pathway - plant	7	0.0622711	0.404762	FvH4_2g06910;FvH4_2g30910;FvH4_7g28290;FvH4_5g17690;FvH4_4g19970;FvH4_7g15350;FvH4_6g10510
Porphyrin metabolism	4	0.0709909	0.425946	FvH4_5g14870;FvH4_1g28960;FvH4_5g09430;FvH4_2g23050
Glyoxylate and dicarboxylate metabolism	4	0.11314	0.591963	FvH4_5g30340;FvH4_2g02490;FvH4_1g17390;FvH4_6g26030
Starch and sucrose metabolism	8	0.126604	0.591963	FvH4_1g30380;FvH4_4g30370;FvH4_2g00340;FvH4_2g25990;FvH4_3g11610;FvH4_3g38160;FvH4_5g17090;FvH4_5g01080
Carbon metabolism	11	0.136607	0.591963	FvH4_5g30340;FvH4_2g02490;FvH4_3g10220;FvH4_6g03830;FvH4_5g23520;FvH4_6g12370;FvH4_1g17390;FvH4_6g26030;FvH4_5g33740;FvH4_2g10390;FvH4_5g12990
Glycosphingolipid biosynthesis - lacto and neolacto series	1	0.132933	0.591963	FvH4_3g04760
Circadian rhythm - plant	2	0.129396	0.591963	FvH4_7g29370;FvH4_4g21800
Betalain biosynthesis	1	0.163326	0.606641	FvH4_6g30880
Riboflavin metabolism	2	0.153716	0.606641	FvH4_5g17770;FvH4_3g34860

## Sheet: RB vs WT
Enrichment of differential gene KEGG in mature strawberries under RB vs WT conditions
GO term	num of genes	Pvalue	Qvalue	Genes
Photosynthesis - antenna proteins	10	1.42846e-10	1.1142e-08	FvH4_1g03010;FvH4_1g08270;FvH4_1g14430;FvH4_1g28660;FvH4_1g28960;FvH4_2g19960;FvH4_2g20470;FvH4_2g22470;FvH4_3g02920;FvH4_3g06110;FvH4_3g06120;FvH4_3g11800;FvH4_3g16050;FvH4_3g17050;FvH4_3g21020;FvH4_3g21080;FvH4_3g41620;FvH4_4g04430;FvH4_4g15260;FvH4_4g15520;FvH4_4g23750;FvH4_4g25080;FvH4_5g01180;FvH4_5g14770;FvH4_5g14870;FvH4_5g30940;FvH4_6g38450;FvH4_6g38460;FvH4_6g38900;FvH4_6g40970;FvH4_6g45…
Photosynthesis	10	6.6531e-09	2.59471e-07	FvH4_1g00060;FvH4_1g02500;FvH4_1g03060;FvH4_1g03340;FvH4_1g04160;FvH4_1g04210;FvH4_1g06060;FvH4_1g07210;FvH4_1g08270;FvH4_1g11020;FvH4_1g14430;FvH4_1g17020;FvH4_1g18300;FvH4_1g19590;FvH4_1g20400;FvH4_1g20410;FvH4_1g28660;FvH4_2g08430;FvH4_2g10930;FvH4_2g12320;FvH4_2g14330;FvH4_2g14860;FvH4_2g15730;FvH4_2g16810;FvH4_2g18020;FvH4_2g18660;FvH4_2g19960;FvH4_2g20300;FvH4_2g20470;FvH4_2g22470;FvH4_2g24…
Metabolic pathways	100	3.31206e-07	8.61137e-06	FvH4_1g03010;FvH4_1g14430;FvH4_3g06110;FvH4_3g06120;FvH4_3g17050;FvH4_3g21020;FvH4_4g04430;FvH4_4g15520;FvH4_4g23750;FvH4_5g01180;FvH4_5g14770;FvH4_5g30940;FvH4_6g38450;FvH4_6g38460;FvH4_6g40970;FvH4_6g45050;FvH4_6g50620;FvH4_7g24350
Linoleic acid metabolism	4	0.00188885	0.0368326	FvH4_1g08270;FvH4_1g14430;FvH4_1g28660;FvH4_2g19960;FvH4_2g20470;FvH4_2g22470;FvH4_3g02920;FvH4_3g11800;FvH4_3g16050;FvH4_3g21080;FvH4_3g41620;FvH4_4g15260;FvH4_4g25080;FvH4_5g01180;FvH4_5g26750;FvH4_6g38900;FvH4_6g44370;FvH4_7g00900;FvH4_7g17800
Biosynthesis of secondary metabolites	56	0.00423295	0.066034	FvH4_1g08270;FvH4_1g14430;FvH4_1g28660;FvH4_2g19960;FvH4_2g20470;FvH4_2g22470;FvH4_3g02920;FvH4_3g11800;FvH4_3g16050;FvH4_3g21080;FvH4_3g41620;FvH4_4g15260;FvH4_4g25080;FvH4_5g01180;FvH4_6g38900;FvH4_6g44370;FvH4_7g00900
Phenylpropanoid biosynthesis	11	0.00568102	0.0738533	FvH4_1g08270;FvH4_1g14430;FvH4_1g28660;FvH4_2g19960;FvH4_2g20470;FvH4_2g22470;FvH4_3g02920;FvH4_3g11800;FvH4_3g16050;FvH4_3g21080;FvH4_3g41620;FvH4_4g15260;FvH4_4g25080;FvH4_6g38900;FvH4_7g00900
Diterpenoid biosynthesis	4	0.0153459	0.170998	FvH4_1g08270;FvH4_1g14430;FvH4_1g28660;FvH4_2g19960;FvH4_2g20470;FvH4_2g22470;FvH4_3g02920;FvH4_3g11800;FvH4_3g16050;FvH4_3g21080;FvH4_3g41620;FvH4_4g15260;FvH4_4g25080;FvH4_5g01180;FvH4_6g38900;FvH4_6g44370;FvH4_7g00900
Carbon fixation in photosynthetic organisms	6	0.0189138	0.18441	FvH4_1g00400;FvH4_1g00410;FvH4_1g02220;FvH4_1g03340;FvH4_1g07960;FvH4_1g13970;FvH4_1g18550;FvH4_1g27400;FvH4_2g00340;FvH4_2g02970;FvH4_2g03180;FvH4_2g29000;FvH4_2g30700;FvH4_2g31860;FvH4_2g32250;FvH4_2g35840;FvH4_2g37410;FvH4_3g00850;FvH4_3g04990;FvH4_3g05830;FvH4_3g06510;FvH4_3g10190;FvH4_3g11390;FvH4_3g16960;FvH4_3g30850;FvH4_3g37270;FvH4_3g42750;FvH4_4g11780;FvH4_4g13000;FvH4_4g22090;FvH4_4g29…
alpha-Linolenic acid metabolism	5	0.0419927	0.316281	FvH4_1g03010;FvH4_3g06110;FvH4_3g06120;FvH4_3g17050;FvH4_3g21020;FvH4_4g23750;FvH4_5g14770;FvH4_5g30940;FvH4_6g38450;FvH4_6g38460;FvH4_6g40970;FvH4_7g24350
Thiamine metabolism	3	0.0397767	0.316281	FvH4_1g00400;FvH4_1g00410;FvH4_1g02220;FvH4_1g03340;FvH4_1g05800;FvH4_1g07960;FvH4_1g13970;FvH4_1g18550;FvH4_1g21000;FvH4_1g27400;FvH4_2g00340;FvH4_2g02970;FvH4_2g03180;FvH4_2g29000;FvH4_2g30700;FvH4_2g31860;FvH4_2g32250;FvH4_2g35640;FvH4_2g35840;FvH4_2g37410;FvH4_2g40370;FvH4_3g00850;FvH4_3g04990;FvH4_3g05830;FvH4_3g06510;FvH4_3g10190;FvH4_3g11390;FvH4_3g16960;FvH4_3g18240;FvH4_3g30850;FvH4_3g37…
Zeatin biosynthesis	3	0.0446037	0.316281	FvH4_1g00020;FvH4_1g03210;FvH4_1g03910;FvH4_1g07190;FvH4_1g11490;FvH4_1g11730;FvH4_1g12210;FvH4_1g12360;FvH4_1g14430;FvH4_1g14990;FvH4_1g16790;FvH4_1g16870;FvH4_1g18300;FvH4_1g20360;FvH4_1g21120;FvH4_1g23790;FvH4_1g25280;FvH4_1g27490;FvH4_1g28120;FvH4_1g28960;FvH4_2g02490;FvH4_2g05370;FvH4_2g07080;FvH4_2g09060;FvH4_2g12610;FvH4_2g12650;FvH4_2g21630;FvH4_2g21890;FvH4_2g22670;FvH4_2g24940;FvH4_2g29…
MAPK signaling pathway - plant	7	0.0622711	0.404762	FvH4_1g03060;FvH4_1g03510;FvH4_1g06060;FvH4_1g17020;FvH4_1g19590;FvH4_2g08430;FvH4_2g12320;FvH4_2g14860;FvH4_2g15730;FvH4_2g16810;FvH4_2g18020;FvH4_2g24290;FvH4_2g26700;FvH4_2g31850;FvH4_2g35700;FvH4_2g37160;FvH4_3g00890;FvH4_3g02060;FvH4_3g04750;FvH4_3g06170;FvH4_3g07090;FvH4_3g07530;FvH4_3g08560;FvH4_3g09930;FvH4_3g14010;FvH4_3g19700;FvH4_3g21880;FvH4_3g28870;FvH4_3g29080;FvH4_3g29400;FvH4_3g32…
Porphyrin metabolism	4	0.0709909	0.425946	FvH4_1g03060;FvH4_1g03510;FvH4_1g06060;FvH4_1g17020;FvH4_1g19590;FvH4_2g08430;FvH4_2g12320;FvH4_2g14860;FvH4_2g16810;FvH4_2g18020;FvH4_2g24290;FvH4_2g26700;FvH4_2g31850;FvH4_2g35700;FvH4_2g37160;FvH4_3g02060;FvH4_3g04750;FvH4_3g07090;FvH4_3g07530;FvH4_3g08560;FvH4_3g09930;FvH4_3g14010;FvH4_3g19700;FvH4_3g21880;FvH4_3g28870;FvH4_3g29080;FvH4_3g29400;FvH4_3g32260;FvH4_3g34940;FvH4_3g38120;FvH4_3g44…
Glyoxylate and dicarboxylate metabolism	4	0.11314	0.591963	FvH4_1g03060;FvH4_1g03510;FvH4_1g06060;FvH4_1g17020;FvH4_1g19590;FvH4_2g08430;FvH4_2g10930;FvH4_2g12320;FvH4_2g15730;FvH4_2g18020;FvH4_2g24290;FvH4_2g31220;FvH4_2g31850;FvH4_2g35700;FvH4_2g37870;FvH4_3g00890;FvH4_3g02060;FvH4_3g04750;FvH4_3g07090;FvH4_3g07530;FvH4_3g08560;FvH4_3g09930;FvH4_3g14010;FvH4_3g19700;FvH4_3g21880;FvH4_3g28870;FvH4_3g29080;FvH4_3g29400;FvH4_3g32260;FvH4_3g34940;FvH4_3g38…
Starch and sucrose metabolism	8	0.126604	0.591963	FvH4_1g08270;FvH4_1g14430;FvH4_1g28660;FvH4_2g20470;FvH4_2g22470;FvH4_3g02920;FvH4_3g16050;FvH4_4g25080;FvH4_6g38900;FvH4_7g00900
Carbon metabolism	11	0.136607	0.591963	FvH4_1g00020;FvH4_1g00360;FvH4_1g00400;FvH4_1g00410;FvH4_1g01520;FvH4_1g01790;FvH4_1g02220;FvH4_1g02620;FvH4_1g02650;FvH4_1g02990;FvH4_1g03210;FvH4_1g03340;FvH4_1g03910;FvH4_1g04150;FvH4_1g04210;FvH4_1g05390;FvH4_1g05800;FvH4_1g05980;FvH4_1g05990;FvH4_1g06060;FvH4_1g06980;FvH4_1g07190;FvH4_1g07960;FvH4_1g08910;FvH4_1g09560;FvH4_1g09610;FvH4_1g09660;FvH4_1g10580;FvH4_1g11020;FvH4_1g11490;FvH4_1g11…
Glycosphingolipid biosynthesis - lacto and neolacto series	1	0.132933	0.591963	FvH4_1g02990;FvH4_1g05390;FvH4_1g09660;FvH4_1g12350;FvH4_1g18550;FvH4_1g26220;FvH4_1g30380;FvH4_2g02970;FvH4_2g04870;FvH4_2g08690;FvH4_2g16190;FvH4_2g25990;FvH4_2g37410;FvH4_2g37840;FvH4_2g38670;FvH4_2g39880;FvH4_3g00850;FvH4_3g01880;FvH4_3g05490;FvH4_3g06510;FvH4_3g11610;FvH4_3g23380;FvH4_3g26960;FvH4_3g30850;FvH4_3g32630;FvH4_3g34450;FvH4_3g38160;FvH4_3g43250;FvH4_4g17180;FvH4_4g19350;FvH4_4g22…
Circadian rhythm - plant	2	0.129396	0.591963	FvH4_1g02990;FvH4_1g05390;FvH4_1g05800;FvH4_1g09660;FvH4_1g12350;FvH4_1g18550;FvH4_1g21000;FvH4_1g21200;FvH4_1g26220;FvH4_1g27400;FvH4_1g28070;FvH4_1g30380;FvH4_2g00340;FvH4_2g02490;FvH4_2g02970;FvH4_2g08690;FvH4_2g10390;FvH4_2g16190;FvH4_2g25990;FvH4_2g31860;FvH4_2g35640;FvH4_2g37410;FvH4_2g37840;FvH4_2g38530;FvH4_2g38670;FvH4_2g39880;FvH4_2g40880;FvH4_3g00850;FvH4_3g01880;FvH4_3g04990;FvH4_3g05…
Betalain biosynthesis	1	0.163326	0.606641	FvH4_1g02990;FvH4_1g05390;FvH4_1g09660;FvH4_1g12350;FvH4_1g18550;FvH4_1g26220;FvH4_1g30380;FvH4_2g02970;FvH4_2g04870;FvH4_2g08690;FvH4_2g16190;FvH4_2g25990;FvH4_2g37410;FvH4_2g37840;FvH4_2g38670;FvH4_2g39880;FvH4_3g00850;FvH4_3g01880;FvH4_3g05490;FvH4_3g06510;FvH4_3g11610;FvH4_3g13300;FvH4_3g23380;FvH4_3g26960;FvH4_3g30850;FvH4_3g32630;FvH4_3g34450;FvH4_3g38160;FvH4_3g43250;FvH4_4g17180;FvH4_4g19…
Riboflavin metabolism	2	0.153716	0.606641	FvH4_1g17020;FvH4_2g16810;FvH4_2g35700;FvH4_2g37160;FvH4_3g07090;FvH4_3g29400;FvH4_3g32260;FvH4_3g34940;FvH4_5g17700;FvH4_5g28980;FvH4_6g07990;FvH4_6g15820;FvH4_6g15840;FvH4_6g16770;FvH4_6g28790;FvH4_6g31970;FvH4_6g43020;FvH4_6g43030;FvH4_6g43290;FvH4_7g03120;FvH4_7g07830;FvH4_7g14430;FvH4_7g20190;FvH4_7g20690;FvH4_7g30630;FvH4_7g31850;FvH4_7g31940;FvH4_7g31950

## Sheet: UVB vs RB
Enrichment of differential gene KEGG in mature strawberries under UVB vs. RB conditions
GO term	num of genes	Pvalue	Qvalue	Genes
Metabolic pathways	197	7.13203e-15	7.84524e-13	FvH4_4g25080;FvH4_6g45050;FvH4_2g20470;FvH4_1g14430;FvH4_6g38900;FvH4_3g02920;FvH4_3g16050;FvH4_2g26970;FvH4_2g22470;FvH4_3g21080;FvH4_4g15260;FvH4_2g19960;FvH4_3g11800;FvH4_3g41620;FvH4_4g23750;FvH4_5g14770;FvH4_3g06110;FvH4_3g06120;FvH4_6g38450;FvH4_6g38460;FvH4_6g40970;FvH4_3g21020;FvH4_7g24350;FvH4_3g17050;FvH4_5g30940;FvH4_3g40570;FvH4_5g14010;FvH4_1g16870;FvH4_1g12210;FvH4_6g46500;FvH4_5g02…
Photosynthesis	16	3.3576e-13	1.84668e-11	FvH4_4g25080;FvH4_6g45050;FvH4_2g20470;FvH4_1g14430;FvH4_6g38900;FvH4_3g02920;FvH4_3g16050;FvH4_2g26970;FvH4_2g22470;FvH4_3g21080;FvH4_4g15260;FvH4_2g19960;FvH4_3g11800;FvH4_3g41620;FvH4_1g11730;FvH4_6g44370
Photosynthesis - antenna proteins	11	4.93195e-09	1.80838e-07	FvH4_4g23750;FvH4_5g14770;FvH4_3g06110;FvH4_3g06120;FvH4_6g38450;FvH4_6g38460;FvH4_6g40970;FvH4_3g21020;FvH4_7g24350;FvH4_3g17050;FvH4_5g30940
Biosynthesis of secondary metabolites	111	1.28683e-05	0.000353879	FvH4_3g40570;FvH4_5g14010;FvH4_1g16870;FvH4_2g40570;FvH4_1g12210;FvH4_6g46500;FvH4_6g33170;FvH4_2g40650;FvH4_2g34420;FvH4_3g05750;FvH4_1g03910;FvH4_4g29460;FvH4_6g45180;FvH4_5g18580;FvH4_7g34200;FvH4_5g30340;FvH4_3g14020;FvH4_2g02490;FvH4_6g08110;FvH4_6g40710;FvH4_1g23790;FvH4_2g38060;FvH4_3g37000;FvH4_3g27110;FvH4_3g20300;FvH4_3g16520;FvH4_5g05130;FvH4_6g22440;FvH4_5g32710;FvH4_4g17240;FvH4_5g14…
Carbon fixation in photosynthetic organisms	13	0.000153624	0.00337972	FvH4_3g14020;FvH4_2g02490;FvH4_7g06530;FvH4_5g25760;FvH4_6g54460;FvH4_4g25450;FvH4_5g23520;FvH4_4g16670;FvH4_6g12370;FvH4_7g23960;FvH4_4g08000;FvH4_5g33740;FvH4_2g10390
Linoleic acid metabolism	6	0.00039693	0.00727706	FvH4_3g43530;FvH4_7g00440;FvH4_4g15250;FvH4_5g05680;FvH4_6g06100;FvH4_4g06380
Carbon metabolism	28	0.000521693	0.00819803	FvH4_7g34200;FvH4_5g30340;FvH4_3g14020;FvH4_2g02490;FvH4_6g08110;FvH4_6g40710;FvH4_3g10220;FvH4_7g06530;FvH4_3g16520;FvH4_5g25760;FvH4_6g54460;FvH4_1g21120;FvH4_1g28120;FvH4_7g26540;FvH4_1g19090;FvH4_7g14710;FvH4_4g25450;FvH4_2g38530;FvH4_5g23520;FvH4_4g16670;FvH4_4g29730;FvH4_6g12370;FvH4_7g23960;FvH4_1g17390;FvH4_4g08000;FvH4_5g33740;FvH4_2g10390;FvH4_5g12990
Starch and sucrose metabolism	20	0.00123289	0.0169522	FvH4_1g30380;FvH4_3g01880;FvH4_4g30370;FvH4_1g27400;FvH4_2g00340;FvH4_5g22550;FvH4_2g37410;FvH4_2g38530;FvH4_1g21200;FvH4_2g37840;FvH4_7g14220;FvH4_2g25990;FvH4_3g11610;FvH4_4g30310;FvH4_6g53030;FvH4_3g26960;FvH4_3g38160;FvH4_5g17090;FvH4_5g00290;FvH4_5g01080
Phenylpropanoid biosynthesis	18	0.00262578	0.0320929	FvH4_3g40570;FvH4_1g12210;FvH4_1g23790;FvH4_2g38060;FvH4_1g20360;FvH4_2g05370;FvH4_3g02090;FvH4_3g15220;FvH4_4g20220;FvH4_6g10250;FvH4_6g27610;FvH4_6g50150;FvH4_7g17810;FvH4_1g13960;FvH4_6g28410;FvH4_4g09340;FvH4_5g23550;FvH4_6g27940
Cyanoamino acid metabolism	8	0.00697774	0.0767551	FvH4_1g19090;FvH4_7g14710;FvH4_4g30310;FvH4_6g53030;FvH4_3g26960;FvH4_3g38160;FvH4_5g17090;FvH4_1g17390
Glyoxylate and dicarboxylate metabolism	9	0.00799245	0.0799245	FvH4_5g30340;FvH4_3g14020;FvH4_2g02490;FvH4_3g16520;FvH4_1g19090;FvH4_4g25450;FvH4_1g17390;FvH4_4g08000;FvH4_4g14190
Glutathione metabolism	13	0.012258	0.112365	FvH4_6g08110;FvH4_6g40710;FvH4_1g11490;FvH4_2g20060;FvH4_2g25180;FvH4_3g16250;FvH4_3g16380;FvH4_4g35560;FvH4_5g02100;FvH4_5g15120;FvH4_5g16920;FvH4_6g14970;FvH4_7g09460
Nitrogen metabolism	6	0.0155231	0.131349	FvH4_1g28120;FvH4_7g26540;FvH4_1g17390;FvH4_6g24590;FvH4_4g04220;FvH4_4g14190
Biosynthesis of various plant secondary metabolites	9	0.0260412	0.199757	FvH4_2g40570;FvH4_3g20300;FvH4_5g23700;FvH4_6g08370;FvH4_4g30310;FvH4_6g53030;FvH4_3g26960;FvH4_3g38160;FvH4_5g17090
Cutin, suberine and wax biosynthesis	5	0.0272396	0.199757	FvH4_7g05960;FvH4_5g02700;FvH4_7g14480;FvH4_4g36980;FvH4_3g24570
Galactose metabolism	7	0.035843	0.246421	FvH4_1g27000;FvH4_1g02620;FvH4_6g51380;FvH4_6g07930;FvH4_2g38530;FvH4_3g11610;FvH4_5g00290
Carotenoid biosynthesis	5	0.0535949	0.346791	FvH4_2g34420;FvH4_3g16730;FvH4_4g34690;FvH4_1g27480;FvH4_3g25490
alpha-Linolenic acid metabolism	7	0.0736006	0.432787	FvH4_5g32710;FvH4_2g18350;FvH4_3g43530;FvH4_7g00440;FvH4_4g06380;FvH4_5g31510;FvH4_2g37640
MAPK signaling pathway - plant	11	0.0751242	0.432787	FvH4_1g15440;FvH4_2g06910;FvH4_2g18040;FvH4_2g30910;FvH4_7g28290;FvH4_2g16190;FvH4_5g02090;FvH4_3g01720;FvH4_4g19970;FvH4_7g20700;FvH4_7g15350
Porphyrin metabolism	6	0.0786886	0.432787	FvH4_4g17240;FvH4_5g14870;FvH4_1g28960;FvH4_5g09430;FvH4_2g23050;FvH4_6g23800
